# Supplementary material for: Additive contributions of melanopsin and both cone types provide broadband sensitivity to mouse pupil control
Source: BMC Biol. 2018 Jul 31;16:83. doi: 10.1186/s12915-018-0552-1 (PMC6066930; doi:10.1186/s12915-018-0552-1)
Supplement: Supplementary file 12 — Raw and analysed data (including statistical results) for all electrophysiological recordings, light measurements and pupillographic data used to generate Figs. 1, 2, 3, 4, 5, 6 and 7. (XLSX 6532 kb) [file 12915_2018_552_MOESM12_ESM.xlsx]

## Sheet: Notes
	Sheet	Explanation
	Fig 1A	Stimulus measurements and photon flux calculations for Melanopsin high and low
	Fig 1B	Raw data for example cell PSTHs
	Fig 1C	Data contributing to scatter plot in Fig 1B with cell IDs and response classification
	Fig 1D	Mean and SEM normalised, baseline subtracted responses for Melanpopsin high and low steps at ND0-2 + corresponding data for each Opn1mwR sustained cell contributing to Figure 1D
	Fig 1E	Mean and SEM change in firing rate for early and late response components of Melanpopsin high and low steps at ND0-2 + corresponding data for each Opn1mwR sustained cell contributing to Figure 1D and E
	Fig 1F	Mean and SEM normalised, baseline subtracted responses for Melanpopsin high and low steps at ND0-2 + corresponding data for each Opn1mwR;Opn4-/- sustained cell contributing to Figure 1F
	Fig 1G	Mean and SEM change in firing rate for early and late response components of Melanpopsin high and low steps at ND0-2 + corresponding data for each Opn1mwR;Opn4-./- sustained cell contributing to Figure 1F and G
	Fig 1H	Mean and SEM normalised, baseline subtracted responses for Melanpopsin high and low steps at ND0-2 + corresponding data for each Cnga3-/- sustained cell contributing to Figure 1H
	Fig 1I	Mean and SEM change in firing rate for early and late response components of Melanpopsin high and low steps at ND0-2 + corresponding data for each Cnga3-./- sustained cell contributing to Figure 1H and I
	Fig 2A	Spectral irradiance profile for clear days at 7-8deg solar elevation (Manchester UK) + quantifiaction of effective photon flux for mouse opsins
	Fig 2B	Spectral irradiance profileof background for cone isolating stimuli + quantification of effective photon flux and contrasts for mouse opsins under cone-isolating stimulus protocols
	Fig 2C	Data for example Opn1mwR MR cell achromatic,S-On/L-OFF or L-ON/S-OFF responses to 75% contrast cone-isolating stimuli and cone preference quantifaction shown in Fig 2C
	Fig 2D	Mean and SEM normalised basline substracted responses of Opn1mwR MR achromatic,S-On/L-OFF or L-ON/S-OFF cells + corresponding data for each cell contributing to Fig 2D
	Fig 2E	Mean and SEM contrast response functions for chromatic vs. achromatic and ON vs. OFF opsin stimuli for opponent Opn1mwR MR cells + statistical comparsions and corresponding data for each cell contributing to Fig 2E
	Fig 2F	Mean and SEM contrast response functions for chromatic vs. achromatic and dominant vs. non-dominant opsin stimuli for non-opponent Opn1mwR MR cells + statistical comparsions and corresponding data for each cell contributing to Fig 2F
	Fig 2G	Cell counts and percent frequency for Opn1mwR cell populations, statistical comparsions and qunatifiaction of opsin preferences for all cell populations
	Fig 3A	Stimulus measurements and photon flux calculations for cone-silent spectral modulations
	Fig 3A	S- and L-cone opsin sensitivity plots resulting from variations in opsin lambda max and lens cutoff wavelength
	Fig 3B	Mean and SEM normalised responses to cone isolating and silent stimuli with statistical comparisons and corresponding data for individual cells contributing to Fig 3B
	Fig 3C	Mean and SEM normalised responses to 75% contrast cone isolating stimuli and frequncy distribution of maximal responses in Cnga3-/,- Opn1mwR and Opn1mwR;Opn4-/-animals with corresponding data for each light responsive cell contributing to fig 3C
	Fig 3D	Calculated contrasts for stimulated and silenced cone opsins following variations in opsin lambd max or lens cutoff wavelength
	Fig 3E	Calculated contrasts for stimulated and silenced cone opsins following variations in opsin lambd max and lens cutoff wavelength
	Fig 3F	S- and L-cone opsin sensitivity plots resulting from variations in opsin lambda max and contributions from penumbral cones
	Fig 3G	Calculated contrasts for stimulated and silenced cone opsins following variations in contribution of penumbral cones and effect of lens cutoff wavelength on contrasts for penumbral cones
	Fig 3H	Calculated contrasts for stimulated and silenced cone opsins following variations in opsin lambd max and contribution of penumbral cones
	Fig 4B	Mean and SEM pupil timecourse data (expressed as % change from baseline) for 75%cone isolating stimuli applied as positive to negative steps or vice verse alongside statistical comparisions and data for each individual anaimal
	Fig 4C	Mean and SEM changes in pupil size (normalised to eye size) for 75%cone isolating stimuli alongside statistical comparisions and data for each individual animal
	Fig 4D	Mean and SEM changes in pupil size (normalised to eye size) for L+S and all opsin stimuli as a function of time post step alongside statistical comparisions and data for each individual animal
	Fig 5A	Mean and SEM baseline subtracted responses of MR S-ON/L-OFF units to 75% cone isolating stimuli as employed for pupillography and corresponding data for individual cells
	Fig 5B	Mean and SEM baseline subtracted responses of MR non-opponent units to 75% cone isolating stimuli as employed for pupillography and corresponding data for individual cells
	Fig 5C	Mean and SEM change in firing of MR S-ON/L-OFF units evoked 75% cone isolating stimuli as employed for pupillography, comparsion between L+S and all opsin stimuli over time and statistical results
	Fig 5D	Mean and SEM change in firing of MR non-opponent units evoked 75% cone isolating stimuli as employed for pupillography, comparsion between L+S and all opsin stimuli over time and statistical results
	Fig 6A	Data for example MR units responses to optimal cone isolating stimuli (75% contrast) at varying temporal frequncy
	Fig 6B	Data for min, peak and max frequncy producing significant modulations in firing for MR and non-MR units tested with optimal cone isolating stimuli + statistical comaprison of proportions tuned to low frequncy events
	Fig 6C	Cumulative distribution data for % variance in firing rate driven by 75% contrast 0.025Hz stimuli targetting dominant cone opsin across MR and non-MR units, underlying individual cell data nd statistical comparison
	Fig 6D	% variance in firing rate driven by 75% contrast 0.025Hz L- and S-opsin isolatintg stimuli across MR and non-MR units
	Fig 6E	Means and baseline subtracted normalised responses for MR cell responses to 75%contrast 0.025Hz stimuli taregtting L- and S-cone opsin
	Fig 6F	Means and baseline subtracted normalised responses for non-opponent MR cell responses to 75%contrast 0.025Hz stimuli taregtting dominant and non-dominant cone opsin
	Fig 7A	Mean and SEM baseline subtracted responses to 75%contrast square wave(0.25Hz) or sinusoidal (0.025Hz) stimuli activting all opsins or L+S cones only and corresponding data for Opn1mwR MR units contributing to Fig 7A
	Fig 7B	Mean and SEM responses to square wave stimuli at varying contrast and 75% contrast sinusoidal stimuli at varying frequency activting all opsins or L+S cones only, statistical comparsion and corresponding data for Opn1mwR MR units contributing to Fig 7B
	Fig 7C	Mean and SEM baseline subtracted responses to 75%contrast square wave(0.25Hz) or sinusoidal (0.025Hz) stimuli activting all opsins or L+S cones only and corresponding data for Opn1mwR; Opn4-/- units contributing to Fig 7C
	Fig 7D	Mean and SEM responses to square wave stimuli at varying contrast and 75% contrast sinusoidal stimuli at varying frequency activting all opsins or L+S cones only, statistical comparsion and corresponding data for Opn1mwR;Opn4-/- units contributing to Fig 7D

## Sheet: Fig 1A
		Stimulus Energy										Opsin sensitivity (corrected for mouse lens transmission)							Correction factor			Stimulus Photon Flux				Stimulus Effective Photon Flux
		ND0 Mel High ('blue')	ND0 Mel Low ('red'+'violet')			Effective photon flux (photons/cm/s)						S-cone	Mel	Rod	M-cone	L-cone						ND0 Mel High ('blue')	ND0 Mel Low ('red'+'violet')			ND0 Mel High ('blue')	ND0 Mel Low ('red'+'violet')	ND0 Mel High ('blue')	ND0 Mel Low ('red'+'violet')	ND0 Mel High ('blue')	ND0 Mel Low ('red'+'violet')	ND0 Mel High ('blue')	ND0 Mel Low ('red'+'violet')
	Wavelength (nm)	uW/m2	uW/m2			S-cone	Mel	Rod	L-cone		Wavelength (nm)	rel. sensitivity	rel. sensitivity	rel. sensitivity	rel. sensitivity	rel. sensitivity		Wavelength (nm)	uW/photon		Wavelength (nm)	photons/cm2/s	photons/cm2/s		Wavelength (nm)	S-cone photons/cm2/s	S-cone photons/cm2/s	Mel photons/cm2/s	Mel photons/cm2/s	Rod photons/cm2/s	Rod photons/cm2/s	L-cone photons/cm2/s	L-cone photons/cm2/s
	322	0	0		ND0 Mel High ('blue')	6.20876e+12	1.10094e+16	9169609973058214	3255849467381481		322	0.345891	0.0942649	0.0864194	0.0813403	0.0670101		322	6.16924e-13		322	0	0		322	0	0	0	0	0	0	0	0
	323	0	0		ND0 Mel Low ('red'+'violet')	6.90625e+12	2.30616e+13	7.65796e+13	3253277997638773		323	0.364078	0.0991989	0.0910825	0.0858088	0.0708408		323	6.15014e-13		323	0	0		323	0	0	0	0	0	0	0	0
	324	0	0								324	0.381806	0.103941	0.095589	0.0901416	0.0745844		324	6.13116e-13		324	0	0		324	0	0	0	0	0	0	0	0
	325	0	0			Effective Log photon flux (photons/cm/s)					325	0.399114	0.108493	0.0999392	0.094339	0.0782418		325	6.11229e-13		325	0	0		325	0	0	0	0	0	0	0	0
	326	0	0			S-cone	Mel	Rod	L-cone		326	0.416044	0.112856	0.104134	0.0984022	0.0818145		326	6.09355e-13		326	0	0		326	0	0	0	0	0	0	0	0
	327	0	0		ND0 Mel High ('blue')	12.793	16.0418	15.9624	15.5127		327	0.432641	0.117032	0.108177	0.102334	0.085305		327	6.07491e-13		327	0	0		327	0	0	0	0	0	0	0	0
	328	0	0		ND0 Mel Low ('red'+'violet')	12.8392	13.3629	13.8841	15.5123		328	0.44895	0.121028	0.112071	0.106137	0.0887166		328	6.05639e-13		328	0	0		328	0	0	0	0	0	0	0	0
	329	0	0								329	0.465019	0.124848	0.115821	0.109816	0.0920532		329	6.03798e-13		329	0	0		329	0	0	0	0	0	0	0	0
	330	0	0								330	0.480896	0.128499	0.119433	0.113376	0.0953198		330	6.01968e-13		330	0	0		330	0	0	0	0	0	0	0	0
	331	0	0								331	0.49663	0.13199	0.122913	0.116823	0.0985213		331	6.0015e-13		331	0	0		331	0	0	0	0	0	0	0	0
	332	0	0								332	0.512257	0.135325	0.126266	0.120162	0.101662		332	5.98342e-13		332	0	0		332	0	0	0	0	0	0	0	0
	333	0	0								333	0.527813	0.138511	0.129496	0.123397	0.104744		333	5.96545e-13		333	0	0		333	0	0	0	0	0	0	0	0
	334	0	0								334	0.543333	0.141555	0.132609	0.126532	0.107774		334	5.94759e-13		334	0	0		334	0	0	0	0	0	0	0	0
	335	0	0								335	0.558851	0.144465	0.135612	0.129573	0.110755		335	5.92984e-13		335	0	0		335	0	0	0	0	0	0	0	0
	336	0	0								336	0.574404	0.147248	0.13851	0.132527	0.113693		336	5.91219e-13		336	0	0		336	0	0	0	0	0	0	0	0
	337	0	0								337	0.590028	0.149915	0.141313	0.1354	0.116595		337	5.89465e-13		337	0	0		337	0	0	0	0	0	0	0	0
	338	0	0								338	0.605756	0.152476	0.144028	0.138201	0.119467		338	5.87721e-13		338	0	0		338	0	0	0	0	0	0	0	0
	339	0	0								339	0.621627	0.15494	0.146664	0.140937	0.122316		339	5.85987e-13		339	0	0		339	0	0	0	0	0	0	0	0
	340	0	0								340	0.637677	0.15732	0.149231	0.143617	0.12515		340	5.84263e-13		340	0	0		340	0	0	0	0	0	0	0	0
	341	0	0								341	0.653931	0.159625	0.151737	0.146248	0.127975		341	5.8255e-13		341	0	0		341	0	0	0	0	0	0	0	0
	342	0	0								342	0.670376	0.161855	0.154179	0.148829	0.130789		342	5.80847e-13		342	0	0		342	0	0	0	0	0	0	0	0
	343	0	0								343	0.686984	0.164007	0.156554	0.151355	0.133589		343	5.79153e-13		343	0	0		343	0	0	0	0	0	0	0	0
	344	0	0								344	0.703725	0.16608	0.15886	0.153822	0.136372		344	5.7747e-13		344	0	0		344	0	0	0	0	0	0	0	0
	345	0	0								345	0.720568	0.168072	0.161092	0.156228	0.139134		345	5.75796e-13		345	0	0		345	0	0	0	0	0	0	0	0
	346	0	0								346	0.737475	0.169982	0.163249	0.158568	0.141872		346	5.74132e-13		346	0	0		346	0	0	0	0	0	0	0	0
	347	0	0								347	0.754409	0.17181	0.165326	0.160839	0.144582		347	5.72477e-13		347	0	0		347	0	0	0	0	0	0	0	0
	348	0	0								348	0.771327	0.173555	0.167323	0.163038	0.14726		348	5.70832e-13		348	0	0		348	0	0	0	0	0	0	0	0
	349	0	0								349	0.788186	0.175217	0.169237	0.165162	0.149904		349	5.69197e-13		349	0	0		349	0	0	0	0	0	0	0	0
	350	0	0								350	0.804939	0.176797	0.171065	0.167208	0.152509		350	5.6757e-13		350	0	0		350	0	0	0	0	0	0	0	0
	351	0	0								351	0.821531	0.178295	0.172806	0.169172	0.155072		351	5.65953e-13		351	0	0		351	0	0	0	0	0	0	0	0
	352	0	0								352	0.837888	0.179706	0.174453	0.171048	0.157585		352	5.64345e-13		352	0	0		352	0	0	0	0	0	0	0	0
	353	0	0								353	0.853926	0.181028	0.176	0.172827	0.160038		353	5.62747e-13		353	0	0		353	0	0	0	0	0	0	0	0
	354	0	0								354	0.869559	0.182257	0.177441	0.174503	0.162424		354	5.61157e-13		354	0	0		354	0	0	0	0	0	0	0	0
	355	0	0								355	0.884697	0.183389	0.178769	0.176068	0.164734		355	5.59576e-13		355	0	0		355	0	0	0	0	0	0	0	0
	356	0	0								356	0.89925	0.184423	0.179979	0.177515	0.166958		356	5.58004e-13		356	0	0		356	0	0	0	0	0	0	0	0
	357	0	0								357	0.913122	0.185357	0.181067	0.178837	0.169089		357	5.56441e-13		357	0	0		357	0	0	0	0	0	0	0	0
	358	0	0								358	0.926218	0.186189	0.182028	0.180029	0.171117		358	5.54887e-13		358	0	0		358	0	0	0	0	0	0	0	0
	359	0	0								359	0.938439	0.186919	0.182857	0.181085	0.173035		359	5.53341e-13		359	0	0		359	0	0	0	0	0	0	0	0
	360	0	0								360	0.949689	0.187547	0.183553	0.182	0.174834		360	5.51804e-13		360	0	0		360	0	0	0	0	0	0	0	0
	361	0	0								361	0.959881	0.188075	0.184113	0.182771	0.176508		361	5.50276e-13		361	0	0		361	0	0	0	0	0	0	0	0
	362	0	0								362	0.968975	0.188517	0.184548	0.183405	0.17806		362	5.48756e-13		362	0	0		362	0	0	0	0	0	0	0	0
	363	0	0								363	0.976947	0.188887	0.184869	0.183912	0.179496		363	5.47244e-13		363	0	0		363	0	0	0	0	0	0	0	0
	364	0	0								364	0.983773	0.1892	0.185087	0.184301	0.180821		364	5.45741e-13		364	0	0		364	0	0	0	0	0	0	0	0
	365	0	0								365	0.989431	0.189472	0.185215	0.184583	0.182042		365	5.44245e-13		365	0	0		365	0	0	0	0	0	0	0	0
	366	0	0								366	0.9939	0.189718	0.185264	0.184768	0.183164		366	5.42758e-13		366	0	0		366	0	0	0	0	0	0	0	0
	367	0	0								367	0.997163	0.189955	0.185248	0.184866	0.184194		367	5.4128e-13		367	0	0		367	0	0	0	0	0	0	0	0
	368	0	0								368	0.999201	0.190198	0.185178	0.184888	0.185139		368	5.39809e-13		368	0	0		368	0	0	0	0	0	0	0	0
	369	0	0								369	1	0.190462	0.185068	0.184844	0.186005		369	5.38346e-13		369	0	0		369	0	0	0	0	0	0	0	0
	370	0	0								370	0.999546	0.190764	0.184929	0.184746	0.1868		370	5.36891e-13		370	0	0		370	0	0	0	0	0	0	0	0
	371	0	0								371	0.997819	0.191117	0.184773	0.184601	0.187528		371	5.35444e-13		371	0	0		371	0	0	0	0	0	0	0	0
	372	0	0								372	0.99476	0.191529	0.184603	0.184413	0.188187		372	5.34004e-13		372	0	0		372	0	0	0	0	0	0	0	0
	373	0	0								373	0.990307	0.192005	0.184423	0.18418	0.188774		373	5.32573e-13		373	0	0		373	0	0	0	0	0	0	0	0
	374	0	0								374	0.984402	0.19255	0.184234	0.183905	0.189285		374	5.31149e-13		374	0	0		374	0	0	0	0	0	0	0	0
	375	0	0								375	0.976994	0.193169	0.184039	0.183588	0.189717		375	5.29732e-13		375	0	0		375	0	0	0	0	0	0	0	0
	376	0	0								376	0.968037	0.193869	0.183843	0.183231	0.190066		376	5.28323e-13		376	0	0		376	0	0	0	0	0	0	0	0
	377	0	0								377	0.957494	0.194654	0.183647	0.182835	0.190329		377	5.26922e-13		377	0	0		377	0	0	0	0	0	0	0	0
	378	0	0								378	0.945338	0.195532	0.183457	0.182402	0.190505		378	5.25528e-13		378	0	0		378	0	0	0	0	0	0	0	0
	379	0	0								379	0.931548	0.196506	0.183277	0.181935	0.190589		379	5.24141e-13		379	0	0		379	0	0	0	0	0	0	0	0
	380	0	0								380	0.916118	0.197584	0.183109	0.181436	0.190581		380	5.22762e-13		380	0	0		380	0	0	0	0	0	0	0	0
	381	0	0.000182357								381	0.899055	0.198772	0.182961	0.180908	0.190478		381	5.2139e-13		381	0	3.49753e+08		381	0	3.14447e+08	0	6.95211e+07	0	6.39911e+07	0	6.66201e+07
	382	0	0.00648459								382	0.880396	0.20008	0.182841	0.180361	0.190284		382	5.20025e-13		382	0	1.24698e+10		382	0	1.09783e+10	0	2.49495e+09	0	2.27998e+09	0	2.3728e+09
	383	0	0.00627977								383	0.860192	0.20152	0.182758	0.179802	0.190004		383	5.18667e-13		383	0	1.21075e+10		383	0	1.04148e+10	0	2.43991e+09	0	2.21275e+09	0	2.30047e+09
	384	0	0.00785587								384	0.838507	0.203102	0.182724	0.179239	0.18964		384	5.17317e-13		384	0	1.51858e+10		384	0	1.27334e+10	0	3.08427e+09	0	2.77481e+09	0	2.87983e+09
	385	0	0.0102636								385	0.815414	0.204838	0.182748	0.178682	0.189197		385	5.15973e-13		385	0	1.98918e+10		385	0	1.622e+10	0	4.07459e+09	0	3.63518e+09	0	3.76348e+09
	386	0	0.0102341								386	0.790997	0.206738	0.182839	0.178138	0.188681		386	5.14636e-13		386	0	1.9886e+10		386	0	1.57298e+10	0	4.11119e+09	0	3.63595e+09	0	3.75211e+09
	387	0	0.0137263								387	0.765353	0.208812	0.183009	0.177618	0.188094		387	5.13306e-13		387	0	2.6741e+10		387	0	2.04663e+10	0	5.58385e+09	0	4.89383e+09	0	5.02983e+09
	388	0	0.0188808								388	0.73859	0.211072	0.183266	0.177128	0.187442		388	5.11983e-13		388	0	3.68778e+10		388	0	2.72376e+10	0	7.78388e+09	0	6.75845e+09	0	6.91247e+09
	389	0	0.0233308								389	0.710827	0.213527	0.183621	0.176679	0.18673		389	5.10667e-13		389	0	4.56868e+10		389	0	3.24754e+10	0	9.75538e+09	0	8.38906e+09	0	8.5311e+09
	390	0	0.029841								390	0.682193	0.216187	0.184084	0.17628	0.185962		390	5.09358e-13		390	0	5.85856e+10		390	0	3.99667e+10	0	1.26655e+10	0	1.07846e+10	0	1.08947e+10
	391	0	0.0386585								391	0.652826	0.219062	0.184663	0.175937	0.185141		391	5.08055e-13		391	0	7.60911e+10		391	0	4.96743e+10	0	1.66687e+10	0	1.40512e+10	0	1.40876e+10
	392	0	0.0488338								392	0.622865	0.222156	0.185365	0.175657	0.184271		392	5.06759e-13		392	0	9.63649e+10		392	0	6.00223e+10	0	2.14081e+10	0	1.78627e+10	0	1.77573e+10
	393	0	0.0653497								393	0.592456	0.225475	0.186196	0.175445	0.183352		393	5.0547e-13		393	0	1.29285e+11		393	0	7.65958e+10	0	2.91506e+10	0	2.40724e+10	0	2.37046e+10
	394	0	0.0966506								394	0.561755	0.229022	0.187162	0.175306	0.182384		394	5.04187e-13		394	0	1.91696e+11		394	0	1.07686e+11	0	4.39027e+10	0	3.58781e+10	0	3.49623e+10
	395	0	0.104658								395	0.530925	0.232802	0.188267	0.175245	0.181371		395	5.0291e-13		395	0	2.08105e+11		395	0	1.10488e+11	0	4.84473e+10	0	3.91794e+10	0	3.77442e+10
	396	0	0.118813								396	0.500132	0.236817	0.189518	0.175269	0.180313		396	5.0164e-13		396	0	2.36849e+11		396	0	1.18456e+11	0	5.60899e+10	0	4.48873e+10	0	4.27071e+10
	397	0	0.166044								397	0.469545	0.24107	0.19092	0.175381	0.179213		397	5.00377e-13		397	0	3.31838e+11		397	0	1.55813e+11	0	7.99961e+10	0	6.33545e+10	0	5.94696e+10
	398	0	0.205111								398	0.439331	0.245562	0.192477	0.175587	0.178072		398	4.9912e-13		398	0	4.10946e+11		398	0	1.80541e+11	0	1.00913e+11	0	7.90977e+10	0	7.31779e+10
	399	0	0.249319								399	0.409654	0.250296	0.194195	0.175892	0.176893		399	4.97869e-13		399	0	5.00772e+11		399	0	2.05143e+11	0	1.25341e+11	0	9.72474e+10	0	8.85829e+10
	400	0	0.302017								400	0.380668	0.255272	0.196077	0.176301	0.175678		400	4.96624e-13		400	0	6.08141e+11		400	0	2.31499e+11	0	1.55241e+11	0	1.19243e+11	0	1.06837e+11
	401	0	0.373803								401	0.352518	0.260491	0.198129	0.17682	0.17443		401	4.95385e-13		401	0	7.54571e+11		401	0	2.66e+11	0	1.96559e+11	0	1.49503e+11	0	1.31619e+11
	402	0	0.45246								402	0.325339	0.265955	0.200357	0.177456	0.173154		402	4.94153e-13		402	0	9.15626e+11		402	0	2.97889e+11	0	2.43515e+11	0	1.83452e+11	0	1.58544e+11
	403	0	0.538181								403	0.29925	0.271667	0.202767	0.178215	0.171855		403	4.92927e-13		403	0	1.09181e+12		403	0	3.26723e+11	0	2.96608e+11	0	2.21383e+11	0	1.87633e+11
	404	0	0.659927								404	0.274349	0.277629	0.205366	0.179106	0.170539		404	4.91707e-13		404	0	1.34211e+12		404	0	3.68208e+11	0	3.72611e+11	0	2.75625e+11	0	2.28883e+11
	405	0	0.782874								405	0.250715	0.283845	0.20816	0.180135	0.169212		405	4.90493e-13		405	0	1.5961e+12		405	0	4.00165e+11	0	4.53043e+11	0	3.32244e+11	0	2.70079e+11
	406	0	0.914949								406	0.228406	0.290314	0.211155	0.181308	0.167879		406	4.89285e-13		406	0	1.86997e+12		406	0	4.27113e+11	0	5.42879e+11	0	3.94854e+11	0	3.13928e+11
	407	0	1.0474								407	0.20746	0.297038	0.214355	0.182634	0.166544		407	4.88083e-13		407	0	2.14596e+12		407	0	4.45199e+11	0	6.37431e+11	0	4.59997e+11	0	3.57397e+11
	408	0	1.15779								408	0.187893	0.304018	0.217767	0.184117	0.165214		408	4.86886e-13		408	0	2.37794e+12		408	0	4.46799e+11	0	7.22938e+11	0	5.17837e+11	0	3.92871e+11
	409	0	1.24617								409	0.169706	0.311254	0.221394	0.185765	0.163895		409	4.85696e-13		409	0	2.56575e+12		409	0	4.35423e+11	0	7.98598e+11	0	5.68042e+11	0	4.20513e+11
	410	0	1.26974								410	0.152882	0.318745	0.225243	0.187583	0.162591		410	4.84511e-13		410	0	2.62065e+12		410	0	4.0065e+11	0	8.3532e+11	0	5.90283e+11	0	4.26094e+11
	411	0	1.23981								411	0.137388	0.326491	0.229316	0.189578	0.161308		411	4.83332e-13		411	0	2.56512e+12		411	0	3.52417e+11	0	8.37488e+11	0	5.88223e+11	0	4.13774e+11
	412	0	1.17128								412	0.12318	0.334489	0.233617	0.191754	0.16005		412	4.82159e-13		412	0	2.42923e+12		412	0	2.99233e+11	0	8.12551e+11	0	5.6751e+11	0	3.88799e+11
	413	0	1.04806								413	0.110204	0.342737	0.23815	0.194116	0.158823		413	4.80992e-13		413	0	2.17896e+12		413	0	2.40131e+11	0	7.46811e+11	0	5.18919e+11	0	3.4607e+11
	414	0.00388371	0.902412								414	0.0983982	0.351232	0.242915	0.196669	0.157632		414	4.7983e-13		414	8.09392e+09	1.88069e+12		414	7.96428e+08	1.85057e+11	2.84284e+09	6.60559e+11	1.96614e+09	4.56849e+11	1.27586e+09	2.96457e+11
	415	0.0550081	0.776934								415	0.0876949	0.35997	0.247917	0.199417	0.156481		415	4.78674e-13		415	1.14918e+11	1.6231e+12		415	1.00777e+10	1.42337e+11	4.13669e+10	5.84266e+11	2.84901e+10	4.02394e+11	1.79824e+10	2.53984e+11
	416	0.145261	0.647567								416	0.0780232	0.368947	0.253157	0.202365	0.155375		416	4.77523e-13		416	3.04196e+11	1.3561e+12		416	2.37344e+10	1.05807e+11	1.12232e+11	5.00327e+11	7.70093e+10	3.43305e+11	4.72644e+10	2.10703e+11
	417	0.139023	0.527305								417	0.0693106	0.378159	0.258635	0.205516	0.154318		417	4.76378e-13		417	2.91834e+11	1.1069e+12		417	2.02272e+10	7.67203e+10	1.10359e+11	4.18585e+11	7.54785e+10	2.86285e+11	4.50353e+10	1.70816e+11
	418	0.087336	0.432819								418	0.0614843	0.3876	0.264354	0.208874	0.153317		418	4.75238e-13		418	1.83773e+11	9.10742e+11		418	1.12992e+10	5.59964e+10	7.12304e+10	3.53003e+11	4.85812e+10	2.40758e+11	2.81755e+10	1.39632e+11
	419	0.277208	0.351974								419	0.0544725	0.397265	0.270314	0.212442	0.152374		419	4.74104e-13		419	5.84698e+11	7.42398e+11		419	3.185e+10	4.04402e+10	2.3228e+11	2.94929e+11	1.58052e+11	2.00681e+11	8.9093e+10	1.13122e+11
	420	0.254593	0.283005								420	0.0482054	0.407149	0.276516	0.216224	0.151496		420	4.72975e-13		420	5.3828e+11	5.9835e+11		420	2.5948e+10	2.88437e+10	2.1916e+11	2.43618e+11	1.48843e+11	1.65453e+11	8.15472e+10	9.06475e+10
	421	0.252084	0.239052								421	0.0426161	0.417246	0.282959	0.220223	0.150686		421	4.71852e-13		421	5.34244e+11	5.06626e+11		421	2.27674e+10	2.15904e+10	2.22911e+11	2.11388e+11	1.51169e+11	1.43355e+11	8.05032e+10	7.63415e+10
	422	0.270906	0.207517								422	0.0376415	0.427551	0.289646	0.224443	0.14995		422	4.70734e-13		422	5.75497e+11	4.40837e+11		422	2.16626e+10	1.65938e+10	2.46054e+11	1.8848e+11	1.6669e+11	1.27687e+11	8.62959e+10	6.61036e+10
	423	0.42962	0.183072								423	0.033222	0.438059	0.296576	0.228887	0.149294		423	4.69621e-13		423	9.14822e+11	3.89829e+11		423	3.03922e+10	1.29509e+10	4.00747e+11	1.70768e+11	2.71315e+11	1.15614e+11	1.36577e+11	5.8199e+10
	424	0.432212	0.156637								424	0.029302	0.448767	0.303752	0.233558	0.148722		424	4.68513e-13		424	9.22518e+11	3.34328e+11		424	2.70316e+10	9.7965e+09	4.13996e+11	1.50036e+11	2.80217e+11	1.01553e+11	1.37199e+11	4.9722e+10
	425	0.530929	0.134383								425	0.0258303	0.45967	0.311174	0.238461	0.14824		425	4.67411e-13		425	1.13589e+12	2.87506e+11		425	2.93405e+10	7.42636e+09	5.22136e+11	1.32158e+11	3.5346e+11	8.94643e+10	1.68385e+11	4.262e+10
	426	0.81266	0.107418								426	0.0227595	0.470763	0.318841	0.243598	0.147853		426	4.66314e-13		426	1.74273e+12	2.30356e+11		426	3.96637e+10	5.24279e+09	8.20414e+11	1.08443e+11	5.55656e+11	7.34471e+10	2.57669e+11	3.40589e+10
	427	1.09392	0.076476								427	0.0200464	0.482041	0.326756	0.248973	0.147567		427	4.65221e-13		427	2.35139e+12	1.64386e+11		427	4.71369e+10	3.29536e+09	1.13346e+12	7.92409e+10	7.6833e+11	5.37142e+10	3.46986e+11	2.42579e+10
	428	1.39647	0.0622287								428	0.0176519	0.4935	0.334918	0.254589	0.147385		428	4.64135e-13		428	3.00877e+12	1.34075e+11		428	5.31104e+10	2.36667e+09	1.48483e+12	6.61658e+10	1.00769e+12	4.4904e+10	4.43447e+11	1.97606e+10
	429	1.74379	0.0381619								429	0.0155402	0.505134	0.343327	0.260448	0.147314		429	4.63053e-13		429	3.76586e+12	8.24138e+10		429	5.85224e+10	1.28073e+09	1.90227e+12	4.163e+10	1.29292e+12	2.82949e+10	5.54763e+11	1.21407e+10
	430	2.53625	0.0214375								430	0.0136795	0.51694	0.351984	0.266554	0.147358		430	4.61976e-13		430	5.49e+12	4.6404e+10		430	7.51004e+10	6.34783e+08	2.838e+12	2.39881e+10	1.93239e+12	1.63334e+10	8.08994e+11	6.83798e+09
	431	3.49465	0.0196659								431	0.0120408	0.528911	0.360886	0.272908	0.147521		431	4.60904e-13		431	7.58216e+12	4.26682e+10		431	9.12953e+10	5.13759e+08	4.01029e+12	2.25677e+10	2.7363e+12	1.53984e+10	1.11853e+12	6.29447e+09
	432	4.22833	0.0128979								432	0.0105983	0.541034	0.37003	0.279509	0.147808		432	4.59837e-13		432	9.19529e+12	2.80488e+10		432	9.74542e+10	2.9727e+08	4.97496e+12	1.51754e+10	3.40253e+12	1.03789e+10	1.35913e+12	4.14583e+09
	433	5.22426	0.00631348								433	0.00932884	0.553293	0.379406	0.286354	0.148219		433	4.58775e-13		433	1.13874e+13	1.37616e+10		433	1.06231e+11	1.2838e+08	6.30058e+12	7.6142e+09	4.32045e+12	5.22124e+09	1.68783e+12	2.03973e+09
	434	6.56182	0.00472079								434	0.00821197	0.565673	0.389007	0.293439	0.148757		434	4.57718e-13		434	1.43359e+13	1.03137e+10		434	1.17726e+11	8.46962e+07	8.10945e+12	5.83421e+09	5.57679e+12	4.01212e+09	2.13257e+12	1.53424e+09
	435	7.99326	0.00569732								435	0.00722951	0.578156	0.398825	0.300761	0.149424		435	4.56666e-13		435	1.75035e+13	1.24759e+10		435	1.26542e+11	9.01947e+07	1.01198e+13	7.21302e+09	6.98084e+12	4.9757e+09	2.61544e+12	1.8642e+09
	436	9.81921	0.00441471								436	0.00636538	0.590726	0.408848	0.308314	0.150222		436	4.55618e-13		436	2.15514e+13	9.68949e+09		436	1.37183e+11	6.16774e+07	1.2731e+13	5.72383e+09	8.81125e+12	3.96153e+09	3.23749e+12	1.45557e+09
	437	11.404	0.0048252								437	0.00560538	0.603363	0.419068	0.316094	0.151153		437	4.54576e-13		437	2.50871e+13	1.06147e+10		437	1.40623e+11	5.94996e+07	1.51366e+13	6.40453e+09	1.05132e+13	4.44829e+09	3.792e+12	1.60445e+09
	438	13.7227	0.00261394								438	0.00493697	0.616049	0.429472	0.324094	0.15222		438	4.53538e-13		438	3.0257e+13	5.76345e+09		438	1.49378e+11	2.8454e+07	1.86398e+13	3.55057e+09	1.29945e+13	2.47524e+09	4.60571e+12	8.77312e+08
	439	16.641	0.00604249								439	0.00434909	0.628764	0.440049	0.332308	0.153423		439	4.52505e-13		439	3.67753e+13	1.33534e+10		439	1.59939e+11	5.80752e+07	2.3123e+13	8.39616e+09	1.61829e+13	5.87617e+09	5.64218e+12	2.04873e+09
	440	19.7738	0.00114132								440	0.003832	0.641487	0.450786	0.340729	0.154765		440	4.51476e-13		440	4.37981e+13	2.52798e+09		440	1.67834e+11	9.68721e+06	2.80959e+13	1.62167e+09	1.97436e+13	1.13958e+09	6.77841e+12	3.91243e+08
	441	23.5107	0.00199633								441	0.00337715	0.6542	0.461672	0.349349	0.156247		441	4.50453e-13		441	5.21934e+13	4.43184e+09		441	1.76265e+11	1.4967e+07	3.41449e+13	2.89931e+09	2.40962e+13	2.04605e+09	8.15508e+12	6.92463e+08
	442	27.247	0.00201126								442	0.00297703	0.666889	0.472697	0.358166	0.157873		442	4.49433e-13		442	6.06252e+13	4.4751e+09		442	1.80483e+11	1.33225e+07	4.04302e+13	2.9844e+09	2.86574e+13	2.11537e+09	9.5711e+12	7.065e+08
	443	31.7066	0.00451168								443	0.00262504	0.679544	0.483858	0.367176	0.159647		443	4.48419e-13		443	7.07075e+13	1.00613e+10		443	1.8561e+11	2.64113e+07	4.80489e+13	6.83709e+09	3.42124e+13	4.86824e+09	1.12883e+13	1.60626e+09
	444	36.6637	0.001344								444	0.00231536	0.692154	0.495146	0.376377	0.161573		444	4.47409e-13		444	8.19467e+13	3.00396e+09		444	1.89736e+11	6.95524e+06	5.67198e+13	2.0792e+09	4.05756e+13	1.4874e+09	1.32404e+13	4.85359e+08
	445	42.4894	0.000719021								445	0.00204287	0.704711	0.506555	0.385765	0.163654		445	4.46404e-13		445	9.51816e+13	1.6107e+09		445	1.94444e+11	3.29045e+06	6.70755e+13	1.13508e+09	4.82147e+13	8.15908e+08	1.55769e+13	2.63597e+08
	446	48.2252	0.00182489								446	0.00180307	0.717202	0.51808	0.395338	0.165894		446	4.45403e-13		446	1.08273e+14	4.09717e+09		446	1.95224e+11	7.38748e+06	7.76538e+13	2.9385e+09	5.60942e+13	2.12266e+09	1.79619e+13	6.79696e+08
	447	53.8666	0.00252618								447	0.001592	0.729619	0.529714	0.405092	0.168297		447	4.44406e-13		447	1.2121e+14	5.6844e+09		447	1.92967e+11	9.04955e+06	8.84374e+13	4.14744e+09	6.42068e+13	3.01111e+09	2.03993e+13	9.56665e+08
	448	60.9131	0.000742421								448	0.00140617	0.741952	0.541451	0.415024	0.170865		448	4.43414e-13		448	1.37373e+14	1.67433e+09		448	1.9317e+11	2.35439e+06	1.01924e+14	1.24227e+09	7.43806e+13	9.06566e+08	2.34723e+13	2.86085e+08
	449	67.7299	0.00195051								449	0.00124253	0.75419	0.553283	0.42513	0.173604		449	4.42427e-13		449	1.53087e+14	4.40866e+09		449	1.90215e+11	5.47788e+06	1.15457e+14	3.32497e+09	8.47006e+13	2.43924e+09	2.65765e+13	7.65359e+08
	450	75.1682	0.00147451								450	0.00109838	0.766324	0.565206	0.435408	0.176515		450	4.41444e-13		450	1.70278e+14	3.34021e+09		450	1.8703e+11	3.66882e+06	1.30488e+14	2.55968e+09	9.62422e+13	1.8879e+09	3.00566e+13	5.89596e+08
	451	83.3257	0.00107317								451	0.000971372	0.778344	0.577212	0.445853	0.179602		451	4.40465e-13		451	1.89177e+14	2.43645e+09		451	1.83761e+11	2.3667e+06	1.47245e+14	1.8964e+09	1.09195e+14	1.40635e+09	3.39765e+13	4.37592e+08
	452	93.148	0.00170453								452	0.000859422	0.790234	0.58929	0.456458	0.182867		452	4.3949e-13		452	2.11946e+14	3.87841e+09		452	1.82151e+11	3.33319e+06	1.67487e+14	3.06486e+09	1.24897e+14	2.28551e+09	3.87579e+13	7.09235e+08
	453	102.557	0.00276167								453	0.000760706	0.801979	0.60143	0.467217	0.186312		453	4.3852e-13		453	2.33871e+14	6.29771e+09		453	1.77907e+11	4.79071e+06	1.8756e+14	5.05063e+09	1.40657e+14	3.78763e+09	4.35731e+13	1.17334e+09
	454	112.61	0.00175807								454	0.000673626	0.813561	0.61362	0.47812	0.189938		454	4.37554e-13		454	2.57363e+14	4.01795e+09		454	1.73366e+11	2.7066e+06	2.0938e+14	3.26885e+09	1.57923e+14	2.46549e+09	4.8883e+13	7.63162e+08
	455	122.177	0.000394143								455	0.00059678	0.824964	0.625848	0.48916	0.193747		455	4.36592e-13		455	2.79841e+14	9.02771e+08		455	1.67004e+11	538755	2.30859e+14	7.44753e+08	1.75138e+14	5.64998e+08	5.42184e+13	1.74909e+08
	456	131.649	0.00251523								456	0.000528935	0.83617	0.638103	0.500328	0.197739		456	4.35635e-13		456	3.022e+14	5.77371e+09		456	1.59844e+11	3.05392e+06	2.5269e+14	4.8278e+09	1.92834e+14	3.68422e+09	5.97568e+13	1.14169e+09
	457	140.205	0.00255131								457	0.000469014	0.847163	0.650371	0.511616	0.201917		457	4.34682e-13		457	3.22547e+14	5.86937e+09		457	1.51279e+11	2.75282e+06	2.7325e+14	4.97232e+09	2.09775e+14	3.81727e+09	6.51276e+13	1.18512e+09
	458	148.103	0.000863339								458	0.000416068	0.857925	0.66264	0.523014	0.20628		458	4.33733e-13		458	3.41462e+14	1.99049e+09		458	1.42071e+11	828177	2.92949e+14	1.70769e+09	2.26267e+14	1.31898e+09	7.04367e+13	4.10597e+08
	459	155.604	0.000800687								459	0.000369265	0.868438	0.674898	0.534513	0.210829		459	4.32788e-13		459	3.59539e+14	1.85007e+09		459	1.32765e+11	683165	3.12237e+14	1.60667e+09	2.42652e+14	1.24861e+09	7.58013e+13	3.90048e+08
	460	162.813	0.00315293								460	0.000327874	0.878683	0.687131	0.546103	0.215565		460	4.31847e-13		460	377015350942914	7.30104e+09		460	1.23613e+11	2.39382e+06	3.31277e+14	6.4153e+09	2.59059e+14	5.01677e+09	8.12715e+13	1.57385e+09
	461	169.36	0.0031988								461	0.000291253	0.888643	0.699326	0.557775	0.220489		461	4.3091e-13		461	393029363264080	7.42336e+09		461	1.14471e+11	2.16208e+06	3.49263e+14	6.59672e+09	2.74856e+14	5.19135e+09	8.66587e+13	1.63677e+09
	462	173.811	0.00200625								462	0.00025884	0.898301	0.711471	0.569518	0.2256		462	4.29977e-13		462	4.04233e+14	4.66594e+09		462	1.04632e+11	1.20773e+06	3.63123e+14	4.19142e+09	2.876e+14	3.31968e+09	9.11952e+13	1.05264e+09
	463	176.514	0.000839168								463	0.000230138	0.907639	0.723554	0.581324	0.2309		463	4.29049e-13		463	4.11407e+14	1.95588e+09		463	9.46804e+10	450122	3.73409e+14	1.77523e+09	2.97675e+14	1.41518e+09	9.4994e+13	4.51613e+08
	464	177.347	0.00204492								464	0.000204712	0.916641	0.735562	0.593183	0.236388		464	4.28124e-13		464	4.14241e+14	4.77648e+09		464	8.48e+10	977799	3.79711e+14	4.37831e+09	3.047e+14	3.51339e+09	9.79218e+13	1.1291e+09
	465	176.297	0.00200509								465	0.000182177	0.92529	0.747483	0.605086	0.242065		465	4.27203e-13		465	4.12677e+14	4.69352e+09		465	7.51803e+10	855051	3.81846e+14	4.34286e+09	3.08469e+14	3.50833e+09	9.98947e+13	1.13614e+09
	466	173.658	0.00122257								466	0.000162197	0.933568	0.759305	0.617022	0.24793		466	4.26287e-13		466	4.07374e+14	2.86795e+09		466	6.60748e+10	465173	3.80311e+14	2.67743e+09	3.09321e+14	2.17765e+09	1.01e+14	7.11051e+08
	467	170.261	0.00182522								467	0.000144474	0.941458	0.771014	0.628983	0.253984		467	4.25374e-13		467	400263079677654	4.29086e+09		467	5.78276e+10	619917	3.76831e+14	4.03966e+09	3.08609e+14	3.30831e+09	1.0166e+14	1.08981e+09
	468	165.579	0.000876853								468	0.000128746	0.948943	0.782599	0.640957	0.260225		468	4.24465e-13		468	3.9009e+14	2.06579e+09		468	5.02225e+10	265962	3.70173e+14	1.96031e+09	3.05284e+14	1.61668e+09	1.01511e+14	5.3757e+08
	469	158.594	0.00113367								469	0.000114782	0.956006	0.794045	0.652935	0.266654		469	4.2356e-13		469	3.74431e+14	2.67653e+09		469	4.29781e+10	307219	3.57958e+14	2.55878e+09	2.97315e+14	2.12529e+09	9.98435e+13	7.13708e+08
	470	150.877	0.00208074								470	0.00010238	0.962629	0.80534	0.664906	0.273269		470	4.22659e-13		470	3.56971e+14	4.92298e+09		470	3.65466e+10	504014	3.4363e+14	4.739e+09	2.87483e+14	3.96467e+09	9.7549e+13	1.3453e+09
	471	142.594	0.00145978								471	9.13589e-05	0.968793	0.816469	0.67686	0.280069		471	4.21761e-13		471	3.38093e+14	3.46114e+09		471	3.08878e+10	316206	3.27542e+14	3.35313e+09	2.76042e+14	2.82591e+09	9.46894e+13	9.69359e+08
	472	132.46	0.00115852								472	8.15606e-05	0.974475	0.827414	0.68878	0.287051		472	4.20868e-13		472	3.14731e+14	2.75269e+09		472	2.56697e+10	224511	3.06698e+14	2.68242e+09	2.60413e+14	2.27761e+09	9.03441e+13	7.90163e+08
	473	121.691	0.00143597								473	7.28451e-05	0.979651	0.838156	0.700652	0.294212		473	4.19978e-13		473	2.89755e+14	3.41915e+09		473	2.11072e+10	249068	2.83858e+14	3.34957e+09	2.42859e+14	2.86578e+09	8.52494e+13	1.00595e+09
	474	114.433	0.00212204								474	6.50889e-05	0.984296	0.848673	0.712458	0.301547		474	4.19092e-13		474	2.73051e+14	5.06343e+09		474	1.77726e+10	329573	2.68763e+14	4.98392e+09	2.31731e+14	4.2972e+09	8.23377e+13	1.52687e+09
	475	106.085	0.0014663								475	5.81831e-05	0.988387	0.858945	0.724182	0.309053		475	4.1821e-13		475	2.53664e+14	3.50615e+09		475	1.47589e+10	203998	2.50718e+14	3.46543e+09	2.17883e+14	3.01159e+09	7.83954e+13	1.08358e+09
	476	98.0211	0.00204932								476	5.20314e-05	0.9919	0.86895	0.735806	0.316722		476	4.17331e-13		476	2.34876e+14	4.91053e+09		476	1.22209e+10	255502	2.32974e+14	4.87075e+09	2.04096e+14	4.267e+09	7.43906e+13	1.55527e+09
	477	90.3708	0.00207865								477	4.6549e-05	0.99481	0.878668	0.747312	0.324552		477	4.16456e-13		477	2.17e+14	4.99128e+09		477	1.01011e+10	232339	2.15873e+14	4.96538e+09	1.90671e+14	4.38568e+09	7.04277e+13	1.61993e+09
	478	83.2731	0.0013516								478	4.16607e-05	0.997097	0.888075	0.758681	0.332535		478	4.15585e-13		478	2.00376e+14	3.25228e+09		478	8.3478e+09	135493	1.99794e+14	3.24284e+09	1.77949e+14	2.88827e+09	6.6632e+13	1.0815e+09
	479	76.7117	0.00118957								479	3.73003e-05	0.998737	0.897151	0.769896	0.340666		479	4.14717e-13		479	1.84973e+14	2.86839e+09		479	6.89956e+09	106992	1.8474e+14	2.86477e+09	1.65949e+14	2.57338e+09	6.30142e+13	9.77164e+08
	480	70.6548	0.000569976								480	3.34089e-05	0.99971	0.905873	0.780938	0.348937		480	4.13853e-13		480	1.70724e+14	1.37724e+09		480	5.70371e+09	46012.1	1.70675e+14	1.37684e+09	1.54655e+14	1.24761e+09	5.95721e+13	4.80571e+08
	481	64.8401	0.00163536								481	2.99347e-05	1	0.914221	0.791789	0.357344		481	4.12993e-13		481	1.57001e+14	3.95978e+09		481	4.69976e+09	118535	1.57001e+14	3.95978e+09	1.43533e+14	3.62011e+09	5.61032e+13	1.415e+09
	482	60.1289	0.0012982								482	2.68322e-05	0.999611	0.922195	0.80245	0.365886		482	4.12136e-13		482	1.45896e+14	3.14993e+09		482	3.9147e+09	84519.4	1.45839e+14	3.1487e+09	1.34544e+14	2.90485e+09	5.33812e+13	1.15251e+09
	483	54.9438	0.00216371								483	2.4061e-05	0.998552	0.929797	0.812922	0.374566		483	4.11283e-13		483	1.33591e+14	5.26087e+09		483	3.21435e+09	126582	1.33398e+14	5.25325e+09	1.24213e+14	4.89154e+09	5.00389e+13	1.97055e+09
	484	50.6167	0.000267794								484	2.15853e-05	0.996833	0.937029	0.823209	0.383388		484	4.10433e-13		484	1.23325e+14	6.52468e+08		484	2.662e+09	14083.7	1.22935e+14	6.50401e+08	1.15559e+14	6.11381e+08	4.72814e+13	2.50148e+08
	485	45.9282	0.00160308								485	1.93728e-05	0.994467	0.943897	0.833315	0.392355		485	4.09587e-13		485	1.12133e+14	3.9139e+09		485	2.17234e+09	75823.3	1.11513e+14	3.89224e+09	1.05842e+14	3.69432e+09	4.3996e+13	1.53564e+09
	486	41.6813	0.00100034								486	1.73952e-05	0.991465	0.950404	0.843246	0.401471		486	4.08744e-13		486	1.01974e+14	2.44734e+09		486	1.77386e+09	42572	1.01104e+14	2.42645e+09	9.69167e+13	2.32596e+09	4.09396e+13	9.82536e+08
	487	37.6273	0.00107721								487	1.56269e-05	0.987843	0.956555	0.853005	0.41074		487	4.07905e-13		487	9.22454e+13	2.64085e+09		487	1.44151e+09	41268.3	9.11239e+13	2.60874e+09	8.82377e+13	2.52612e+09	3.78889e+13	1.0847e+09
	488	34.0374	0.00155167								488	1.40454e-05	0.983614	0.962355	0.8626	0.420168		488	4.07069e-13		488	8.36159e+13	3.81182e+09		488	1.17442e+09	53538.5	8.22458e+13	3.74936e+09	8.04682e+13	3.66832e+09	3.51327e+13	1.6016e+09
	489	30.7886	0.00112835								489	1.26304e-05	0.978795	0.967809	0.872037	0.429761		489	4.06236e-13		489	7.57898e+13	2.77757e+09		489	9.57258e+08	35081.9	7.41826e+13	2.71867e+09	7.335e+13	2.68816e+09	3.25715e+13	1.19369e+09
	490	27.3922	0.000977467								490	1.13641e-05	0.973402	0.972924	0.881323	0.439524		490	4.05407e-13		490	6.7567e+13	2.41107e+09		490	7.67838e+08	27399.6	6.57699e+13	2.34694e+09	6.57376e+13	2.34579e+09	2.96974e+13	1.05973e+09
	491	24.7802	0.00173261								491	1.02303e-05	0.967447	0.977698	0.890459	0.449463		491	4.04582e-13		491	6.12491e+13	4.28247e+09		491	6.26594e+08	43810.7	5.92552e+13	4.14306e+09	5.98831e+13	4.18696e+09	2.75292e+13	1.92481e+09
	492	22.6306	0.00196755								492	9.21442e-06	0.960916	0.982105	0.899421	0.459568		492	4.03759e-13		492	5.60498e+13	4.87308e+09		492	5.16467e+08	44902.6	5.38592e+13	4.68262e+09	5.50468e+13	4.78587e+09	2.57587e+13	2.23951e+09
	493	20.433	0.000672044								493	8.30364e-06	0.95379	0.986109	0.908181	0.469829		493	4.0294e-13		493	5.07098e+13	1.66785e+09		493	4.21076e+08	13849.2	4.83665e+13	1.59078e+09	5.00054e+13	1.64468e+09	2.38249e+13	7.83604e+08
	494	18.3255	0.00167639								494	7.48649e-06	0.946055	0.989677	0.916706	0.480231		494	4.02125e-13		494	4.55716e+13	4.16883e+09		494	3.41172e+08	31209.9	4.31132e+13	3.94395e+09	4.51012e+13	4.1258e+09	2.18849e+13	2.00201e+09
	495	16.6069	0.00020642								495	6.75285e-06	0.937696	0.992773	0.924966	0.490762		495	4.01312e-13		495	4.13816e+13	5.14363e+08		495	2.79444e+08	3473.42	3.88033e+13	4.82317e+08	4.10825e+13	5.10646e+08	2.03085e+13	2.5243e+08
	496	15.061	0.000808695								496	6.09376e-06	0.928703	0.995365	0.932928	0.501407		496	4.00503e-13		496	3.76052e+13	2.0192e+09		496	2.29157e+08	12304.5	3.49241e+13	1.87524e+09	3.74309e+13	2.00984e+09	1.88555e+13	1.01244e+09
	497	13.5638	0.000562332								497	5.50127e-06	0.919069	0.997416	0.940558	0.51215		497	3.99697e-13		497	3.39351e+13	1.40689e+09		497	1.86686e+08	7739.7	3.11887e+13	1.29303e+09	3.38474e+13	1.40326e+09	1.73798e+13	7.20541e+08
	498	12.0435	0.000906077								498	4.96832e-06	0.908789	0.998894	0.947824	0.522974		498	3.98895e-13		498	3.01922e+13	2.27147e+09		498	1.50004e+08	11285.4	2.74383e+13	2.06429e+09	3.01588e+13	2.26896e+09	1.57897e+13	1.18792e+09
	499	10.9379	0.00060159								499	4.48865e-06	0.89786	0.999766	0.954689	0.533862		499	3.98095e-13		499	2.74756e+13	1.51117e+09		499	1.23328e+08	6783.12	2.46692e+13	1.35682e+09	2.74691e+13	1.51082e+09	1.46681e+13	8.06756e+08
	500	9.70038	0.00165702								500	4.0567e-06	0.886286	1	0.96112	0.544794		500	3.97299e-13		500	2.44158e+13	4.17072e+09		500	9.90476e+07	16919.3	2.16394e+13	3.69645e+09	2.44158e+13	4.17072e+09	1.33016e+13	2.27218e+09
	501	8.58722	0.00176883								501	3.66751e-06	0.874074	0.999569	0.967085	0.555755		501	3.96506e-13		501	2.16572e+13	4.46104e+09		501	7.94281e+07	16360.9	1.893e+13	3.89928e+09	2.16479e+13	4.45912e+09	1.20361e+13	2.47925e+09
	502	7.5905	0.000645368								502	3.31676e-06	0.861253	0.998469	0.972574	0.566736		502	3.95716e-13		502	1.91817e+13	1.63089e+09		502	6.3621e+07	5409.26	1.65203e+13	1.40461e+09	1.91523e+13	1.62839e+09	1.0871e+13	9.24283e+08
	503	6.44215	0.00143899								503	3.00056e-06	0.847859	0.996699	0.97758	0.577735		503	3.9493e-13		503	1.63121e+13	3.64366e+09		503	4.89456e+07	10933	1.38304e+13	3.08931e+09	1.62583e+13	3.63164e+09	9.42411e+12	2.10507e+09
	504	5.58671	0.00145752								504	2.71544e-06	0.833926	0.994262	0.982096	0.588748		504	3.94146e-13		504	1.41742e+13	3.69792e+09		504	3.84892e+07	10041.5	1.18203e+13	3.0838e+09	1.40929e+13	3.6767e+09	8.34504e+12	2.17714e+09
	505	4.90809	0.00121932								505	2.45827e-06	0.819493	0.991161	0.986117	0.59977		505	3.93366e-13		505	1.24772e+13	3.0997e+09		505	3.06723e+07	7619.91	1.0225e+13	2.54018e+09	1.23669e+13	3.0723e+09	7.48345e+12	1.85911e+09
	506	4.15644	0.000562681								506	2.22625e-06	0.804598	0.987401	0.989637	0.6108		506	3.92588e-13		506	1.05873e+13	1.43326e+09		506	2.357e+07	3190.8	8.5185e+12	1.1532e+09	1.04539e+13	1.4152e+09	6.4667e+12	8.75435e+08
	507	3.36425	0.00190571								507	2.01687e-06	0.789279	0.982988	0.992652	0.621833		507	3.91814e-13		507	8.58634e+12	4.86383e+09		507	1.73175e+07	9809.69	6.77702e+12	3.83892e+09	8.44027e+12	4.78108e+09	5.33927e+12	3.02449e+09
	508	2.89987	0.00048222								508	1.82785e-06	0.773576	0.977928	0.995157	0.632867		508	3.91042e-13		508	7.41575e+12	1.23317e+09		508	1.35549e+07	2254.04	5.73665e+12	9.53948e+08	7.25207e+12	1.20595e+09	4.69318e+12	7.80429e+08
	509	2.13647	0.00250221								509	1.65718e-06	0.757529	0.972232	0.997149	0.643899		509	3.90274e-13		509	5.47428e+12	6.41142e+09		509	9.07183e+06	10624.9	4.14693e+12	4.85684e+09	5.32227e+12	6.23339e+09	3.52488e+12	4.12831e+09
	510	1.78441	0.000952241								510	1.50301e-06	0.741179	0.965909	0.998624	0.654928		510	3.89509e-13		510	4.58117e+12	2.44472e+09		510	6.88556e+06	3674.44	3.39547e+12	1.81197e+09	4.425e+12	2.36138e+09	3.00034e+12	1.60112e+09
	511	1.27576	0.000877091								511	1.36372e-06	0.724562	0.95897	0.999578	0.66595		511	3.88747e-13		511	3.28172e+12	2.2562e+09		511	4.47535e+06	3076.83	2.37781e+12	1.63476e+09	3.14707e+12	2.16363e+09	2.18546e+12	1.50252e+09
	512	1.12624	0.000907235								512	1.23781e-06	0.707714	0.951418	1	0.676957		512	3.87987e-13		512	2.90276e+12	2.33831e+09		512	3.59308e+06	2894.39	2.05433e+12	1.65485e+09	2.76174e+12	2.22471e+09	1.96505e+12	1.58293e+09
	513	0.871781	0.000516274								513	1.12396e-06	0.690666	0.943259	0.999878	0.68794		513	3.87231e-13		513	2.25132e+12	1.33324e+09		513	2.5304e+06	1498.52	1.55491e+12	9.20826e+08	2.12358e+12	1.25759e+09	1.54877e+12	9.17192e+08
	514	0.645742	0.0040303								514	1.02097e-06	0.67345	0.9345	0.9992	0.698889		514	3.86478e-13		514	1.67084e+12	1.04283e+10		514	1.70587e+06	10647	1.12523e+12	7.02293e+09	1.5614e+12	9.74523e+09	1.16773e+12	7.28822e+09
	515	0.361106	0.00194704								515	9.27759e-07	0.656099	0.925148	0.997955	0.709796		515	3.85727e-13		515	9.3617e+11	5.0477e+09		515	868540	4683.05	6.1422e+11	3.31179e+09	8.66096e+11	4.66987e+09	6.6449e+11	3.58284e+09
	516	0.375339	0.00156841								516	8.4337e-07	0.638644	0.915215	0.996135	0.72065		516	3.8498e-13		516	9.74958e+11	4.074e+09		516	822250	3435.89	6.22651e+11	2.60183e+09	8.92295e+11	3.72858e+09	7.02603e+11	2.93593e+09
	517	0.462098	0.00134781								517	7.66938e-07	0.621117	0.904712	0.99373	0.731441		517	3.84235e-13		517	1.20264e+12	3.50779e+09		517	922354	2690.25	7.46983e+11	2.17875e+09	1.08805e+12	3.17354e+09	8.79664e+11	2.56574e+09
	518	0.296983	0.00131349								518	6.97684e-07	0.603549	0.893654	0.990733	0.74216		518	3.83493e-13		518	7.74414e+11	3.42507e+09		518	540297	2389.61	4.67397e+11	2.0672e+09	6.92058e+11	3.06082e+09	5.74739e+11	2.54195e+09
	519	0.443877	0.00130467								519	6.34911e-07	0.58597	0.882057	0.987137	0.752795		519	3.82754e-13		519	1.15969e+12	3.40863e+09		519	736301	2164.17	6.79545e+11	1.99735e+09	1.02291e+12	3.0066e+09	8.7301e+11	2.566e+09
	520	0.286903	0.000954388								520	5.77989e-07	0.56841	0.869938	0.982939	0.763336		520	3.82018e-13		520	7.51018e+11	2.49828e+09		520	434081	1443.98	4.26886e+11	1.42005e+09	6.53339e+11	2.17335e+09	5.7328e+11	1.90703e+09
	521	0.362858	0.000773422								521	5.26355e-07	0.550897	0.857318	0.978134	0.773774		521	3.81285e-13		521	9.5167e+11	2.02846e+09		521	500916	1067.69	5.24272e+11	1.11747e+09	8.15884e+11	1.73904e+09	7.36377e+11	1.56957e+09
	522	0.279744	0.00112113								522	4.79499e-07	0.533459	0.844218	0.972722	0.784097		522	3.80555e-13		522	7.35094e+11	2.94603e+09		522	352477	1412.62	3.92142e+11	1.57158e+09	6.2058e+11	2.48709e+09	5.76385e+11	2.30997e+09
	523	0.308627	0.000651741								523	4.36965e-07	0.516123	0.830663	0.966703	0.794296		523	3.79827e-13		523	8.12546e+11	1.71589e+09		523	355054	749.784	4.19374e+11	8.8561e+08	6.74952e+11	1.42533e+09	6.45402e+11	1.36292e+09
	524	0.194698	0.00119606								524	3.9834e-07	0.498915	0.816677	0.96008	0.804361		524	3.79102e-13		524	5.13575e+11	3.15499e+09		524	204577	1256.76	2.5623e+11	1.57407e+09	4.19425e+11	2.57661e+09	4.131e+11	2.53775e+09
	525	0.183529	0.00188474								525	3.63251e-07	0.481858	0.802287	0.952857	0.814281		525	3.7838e-13		525	4.85039e+11	4.98108e+09		525	176191	1809.38	2.3372e+11	2.40018e+09	3.8914e+11	3.99625e+09	3.94958e+11	4.056e+09
	526	0.288362	0.000568061								526	3.31365e-07	0.464977	0.78752	0.945039	0.824047		526	3.77661e-13		526	7.63546e+11	1.50416e+09		526	253013	498.425	3.55032e+11	6.99399e+08	6.01308e+11	1.18455e+09	6.29198e+11	1.2395e+09
	527	0.174011	0.000681599								527	3.02379e-07	0.448293	0.772406	0.936634	0.833649		527	3.76944e-13		527	4.61637e+11	1.80822e+09		527	139589	546.768	2.06949e+11	8.10613e+08	3.56571e+11	1.39668e+09	3.84843e+11	1.50742e+09
	528	0.179388	0.000992827								528	2.76019e-07	0.431825	0.756972	0.927651	0.843075		528	3.7623e-13		528	4.76805e+11	2.63888e+09		528	131607	728.382	2.05896e+11	1.13954e+09	3.60928e+11	1.99756e+09	4.01982e+11	2.22477e+09
	529	0.197312	0.000493935								529	2.5204e-07	0.415593	0.74125	0.918101	0.852315		529	3.75519e-13		529	5.25439e+11	1.31534e+09		529	132432	331.518	2.18369e+11	5.46646e+08	3.89481e+11	9.74995e+08	4.47839e+11	1.12108e+09
	530	0.185023	0.00044073								530	2.30219e-07	0.399614	0.725269	0.907996	0.861358		530	3.74811e-13		530	4.93643e+11	1.17587e+09		530	113646	270.708	1.97267e+11	4.69896e+08	3.58024e+11	8.52824e+08	4.25203e+11	1.01285e+09
	531	0.15861	0.000583004								531	2.10356e-07	0.383905	0.709061	0.897352	0.870195		531	3.74105e-13		531	4.23971e+11	1.5584e+09		531	89184.6	327.818	1.62765e+11	5.98278e+08	3.00621e+11	1.105e+09	3.68937e+11	1.35611e+09
	532	0.13605	0.000625084								532	1.92268e-07	0.368482	0.69266	0.886187	0.878817		532	3.73401e-13		532	3.64353e+11	1.67403e+09		532	70053.5	321.862	1.34257e+11	6.16848e+08	2.52372e+11	1.15953e+09	3.20199e+11	1.47116e+09
	533	0.136782	0.000428985								533	1.75794e-07	0.35336	0.676099	0.874524	0.88722		533	3.72701e-13		533	3.67001e+11	1.15102e+09		533	64516.7	202.342	1.29683e+11	4.06723e+08	2.48129e+11	7.782e+08	3.25611e+11	1.0212e+09
	534	0.162543	0.000739446								534	1.60785e-07	0.338552	0.659412	0.862386	0.895396		534	3.72003e-13		534	4.36941e+11	1.98774e+09		534	70253.4	319.599	1.47927e+11	6.72954e+08	2.88124e+11	1.31074e+09	3.91235e+11	1.77982e+09
	535	0.110167	0.00193882								535	1.47106e-07	0.324071	0.642633	0.849797	0.90334		535	3.71308e-13		535	2.96699e+11	5.2216e+09		535	43646.3	768.129	9.61516e+10	1.69217e+09	1.90669e+11	3.35557e+09	2.6802e+11	4.71688e+09
	536	0.133197	0.0013914								536	1.34636e-07	0.309927	0.625793	0.836782	0.911046		536	3.70615e-13		536	3.59396e+11	3.7543e+09		536	48387.7	505.465	1.11387e+11	1.16356e+09	2.24907e+11	2.34941e+09	3.27426e+11	3.42034e+09
	537	0.14189	0.0010703								537	1.23266e-07	0.29613	0.608923	0.823369	0.918507		537	3.69925e-13		537	3.83565e+11	2.89328e+09		537	47280.3	356.642	1.13585e+11	8.56788e+08	2.33561e+11	1.76179e+09	3.52307e+11	2.6575e+09
	538	0.104155	0.00133755								538	1.12894e-07	0.282687	0.592054	0.809583	0.925717		538	3.69237e-13		538	2.82081e+11	3.62246e+09		538	31845.1	408.953	7.97406e+10	1.02402e+09	1.67007e+11	2.1447e+09	2.61127e+11	3.35338e+09
	539	0.141743	0.00118227								539	1.0343e-07	0.269606	0.575215	0.795454	0.932671		539	3.68552e-13		539	3.84594e+11	3.20789e+09		539	39778.6	331.792	1.03689e+11	8.64865e+08	2.21224e+11	1.84522e+09	3.587e+11	2.9919e+09
	540	0.117632	0.00151368								540	9.47928e-08	0.256891	0.558433	0.781009	0.939363		540	3.6787e-13		540	3.19766e+11	4.11473e+09		540	30311.6	390.047	8.21452e+10	1.05704e+09	1.78568e+11	2.2978e+09	3.00376e+11	3.86522e+09
	541	0.0953205	0.00141721								541	8.69072e-08	0.244548	0.541733	0.766275	0.945784		541	3.6719e-13		541	2.59595e+11	3.85962e+09		541	22560.6	335.429	6.34833e+10	9.43861e+08	1.40631e+11	2.09088e+09	2.4552e+11	3.65037e+09
	542	0.0971941	4.73823e-05								542	7.97049e-08	0.232577	0.525138	0.751277	0.951922		542	3.66512e-13		542	2.65186e+11	1.29279e+08		542	21136.7	10.3042	6.16762e+10	3.00673e+07	1.39259e+11	6.78893e+07	2.52437e+11	1.23064e+08
	543	0.0685971	0.00166477								543	7.31241e-08	0.220979	0.508665	0.736037	0.957761		543	3.65837e-13		543	1.87507e+11	4.55057e+09		543	13711.3	332.757	4.14352e+10	1.00558e+09	9.53783e+10	2.31472e+09	1.79587e+11	4.35836e+09
	544	0.108362	0.000709282								544	6.71089e-08	0.209755	0.492333	0.720578	0.963287		544	3.65165e-13		544	2.96748e+11	1.94236e+09		544	19914.4	130.35	6.22443e+10	4.0742e+08	1.46099e+11	9.56289e+08	2.85853e+11	1.87105e+09
	545	0.0951017	0.000647646								545	6.16083e-08	0.198904	0.476161	0.704924	0.968484		545	3.64495e-13		545	2.60914e+11	1.77683e+09		545	16074.5	109.468	5.18967e+10	3.53419e+08	1.24237e+11	8.46057e+08	2.52691e+11	1.72083e+09
	546	0.138505	0.000478872								546	5.65766e-08	0.188425	0.460164	0.6891	0.973335		546	3.63827e-13		546	3.8069e+11	1.31621e+09		546	21538.1	74.4665	7.17315e+10	2.48006e+08	1.7518e+11	6.05671e+08	3.70539e+11	1.28111e+09
	547	0.0962832	0.022691								547	5.19719e-08	0.178317	0.444358	0.673129	0.977827		547	3.63162e-13		547	2.65125e+11	6.24818e+10		547	13779	3247.3	4.72762e+10	1.11416e+10	1.1781e+11	2.77643e+10	2.59246e+11	6.10963e+10
	548	0.0814898	0.0539751								548	4.77566e-08	0.168578	0.428758	0.657036	0.981943		548	3.62499e-13		548	2.248e+11	1.48897e+11		548	10735.7	7110.81	3.78963e+10	2.51008e+10	9.63848e+10	6.38408e+10	2.2074e+11	1.46208e+11
	549	0.0913402	0.0421969								549	4.38961e-08	0.159205	0.413379	0.640847	0.985667		549	3.61839e-13		549	2.52433e+11	1.16618e+11		549	11080.8	5119.07	4.01888e+10	1.85662e+10	1.04351e+11	4.82073e+10	2.48815e+11	1.14946e+11
	550	0.0795053	0.0725232								550	4.03595e-08	0.150197	0.398232	0.624584	0.988985		550	3.61181e-13		550	2.20126e+11	2.00794e+11		550	8884.16	8103.96	3.30622e+10	3.01587e+10	8.76612e+10	7.99628e+10	2.17701e+11	1.98583e+11
	551	0.113821	0.054957								551	3.71183e-08	0.141548	0.383331	0.608274	0.991883		551	3.60526e-13		551	3.15709e+11	1.52436e+11		551	11718.6	5658.16	4.46882e+10	2.1577e+10	1.21021e+11	5.84333e+10	3.13146e+11	1.51198e+11
	552	0.130297	0.150157								552	3.41472e-08	0.133258	0.368689	0.591944	0.994351		552	3.59872e-13		552	3.62064e+11	4.17249e+11		552	12363.5	14247.9	4.82478e+10	5.56016e+10	1.33489e+11	1.53835e+11	3.60019e+11	4.14892e+11
	553	0.120138	0.0586565								553	3.14229e-08	0.12532	0.354318	0.57562	0.996382		553	3.59222e-13		553	3.34439e+11	1.63288e+11		553	10509	5130.98	4.19119e+10	2.04632e+10	1.18498e+11	5.78558e+10	3.33229e+11	1.62697e+11
	554	0.118128	0.113835								554	2.89242e-08	0.117732	0.34023	0.559329	0.997969		554	3.58573e-13		554	3.29439e+11	3.17465e+11		554	9528.75	9182.44	3.87854e+10	3.73758e+10	1.12085e+11	1.08011e+11	3.28769e+11	3.16821e+11
	555	0.190454	0.0685129								555	2.66318e-08	0.110488	0.326435	0.543096	0.999105		555	3.57927e-13		555	5.32102e+11	1.91416e+11		555	14170.9	5097.76	5.87907e+10	2.11491e+10	1.73697e+11	6.24849e+10	5.31626e+11	1.91245e+11
	556	0.158721	0.181904								556	2.45282e-08	0.103582	0.312942	0.526945	0.999784		556	3.57283e-13		556	4.44243e+11	5.0913e+11		556	10896.5	12488	4.60155e+10	5.27366e+10	1.39022e+11	1.59328e+11	4.44147e+11	5.0902e+11
	557	0.129555	0.0626712								557	2.25972e-08	0.0970078	0.299759	0.510899	1		557	3.56642e-13		557	3.63263e+11	1.75726e+11		557	8208.74	3970.92	3.52393e+10	1.70468e+10	1.08891e+11	5.26753e+10	3.63263e+11	1.75726e+11
	558	0.115635	0.167947								558	2.08243e-08	0.0907585	0.286892	0.494979	0.999748		558	3.56003e-13		558	3.24814e+11	4.71758e+11		558	6764.02	9824.03	2.94796e+10	4.28161e+10	9.31865e+10	1.35344e+11	3.24732e+11	4.71639e+11
	559	0.0636817	0.409716								559	1.9196e-08	0.0848266	0.274348	0.479206	0.999022		559	3.55366e-13		559	1.792e+11	1.15294e+12		559	3439.93	22131.9	1.5201e+10	9.78001e+10	4.91632e+10	3.16306e+11	1.79025e+11	1.15181e+12
	560	0.0868343	0.167708								560	1.77002e-08	0.0792039	0.262131	0.463598	0.99782		560	3.54731e-13		560	2.44789e+11	4.72775e+11		560	4332.81	8368.22	1.93882e+10	3.74457e+10	6.41666e+10	1.23929e+11	2.44255e+11	4.71745e+11
	561	0.104606	0.16661								561	1.63257e-08	0.073882	0.250245	0.448174	0.996136		561	3.54099e-13		561	2.95415e+11	4.70517e+11		561	4822.85	7681.52	2.18258e+10	3.47627e+10	7.39261e+10	1.17745e+11	2.94273e+11	4.68699e+11
	562	0.108524	0.166644								562	1.50623e-08	0.0688518	0.238694	0.43295	0.993969		562	3.53469e-13		562	3.07026e+11	4.71453e+11		562	4624.53	7101.17	2.11393e+10	3.24604e+10	7.32854e+10	1.12533e+11	3.05175e+11	4.6861e+11
	563	0.0607481	0.196443								563	1.39007e-08	0.0641041	0.22748	0.417941	0.991316		563	3.52841e-13		563	1.72168e+11	5.56747e+11		563	2393.27	7739.2	1.10367e+10	3.56898e+10	3.91649e+10	1.26649e+11	1.70673e+11	5.51912e+11
	564	0.0898433	0.197746								564	1.28325e-08	0.0596293	0.216605	0.40316	0.988176		564	3.52216e-13		564	2.5508e+11	5.61434e+11		564	3273.32	7204.61	1.52103e+10	3.34779e+10	5.52516e+10	1.21609e+11	2.52064e+11	5.54796e+11
	565	0.0457585	0.161769								565	1.18499e-08	0.0554174	0.206069	0.388622	0.984548		565	3.51592e-13		565	1.30147e+11	4.60105e+11		565	1542.22	5452.18	7.21239e+09	2.54978e+10	2.68192e+10	9.48133e+10	1.28136e+11	4.52995e+11
	566	0.062349	0.242675								566	1.09456e-08	0.0514585	0.195873	0.374336	0.980432		566	3.50971e-13		566	1.77647e+11	6.91439e+11		566	1944.46	7568.24	9.14146e+09	3.55804e+10	3.47962e+10	1.35434e+11	1.74171e+11	6.77908e+11
	567	0.0562424	0.249281								567	1.01134e-08	0.0477424	0.186016	0.360315	0.975829		567	3.50352e-13		567	1.60531e+11	7.11516e+11		567	1623.52	7195.85	7.66414e+09	3.39694e+10	2.98614e+10	1.32353e+11	1.56651e+11	6.94318e+11
	568	0.0458037	0.336481								568	9.34722e-09	0.0442587	0.176498	0.346566	0.970742		568	3.49735e-13		568	1.30967e+11	9.62103e+11		568	1224.17	8992.99	5.79641e+09	4.25814e+10	2.31153e+10	1.69809e+11	1.27135e+11	9.33954e+11
	569	0.0843009	0.318032								569	8.64162e-09	0.040997	0.167316	0.333099	0.965173		569	3.49121e-13		569	2.41466e+11	9.10952e+11		569	2086.66	7872.1	9.8994e+09	3.73463e+10	4.04013e+10	1.52417e+11	2.33057e+11	8.79226e+11
	570	0.122645	0.50591								570	7.99166e-09	0.0379472	0.15847	0.319921	0.959126		570	3.48508e-13		570	3.51914e+11	1.45165e+12		570	2812.37	11601.1	1.33541e+10	5.50859e+10	5.57677e+10	2.30042e+11	3.37529e+11	1.39231e+12
	571	0.0968938	0.5669								571	7.39276e-09	0.0350988	0.149955	0.307037	0.952605		571	3.47898e-13		571	2.78512e+11	1.6295e+12		571	2058.97	12046.5	9.77545e+09	5.71936e+10	4.17643e+10	2.44352e+11	2.65312e+11	1.55227e+12
	572	0.0481677	0.519243								572	6.84073e-09	0.0324416	0.141768	0.294452	0.945611		572	3.47289e-13		572	1.38696e+11	1.49513e+12		572	948.783	10227.8	4.49953e+09	4.85044e+10	1.96627e+10	2.11962e+11	1.31153e+11	1.41381e+12
	573	0.0563029	0.547428								573	6.33173e-09	0.0299655	0.133905	0.282169	0.938146		573	3.46683e-13		573	1.62404e+11	1.57904e+12		573	1028.3	9998.08	4.86653e+09	4.73168e+10	2.17468e+10	2.11442e+11	1.52359e+11	1.48137e+12
	574	0.100149	0.744786								574	5.86225e-09	0.0276605	0.126361	0.27019	0.930211		574	3.46079e-13		574	2.89382e+11	2.15207e+12		574	1696.43	12615.9	8.00445e+09	5.95272e+10	3.65666e+10	2.71937e+11	2.69186e+11	2.00188e+12
	575	0.100264	0.870881								575	5.42905e-09	0.025517	0.119131	0.258518	0.92181		575	3.45478e-13		575	2.90218e+11	2.5208e+12		575	1575.61	13685.6	7.40549e+09	6.43233e+10	3.45739e+10	3.00305e+11	2.67526e+11	2.3237e+12
	576	0.123558	1.04172								576	5.02922e-09	0.0235257	0.112209	0.247154	0.912949		576	3.44878e-13		576	3.58265e+11	3.02054e+12		576	1801.79	15191	8.42843e+09	7.10602e+10	4.02006e+10	3.38932e+11	3.27078e+11	2.7576e+12
	577	0.0706881	1.06748								577	4.66005e-09	0.0216775	0.10559	0.236099	0.903633		577	3.4428e-13		577	2.05321e+11	3.10062e+12		577	956.809	14449.1	4.45086e+09	6.72137e+10	2.168e+10	3.27396e+11	1.85535e+11	2.80183e+12
	578	0.104651	1.21999								578	4.31909e-09	0.0199638	0.099269	0.225355	0.893871		578	3.43684e-13		578	3.04497e+11	3.54974e+12		578	1315.15	15331.7	6.07892e+09	7.08662e+10	3.02272e+10	3.52379e+11	2.72181e+11	3.17301e+12
	579	0.107531	1.47546								579	4.00409e-09	0.0183761	0.0932384	0.214921	0.88367		579	3.43091e-13		579	3.1342e+11	4.3005e+12		579	1254.96	17219.6	5.75943e+09	7.90265e+10	2.92228e+10	4.00972e+11	2.7696e+11	3.80023e+12
	580	0.031152	1.6698								580	3.71296e-09	0.0169065	0.0874923	0.204797	0.873043		580	3.42499e-13		580	9.0955e+10	4.87535e+12		580	337.713	18102	1.53773e+09	8.2425e+10	7.95786e+09	4.26555e+11	7.94076e+10	4.25639e+12
	581	0.0582284	1.94202								581	3.44384e-09	0.0155473	0.0820238	0.194984	0.862		581	3.4191e-13		581	1.70303e+11	5.67993e+12		581	586.497	19560.8	2.64775e+09	8.83075e+10	1.39689e+10	4.6589e+11	1.46801e+11	4.8961e+12
	582	0.0646848	2.06869								582	3.19499e-09	0.0142912	0.0768265	0.185482	0.850559		582	3.41322e-13		582	1.89512e+11	6.06081e+12		582	605.49	19364.2	2.70837e+09	8.66166e+10	1.45596e+10	4.65631e+11	1.61191e+11	5.15508e+12
	583	0.0601843	2.53341								583	2.96484e-09	0.0131315	0.0718933	0.176291	0.83874		583	3.40737e-13		583	1.7663e+11	7.43509e+12		583	523.679	22043.8	2.31941e+09	9.76338e+10	1.26985e+10	5.34533e+11	1.48147e+11	6.23611e+12
	584	0.110934	2.86433								584	2.75194e-09	0.0120615	0.067217	0.16741	0.826564		584	3.40153e-13		584	3.26129e+11	8.42071e+12		584	897.485	23173.2	3.93358e+09	1.01566e+11	2.19214e+10	5.66015e+11	2.69566e+11	6.96025e+12
	585	0.0608563	3.15917								585	2.55495e-09	0.0110749	0.06279	0.158838	0.81405		585	3.39572e-13		585	1.79215e+11	9.3034e+12		585	457.884	23769.7	1.98479e+09	1.03034e+11	1.12529e+10	5.84161e+11	1.4589e+11	7.57343e+12
	586	0.0501841	3.69253								586	2.37264e-09	0.010166	0.0586045	0.150573	0.801221		586	3.38992e-13		586	1.48039e+11	1.08927e+13		586	351.244	25844.4	1.50496e+09	1.10735e+11	8.67575e+09	6.38359e+11	1.18612e+11	8.72742e+12
	587	0.0938336	4.21157								587	2.20389e-09	0.00932909	0.0546524	0.142613	0.788098		587	3.38415e-13		587	2.77274e+11	1.2445e+13		587	611.082	27427.5	2.58671e+09	1.161e+11	1.51537e+10	6.80149e+11	2.18519e+11	9.80788e+12
	588	0.0562384	4.73141								588	2.04765e-09	0.00855897	0.0509253	0.134956	0.774705		588	3.37839e-13		588	1.66465e+11	1.40049e+13		588	340.863	28677.2	1.42477e+09	1.19868e+11	8.47728e+09	7.13205e+11	1.28961e+11	1.08497e+13
	589	0.0298267	5.32109								589	1.90297e-09	0.00785072	0.0474149	0.127598	0.761063		589	3.37266e-13		589	8.84367e+10	1.57771e+13		589	168.292	30023.4	6.94291e+08	1.23862e+11	4.19322e+09	7.48071e+11	6.73058e+10	1.20074e+13
	590	0.114355	5.9626								590	1.76895e-09	0.00719968	0.0441127	0.120536	0.747196		590	3.36694e-13		590	3.39641e+11	1.77093e+13		590	600.808	31326.7	2.44531e+09	1.27501e+11	1.49825e+10	7.81203e+11	2.53779e+11	1.32323e+13
	591	0.124069	6.62863								591	1.64478e-09	0.00660153	0.04101	0.113765	0.733126		591	3.36124e-13		591	3.69117e+11	1.97207e+13		591	607.116	32436.3	2.43673e+09	1.30187e+11	1.51375e+10	8.08747e+11	2.70609e+11	1.44578e+13
	592	0.0854868	7.43382								592	1.52971e-09	0.0060522	0.0380981	0.10728	0.718876		592	3.35557e-13		592	2.54761e+11	2.21537e+13		592	389.712	33888.8	1.54187e+09	1.34079e+11	9.70592e+09	8.44014e+11	1.83142e+11	1.59258e+13
	593	0.0897747	8.35477								593	1.42305e-09	0.0055479	0.0353685	0.101077	0.704468		593	3.34991e-13		593	2.67992e+11	2.49403e+13		593	381.367	35491.4	1.48679e+09	1.38366e+11	9.47845e+09	8.82099e+11	1.88791e+11	1.75696e+13
	594	0.113665	9.36627								594	1.32416e-09	0.0050851	0.0328124	0.0951504	0.689922		594	3.34427e-13		594	3.39879e+11	2.80069e+13		594	450.055	37085.7	1.72832e+09	1.42418e+11	1.11523e+10	9.18975e+11	2.3449e+11	1.93226e+13
	595	0.0740966	10.4542								595	1.23245e-09	0.00466052	0.0304215	0.089494	0.675261		595	3.33865e-13		595	2.21936e+11	3.13126e+13		595	273.524	38591	1.03434e+09	1.45933e+11	6.75163e+09	9.52576e+11	1.49865e+11	2.11441e+13
	596	0.0669726	11.8278								596	1.14737e-09	0.00427113	0.0281875	0.0841017	0.660505		596	3.33305e-13		596	2.00935e+11	3.54865e+13		596	230.546	40716.1	8.58219e+08	1.51567e+11	5.66385e+09	1.00028e+12	1.32719e+11	2.3439e+13
	597	0.0814475	13.3744								597	1.06842e-09	0.00391409	0.0261021	0.0789674	0.645676		597	3.32746e-13		597	2.44774e+11	4.0194e+13		597	261.522	42944.2	9.58065e+08	1.57323e+11	6.38909e+09	1.04915e+12	1.58044e+11	2.59523e+13
	598	0.106442	15.0358								598	9.95158e-10	0.00358679	0.0241573	0.0740843	0.630795		598	3.3219e-13		598	3.20426e+11	4.52626e+13		598	318.874	45043.4	1.1493e+09	1.62347e+11	7.74063e+09	1.09342e+12	2.02123e+11	2.85514e+13
	599	0.0635509	16.8109								599	9.27141e-10	0.00328683	0.0223455	0.0694455	0.615881		599	3.31635e-13		599	1.91629e+11	5.06909e+13		599	177.667	46997.7	6.29851e+08	1.66612e+11	4.28204e+09	1.13271e+12	1.18021e+11	3.12196e+13
	600	0.138672	19.0165								600	8.63984e-10	0.00301196	0.0206591	0.0650442	0.600956		600	3.31083e-13		600	4.18844e+11	5.74374e+13		600	361.874	49624.9	1.26154e+09	1.72999e+11	8.65292e+09	1.1866e+12	2.51707e+11	3.45173e+13
	601	0.0956629	21.3819								601	8.05323e-10	0.00276014	0.0190907	0.0608728	0.586038		601	3.30532e-13		601	2.89421e+11	6.46893e+13		601	233.078	52095.7	7.98842e+08	1.78551e+11	5.52525e+09	1.23496e+12	1.69612e+11	3.79103e+13
	602	0.0733266	24.0068								602	7.50823e-10	0.00252944	0.0176333	0.0569238	0.571143		602	3.29983e-13		602	2.22213e+11	7.27517e+13		602	166.843	54623.7	5.62075e+08	1.84021e+11	3.91836e+09	1.28285e+12	1.26916e+11	4.15517e+13
	603	0.0660387	26.9286								603	7.00175e-10	0.00231811	0.0162801	0.0531895	0.556289		603	3.29435e-13		603	2.0046e+11	8.17416e+13		603	140.357	57233.5	4.6469e+08	1.89487e+11	3.26351e+09	1.33076e+12	1.11514e+11	4.5472e+13
	604	0.0319134	30.4756								604	6.53093e-10	0.00212455	0.0150246	0.0496622	0.541492		604	3.2889e-13		604	9.70337e+10	9.2662e+13		604	63.372	60516.9	2.06153e+08	1.96865e+11	1.45789e+09	1.39221e+12	5.25429e+10	5.01757e+13
	605	0.0547159	34.3898								605	6.09313e-10	0.00194726	0.0138605	0.046334	0.526766		605	3.28346e-13		605	1.66641e+11	1.04736e+14		605	101.536	63817.2	3.24493e+08	2.03949e+11	2.30972e+09	1.4517e+12	8.77806e+10	5.51715e+13
	606	0.0896789	39.0317								606	5.68593e-10	0.00178488	0.0127819	0.0431971	0.512126		606	3.27805e-13		606	2.73574e+11	1.1907e+14		606	155.552	67702.4	4.88297e+08	2.12526e+11	3.49679e+09	1.52194e+12	1.40104e+11	6.09789e+13
	607	0.0821668	44.2824								607	5.30708e-10	0.00163616	0.0117832	0.0402436	0.497587		607	3.27265e-13		607	2.51072e+11	1.35311e+14		607	133.246	71810.6	4.10793e+08	2.2139e+11	2.95842e+09	1.59439e+12	1.2493e+11	6.73289e+13
	608	0.0142586	50.4169								608	4.95453e-10	0.00149995	0.010859	0.0374659	0.483163		608	3.26726e-13		608	4.36408e+10	1.54309e+14		608	21.6219	76453	6.5459e+07	2.31456e+11	4.73896e+08	1.67565e+12	2.10856e+10	7.45566e+13
	609	0.0316216	57.1444								609	4.62634e-10	0.0013752	0.0100043	0.0348561	0.468866		609	3.2619e-13		609	9.69424e+10	1.75188e+14		609	44.8489	81047.8	1.33315e+08	2.40917e+11	9.6984e+08	1.75263e+12	4.5453e+10	8.21395e+13
	610	0.0629347	65.5673								610	4.32077e-10	0.00126093	0.00921426	0.0324066	0.454708		610	3.25655e-13		610	1.93256e+11	2.0134e+14		610	83.5014	86994.3	2.43683e+08	2.53876e+11	1.78071e+09	1.8552e+12	8.78751e+10	9.15509e+13
	611	0.0939712	74.4289								611	4.03618e-10	0.00115628	0.00848439	0.0301099	0.440703		611	3.25122e-13		611	2.89034e+11	2.28926e+14		611	116.659	92398.7	3.34203e+08	2.64702e+11	2.45228e+09	1.9423e+12	1.27378e+11	1.00888e+14
	612	0.0758478	84.4383								612	3.77108e-10	0.00106042	0.00781047	0.0279588	0.426861		612	3.24591e-13		612	2.33672e+11	2.60138e+14		612	88.1197	98100.1	2.4779e+08	2.75854e+11	1.82509e+09	2.0318e+12	9.97455e+10	1.11043e+14
	613	0.0678912	95.4427								613	3.52409e-10	0.000972613	0.00718852	0.0259459	0.413196		613	3.24061e-13		613	2.09501e+11	2.94521e+14		613	73.8302	103792	2.03764e+08	2.86455e+11	1.506e+09	2.11717e+12	8.65651e+10	1.21695e+14
	614	0.0611235	107.44								614	3.29392e-10	0.000892187	0.00661481	0.0240643	0.399718		614	3.23534e-13		614	1.88925e+11	3.32083e+14		614	62.2304	109386	1.68556e+08	2.9628e+11	1.2497e+09	2.19667e+12	7.55166e+10	1.3274e+14
	615	0.0529815	119.631								615	3.07939e-10	0.000818517	0.00608582	0.022307	0.386438		615	3.23007e-13		615	1.64026e+11	3.70366e+14		615	50.5099	114050	1.34258e+08	3.03151e+11	9.9823e+08	2.25398e+12	6.33856e+10	1.43123e+14
	616	0.0588212	132.184								616	2.8794e-10	0.00075103	0.00559827	0.0206674	0.373364		616	3.22483e-13		616	1.82401e+11	4.09896e+14		616	52.5205	118025	1.36989e+08	3.07844e+11	1.02113e+09	2.29471e+12	6.8102e+10	1.5304e+14
	617	0.081612	143.612								617	2.69292e-10	0.000689205	0.00514908	0.0191388	0.360506		617	3.2196e-13		617	2.53485e+11	4.46056e+14		617	68.2615	120119	1.74703e+08	3.07424e+11	1.30521e+09	2.29678e+12	9.13827e+10	1.60806e+14
	618	0.0548808	153.298								618	2.51902e-10	0.000632562	0.00473539	0.0177151	0.347871		618	3.21439e-13		618	1.70734e+11	4.76911e+14		618	43.0083	120135	1.08e+08	3.01676e+11	8.08494e+08	2.25836e+12	5.93935e+10	1.65903e+14
	619	0.0307833	160.241								619	2.3568e-10	0.000580663	0.0043545	0.0163901	0.335466		619	3.2092e-13		619	9.5922e+10	4.99317e+14		619	22.6069	117679	5.56984e+07	2.89935e+11	4.17692e+08	2.17427e+12	3.21786e+10	167503811535995
	620	0.0416618	163.238								620	2.20546e-10	0.000533107	0.00400392	0.0151579	0.323298		620	3.20403e-13		620	1.3003e+11	5.09476e+14		620	28.6775	112363	6.93197e+07	2.71605e+11	5.20629e+08	2.0399e+12	4.20384e+10	1.64713e+14
	621	0.0812373	159.442								621	2.06424e-10	0.000489526	0.00368134	0.0140128	0.311373		621	3.19887e-13		621	2.53957e+11	4.98434e+14		621	52.4228	102889	1.24318e+08	2.43996e+11	9.349e+08	1.8349e+12	7.90752e+10	1.55199e+14
	622	0.0525847	148.644								622	1.93245e-10	0.000449585	0.00338459	0.0129496	0.299696		622	3.19372e-13		622	1.6465e+11	4.65424e+14		622	31.8178	89941	7.40242e+07	2.09248e+11	5.57274e+08	1.57527e+12	4.9345e+10	1.39486e+14
	623	0.0266559	131.608								623	1.80945e-10	0.000412979	0.0031117	0.0119631	0.288274		623	3.1886e-13		623	8.35976e+10	4.12747e+14		623	15.1266	74684.5	3.45241e+07	1.70456e+11	2.60131e+08	1.28435e+12	2.4099e+10	1.18984e+14
	624	0.0811073	111.868								624	1.69463e-10	0.000379427	0.0028608	0.0110484	0.277112		624	3.18349e-13		624	2.54775e+11	3.51402e+14		624	43.175	59549.7	9.66686e+07	1.33331e+11	7.28861e+08	1.00529e+12	7.06012e+10	9.73776e+13
	625	0.150417	92.2416								625	1.58744e-10	0.000348672	0.00263018	0.0102009	0.266213		625	3.17839e-13		625	4.73247e+11	2.90215e+14		625	75.1253	46070	1.65008e+08	1.0119e+11	1.24472e+09	7.63317e+11	1.25985e+11	7.7259e+13
	626	0.112157	74.4383								626	1.48737e-10	0.000320477	0.00241823	0.00941605	0.255581		626	3.17332e-13		626	3.53439e+11	2.34576e+14		626	52.5693	34890	1.13269e+08	7.51762e+10	8.54698e+08	5.67259e+11	9.03325e+10	5.99532e+13
	627	0.0421618	59.9101								627	1.39391e-10	0.000294628	0.00222349	0.00868973	0.24522		627	3.16825e-13		627	1.33076e+11	1.89095e+14		627	18.5496	26358.2	3.92079e+07	5.57127e+10	2.95892e+08	4.2045e+11	3.26328e+10	4.63698e+13
	628	0.119604	48.4182								628	1.30664e-10	0.000270926	0.00204457	0.00801791	0.235129		628	3.16321e-13		628	3.7811e+11	1.53067e+14		628	49.4052	20000.2	1.0244e+08	4.14698e+10	7.73072e+08	3.12955e+11	8.89048e+10	3.59905e+13
	629	0.0508844	39.2686								629	1.22511e-10	0.000249191	0.00188021	0.00739683	0.225312		629	3.15818e-13		629	1.61119e+11	1.24339e+14		629	19.739	15233	4.01495e+07	3.09842e+10	3.02939e+08	2.33784e+11	3.63021e+10	2.80151e+13
	630	0.080114	32.0424								630	1.14896e-10	0.000229256	0.00172925	0.00682292	0.215768		630	3.15317e-13		630	2.54075e+11	1.0162e+14		630	29.1921	11675.7	5.82481e+07	2.32969e+10	4.39359e+08	1.75726e+11	5.48213e+10	2.19263e+13
	631	0.0580164	26.4986								631	1.0778e-10	0.000210969	0.0015906	0.00629282	0.206498		631	3.14817e-13		631	1.84286e+11	8.41716e+13		631	19.8624	9072.02	3.88786e+07	1.77576e+10	2.93125e+08	1.33883e+11	3.80548e+10	1.73813e+13
	632	0.12346	21.6967								632	1.01129e-10	0.000194189	0.00146324	0.00580332	0.197499		632	3.14319e-13		632	3.92786e+11	6.90276e+13		632	39.7222	6980.71	7.62748e+07	1.34044e+10	5.7474e+08	1.01004e+11	7.75749e+10	1.36329e+13
	633	0.0671167	17.9572								633	9.49108e-11	0.000178788	0.00134624	0.0053514	0.188768		633	3.13822e-13		633	2.13868e+11	5.7221e+13		633	20.2984	5430.89	3.8237e+07	1.02304e+10	2.87919e+08	7.70334e+10	4.03715e+10	1.08015e+13
	634	0.0100801	14.8757								634	8.90945e-11	0.000164647	0.00123875	0.00493426	0.180301		634	3.13327e-13		634	3.21712e+10	4.74764e+13		634	2.86627	4229.89	5.29687e+06	7.81683e+09	3.98521e+07	5.88116e+10	5.8005e+09	8.56006e+12
	635	0.120322	12.285								635	8.36524e-11	0.000151659	0.00113998	0.0045493	0.172096		635	3.12834e-13		635	3.84618e+11	3.92701e+13		635	32.1742	3285.03	5.83307e+07	5.95566e+09	4.38459e+08	4.47673e+10	6.61913e+10	6.75824e+12
	636	0.0628026	10.1175								636	7.85587e-11	0.000139727	0.00104922	0.00419409	0.16415		636	3.12342e-13		636	2.0107e+11	3.23923e+13		636	15.7958	2544.7	2.80949e+07	4.52608e+09	2.10966e+08	3.39866e+10	3.30056e+10	5.3172e+12
	637	0.0628293	8.33765								637	7.37896e-11	0.000128762	0.000965794	0.00386638	0.156459		637	3.11852e-13		637	2.01472e+11	2.67359e+13		637	14.8665	1972.83	2.59418e+07	3.44256e+09	1.9458e+08	2.58214e+10	3.1522e+10	4.18307e+12
	638	0.139305	6.9757								638	6.93229e-11	0.000118682	0.000889109	0.00356409	0.14902		638	3.11363e-13		638	4.47405e+11	2.24038e+13		638	31.0154	1553.09	5.30988e+07	2.65892e+09	3.97792e+08	1.99194e+10	6.66724e+10	3.33861e+12
	639	0.104526	5.73577								639	6.51382e-11	0.000109413	0.000818608	0.00328528	0.141831		639	3.10876e-13		639	3.36232e+11	1.84504e+13		639	21.9015	1201.82	3.67882e+07	2.01871e+09	2.75242e+08	1.51036e+10	4.7688e+10	2.61683e+12
	640	0.065904	4.58586								640	6.12164e-11	0.000100888	0.000753783	0.00302815	0.134887		640	3.1039e-13		640	2.12327e+11	1.47745e+13		640	12.9979	904.441	2.14212e+07	1.49057e+09	1.60048e+08	1.11368e+10	2.86401e+10	1.99289e+12
	641	0.0817983	3.89517								641	5.754e-11	9.30449e-05	0.000694171	0.00279105	0.128186		641	3.09906e-13		641	2.63946e+11	1.25689e+13		641	15.1874	723.214	2.45588e+07	1.16947e+09	1.83223e+08	8.72495e+09	3.38343e+10	1.61116e+12
	642	0.0177791	3.19957								642	5.40935e-11	8.58284e-05	0.000639352	0.00257247	0.121727		642	3.09423e-13		642	5.74587e+10	1.03404e+13		642	3.10814	559.35	4.93159e+06	8.87502e+08	3.67364e+07	6.61117e+09	6.99427e+09	1.25871e+12
	643	0.105609	2.75348								643	5.08621e-11	7.91876e-05	0.000588942	0.002371	0.115506		643	3.08942e-13		643	3.4184e+11	8.9126e+12		643	17.3867	453.314	2.70695e+07	7.05768e+08	2.01324e+08	5.249e+09	3.94846e+10	1.02946e+12
	644	0.0741546	2.4273								644	4.78323e-11	7.30761e-05	0.000542586	0.00218535	0.109522		644	3.08462e-13		644	2.40401e+11	7.86904e+12		644	11.4989	376.394	1.75676e+07	5.75038e+08	1.30438e+08	4.26963e+09	2.63293e+10	8.61835e+11
	645	0.0264951	1.98287								645	4.49912e-11	6.74509e-05	0.000499957	0.00201431	0.103772		645	3.07984e-13		645	8.60276e+10	6.43822e+12		645	3.87049	289.663	5.80264e+06	4.34264e+08	4.30101e+07	3.21883e+09	8.92726e+09	6.68108e+11
	646	0.0711367	1.75752								646	4.23269e-11	6.22727e-05	0.000460755	0.00185675	0.0982523		646	3.07507e-13		646	2.31333e+11	5.71537e+12		646	9.79164	241.914	1.44058e+07	3.55911e+08	1.06588e+08	2.63338e+09	2.27291e+10	5.61549e+11
	647	0.0768413	1.54788								647	3.98283e-11	5.75054e-05	0.000424702	0.00171163	0.0929595		647	3.07032e-13		647	2.50271e+11	5.04142e+12		647	9.96788	200.791	1.43919e+07	2.89909e+08	1.06291e+08	2.1411e+09	2.32651e+10	4.68648e+11
	648	0.033637	1.26868								648	3.74847e-11	5.31157e-05	0.000391545	0.00157799	0.0878895		648	3.06558e-13		648	1.09725e+11	4.13846e+12		648	4.11299	155.129	5.8281e+06	2.19817e+08	4.29621e+07	1.62039e+09	9.64364e+09	3.63727e+11
	649	0.0777485	1.17211								649	3.52863e-11	4.90732e-05	0.000361047	0.00145492	0.0830381		649	3.06086e-13		649	2.54009e+11	3.82935e+12		649	8.96304	135.124	1.2465e+07	1.87918e+08	9.17092e+07	1.38258e+09	2.10924e+10	3.17982e+11
	650	0.0345121	0.998458								650	3.3224e-11	4.53498e-05	0.000332995	0.00134161	0.0784008		650	3.05615e-13		650	1.12927e+11	3.26705e+12		650	3.75189	108.544	5.12121e+06	1.4816e+08	3.76041e+07	1.08791e+09	8.85356e+09	2.56139e+11
	651	0.0856901	0.846237								651	3.12891e-11	4.19196e-05	0.000307188	0.00123727	0.0739726		651	3.05145e-13		651	2.80817e+11	2.77323e+12		651	8.78651	86.7716	1.17718e+07	1.16253e+08	8.62638e+07	8.51902e+08	2.07728e+10	2.05143e+11
	652	0.0579449	0.643024								652	2.9473e-11	3.87587e-05	0.000283442	0.0011412	0.0697475		652	3.04677e-13		652	1.90184e+11	2.11051e+12		652	5.60531	62.2031	7.37131e+06	8.18006e+07	5.39062e+07	5.98206e+08	1.32649e+10	1.47203e+11
	653	0.109682	0.684595								653	2.77681e-11	3.58449e-05	0.000261585	0.00105272	0.0657196		653	3.04211e-13		653	3.60547e+11	2.2504e+12		653	10.0117	62.4891	1.29238e+07	8.06652e+07	9.43138e+07	5.88671e+08	2.3695e+10	1.47895e+11
	654	0.0504389	0.521243								654	2.61668e-11	3.3158e-05	0.000241463	0.000971219	0.0618827		654	3.03746e-13		654	1.66056e+11	1.71605e+12		654	4.34516	44.9036	5.50609e+06	5.69008e+07	4.00965e+07	4.14363e+08	1.0276e+10	1.06194e+11
	655	0.0206789	0.400766								655	2.46625e-11	3.06794e-05	0.000222932	0.00089614	0.058231		655	3.03282e-13		655	6.81837e+10	1.32143e+12		655	1.68158	32.5898	2.09184e+06	4.05408e+07	1.52003e+07	2.9459e+08	3.9704e+09	7.69483e+10
	656	0.0545558	0.449289								656	2.32488e-11	2.83924e-05	0.000205863	0.000826967	0.0547582		656	3.02819e-13		656	1.80159e+11	1.48369e+12		656	4.18848	34.4939	5.11516e+06	4.21254e+07	3.70881e+07	3.05436e+08	9.86521e+09	8.12441e+10
	657	0.0276451	0.352756								657	2.19198e-11	2.62815e-05	0.000190135	0.000763224	0.0514586		657	3.02359e-13		657	9.14315e+10	1.16668e+12		657	2.00416	25.5735	2.40295e+06	3.06621e+07	1.73844e+07	2.21828e+08	4.70494e+09	6.00358e+10
	658	0.0584708	0.226425								658	2.06702e-11	2.43325e-05	0.000175641	0.000704477	0.0483261		658	3.01899e-13		658	1.93677e+11	7.50001e+11		658	4.00333	15.5027	4.71263e+06	1.82494e+07	3.40175e+07	1.31731e+08	9.35964e+09	3.62446e+10
	659	0.0886776	0.278143								659	1.94947e-11	2.25324e-05	0.000162279	0.000650326	0.0453548		659	3.01441e-13		659	2.94179e+11	9.22711e+11		659	5.73495	17.988	6.62856e+06	2.07909e+07	4.77391e+07	1.49737e+08	1.33424e+10	4.18494e+10
	660	0.0249337	0.201619								660	1.83888e-11	2.08694e-05	0.000149959	0.000600404	0.0425388		660	3.00984e-13		660	8.28406e+10	6.69866e+11		660	1.52334	12.318	1.72884e+06	1.39797e+07	1.24227e+07	1.00452e+08	3.52394e+09	2.84953e+10
	661	0.025624	0.228689								661	1.7348e-11	1.93328e-05	0.000138596	0.000554376	0.0398724		661	3.00529e-13		661	8.5263e+10	7.60954e+11		661	1.47914	13.201	1.64837e+06	1.47113e+07	1.18171e+07	1.05465e+08	3.39964e+09	3.03411e+10
	662	0.00888389	0.162648								662	1.63684e-11	1.79125e-05	0.000128116	0.000511935	0.0373502		662	3.00075e-13		662	2.96056e+10	5.42026e+11		662	0.484597	8.87211	530311	9.70906e+06	3.79294e+06	6.94421e+07	1.10577e+09	2.02448e+10
	663	0.0807946	0.255004								663	1.54464e-11	1.65998e-05	0.000118448	0.000472804	0.0349667		663	2.99622e-13		663	2.69655e+11	8.51084e+11		663	4.1652	13.1462	4.47622e+06	1.41278e+07	3.19402e+07	1.00809e+08	9.42895e+09	2.97596e+10
	664	0.143105	0.274625								664	1.45785e-11	1.53863e-05	0.00010953	0.000436722	0.0327167		664	2.99171e-13		664	4.7834e+11	9.17954e+11		664	6.97347	13.3824	7.35987e+06	1.41239e+07	5.23925e+07	1.00543e+08	1.56497e+10	3.00324e+10
	665	0.103895	0.170261								665	1.37615e-11	1.42643e-05	0.000101301	0.000403451	0.0305947		665	2.98721e-13		665	3.478e+11	5.69966e+11		665	4.78624	7.84356	4.96113e+06	8.13017e+06	3.52327e+07	5.77384e+07	1.06408e+10	1.74379e+10
	666	0.0252754	0.201459								666	1.29923e-11	1.32269e-05	9.37091e-05	0.000372772	0.0285953		666	2.98273e-13		666	8.47393e+10	6.75417e+11		666	1.10096	8.77521	1.12083e+06	8.93365e+06	7.94084e+06	6.32927e+07	2.42314e+09	1.93137e+10
	667	0.138115	0.295341								667	1.22681e-11	1.22674e-05	8.67026e-05	0.00034448	0.0267131		667	2.97825e-13		667	4.63746e+11	9.91659e+11		667	5.68928	12.1658	5.68897e+06	1.21651e+07	4.0208e+07	8.59795e+07	1.23881e+10	2.64903e+10
	668	0.136284	0.157832								668	1.15862e-11	1.138e-05	8.02363e-05	0.000318389	0.0249428		668	2.9738e-13		668	4.58282e+11	5.30742e+11		668	5.30976	6.14929	5.21526e+06	6.03985e+06	3.67709e+07	4.25847e+07	1.14309e+10	1.32382e+10
	669	0.0363869	0.0664536								669	1.09441e-11	1.05591e-05	7.42675e-05	0.000294325	0.0232793		669	2.96935e-13		669	1.22542e+11	2.23798e+11		669	1.34111	2.44927	1.29393e+06	2.36311e+06	9.10085e+06	1.66209e+07	2.85268e+09	5.20987e+09
	670	0.0901437	0.155877								670	1.03394e-11	9.7996e-06	6.87574e-05	0.00027213	0.0217174		670	2.96492e-13		670	3.04034e+11	5.25737e+11		670	3.14354	5.43582	2.97942e+06	5.15201e+06	2.09046e+07	3.61483e+07	6.60283e+09	1.14176e+10
	671	0.0943249	0.23829								671	9.7699e-12	9.09679e-06	6.36699e-05	0.000251656	0.020252		671	2.9605e-13		671	3.18611e+11	8.04898e+11		671	3.1128	7.86377	2.89834e+06	7.32199e+06	2.0286e+07	5.12478e+07	6.45251e+09	1.63008e+10
	672	0.0769501	0.200746								672	9.2334e-12	8.44628e-06	5.89716e-05	0.000232766	0.0188781		672	2.95609e-13		672	2.6031e+11	6.79092e+11		672	2.40355	6.27033	2.19865e+06	5.7358e+06	1.53509e+07	4.00472e+07	4.91416e+09	1.282e+10
	673	0.099102	0.183677								673	8.7279e-12	7.84404e-06	5.46319e-05	0.000215335	0.0175909		673	2.9517e-13		673	3.35745e+11	6.22276e+11		673	2.93035	5.43116	2.6336e+06	4.88116e+06	1.83424e+07	3.39961e+07	5.90606e+09	1.09464e+10
	674	0.0191096	0.12375								674	8.25152e-12	7.28636e-06	5.06223e-05	0.000199248	0.0163856		674	2.94732e-13		674	6.48372e+10	4.19874e+11		674	0.535005	3.46459	472427	3.05935e+06	3.28221e+06	2.1255e+07	1.0624e+09	6.8799e+09
	675	0.0508607	0.192233								675	7.80248e-12	6.76981e-06	4.6917e-05	0.000184397	0.0152578		675	2.94296e-13		675	1.72822e+11	6.53198e+11		675	1.34844	5.09656	1.16997e+06	4.42202e+06	8.10828e+06	3.06461e+07	2.63688e+09	9.96637e+09
	676	0.104953	0.167743								676	7.37913e-12	6.29124e-06	4.34921e-05	0.000170687	0.0142031		676	2.9386e-13		676	3.57152e+11	5.70825e+11		676	2.63547	4.2122	2.24693e+06	3.5912e+06	1.55333e+07	2.48264e+07	5.07266e+09	8.10747e+09
	677	0.0580138	0.109502								677	6.97993e-12	5.84777e-06	4.03257e-05	0.000158025	0.0132172		677	2.93426e-13		677	1.97712e+11	3.73185e+11		677	1.38001	2.6048	1.15617e+06	2.1823e+06	7.97287e+06	1.5049e+07	2.6132e+09	4.93247e+09
	678	0.0579219	0.149698								678	6.60342e-12	5.43671e-06	3.73977e-05	0.000146331	0.0122963		678	2.92993e-13		678	1.9769e+11	5.10928e+11		678	1.30543	3.37387	1.07478e+06	2.77776e+06	7.39314e+06	1.91075e+07	2.43085e+09	6.28251e+09
	679	0.1219	0.114876								679	6.24824e-12	5.05561e-06	3.46894e-05	0.000135528	0.0114364		679	2.92562e-13		679	4.16664e+11	3.92654e+11		679	2.60342	2.4534	2.10649e+06	1.98511e+06	1.44538e+07	1.36209e+07	4.76515e+09	4.49056e+09
	680	0.0985894	0.145227								680	5.91313e-12	4.70221e-06	3.21839e-05	0.000125546	0.010634		680	2.92132e-13		680	3.37483e+11	4.97127e+11		680	1.99558	2.93958	1.58691e+06	2.3376e+06	1.08615e+07	1.59995e+07	3.58879e+09	5.28644e+09
	681	0.103467	0.186569								681	5.59688e-12	4.37442e-06	2.98654e-05	0.000116321	0.0098855		681	2.91703e-13		681	3.54702e+11	6.39586e+11		681	1.98522	3.57969	1.55161e+06	2.79782e+06	1.05933e+07	1.91015e+07	3.5064e+09	6.32263e+09
	682	0.0877065	0.0756663								682	5.29839e-12	4.07032e-06	2.77196e-05	0.000107795	0.00918767		682	2.91275e-13		682	3.01112e+11	2.59776e+11		682	1.59541	1.3764	1.22562e+06	1.05737e+06	8.34673e+06	7.2009e+06	2.76652e+09	2.38674e+09
	683	0.190416	0.285416								683	5.01662e-12	3.78813e-06	2.57333e-05	9.99127e-05	0.00853735		683	2.90849e-13		683	6.54692e+11	9.81323e+11		683	3.28434	4.92293	2.48006e+06	3.71738e+06	1.68474e+07	2.52527e+07	5.58933e+09	8.3779e+09
	684	0.0574917	0.13263								684	4.75058e-12	3.52624e-06	2.38941e-05	9.26246e-05	0.00793157		684	2.90423e-13		684	1.97958e+11	4.56679e+11		684	0.940418	2.16949	698048	1.61036e+06	4.73005e+06	1.09119e+07	1.57012e+09	3.62218e+09
	685	0.118058	0.112511								685	4.49937e-12	3.28312e-06	2.2191e-05	8.58847e-05	0.0073675		685	2.89999e-13		685	4.07097e+11	3.8797e+11		685	1.83168	1.74562	1.33655e+06	1.27375e+06	9.03388e+06	8.60943e+06	2.99929e+09	2.85837e+09
	686	0.037702	0.0837581								686	4.26211e-12	3.05739e-06	2.06134e-05	7.96506e-05	0.00684247		686	2.89577e-13		686	1.30197e+11	2.89243e+11		686	0.554913	1.23279	398063	884330	2.6838e+06	5.96229e+06	8.90869e+08	1.97914e+09
	687	0.118438	0.123902								687	4.03799e-12	2.84776e-06	1.91519e-05	7.38834e-05	0.00635396		687	2.89155e-13		687	4.096e+11	4.28496e+11		687	1.65396	1.73026	1.16644e+06	1.22025e+06	7.84461e+06	8.20651e+06	2.60258e+09	2.72265e+09
	688	0.0524735	0.21105								688	3.82626e-12	2.65304e-06	1.77976e-05	6.85471e-05	0.00589957		688	2.88735e-13		688	1.81736e+11	7.30949e+11		688	0.695369	2.7968	482154	1.93924e+06	3.23447e+06	1.30091e+07	1.07217e+09	4.31229e+09
	689	0.15123	0.213555								689	3.6262e-12	2.47214e-06	1.65425e-05	6.36087e-05	0.00547706		689	2.88316e-13		689	5.24529e+11	7.40698e+11		689	1.90205	2.68592	1.29671e+06	1.83111e+06	8.67701e+06	1.2253e+07	2.87288e+09	4.05685e+09
	690	0.0774749	0.168174								690	3.43713e-12	2.30404e-06	1.5379e-05	5.90376e-05	0.0050843		690	2.87898e-13		690	2.69105e+11	5.84145e+11		690	0.92495	2.00778	620030	1.34589e+06	4.13857e+06	8.98356e+06	1.36821e+09	2.96997e+09
	691	0.0185981	0.0460788								691	3.25843e-12	2.1478e-06	1.43002e-05	5.48057e-05	0.0047193		691	2.87481e-13		691	6.46932e+10	1.60284e+11		691	0.210798	0.522276	138948	344260	925127	2.2921e+06	3.05307e+08	7.56431e+08
	692	0.0903393	0.174507								692	3.0895e-12	2.00257e-06	1.32998e-05	5.08872e-05	0.00438019		692	2.87066e-13		692	3.14699e+11	6.07898e+11		692	0.972262	1.8781	630205	1.21736e+06	4.18544e+06	8.08495e+06	1.37844e+09	2.66271e+09
	693	0.145236	0.130864								693	2.92978e-12	1.86752e-06	1.23719e-05	4.72581e-05	0.00406519		693	2.86652e-13		693	5.06663e+11	4.56525e+11		693	1.48441	1.33752	946204	852572	6.2684e+06	5.6481e+06	2.05968e+09	1.85586e+09
	694	0.0342615	0.0411829								694	2.77875e-12	1.74194e-06	1.15111e-05	4.38965e-05	0.00377266		694	2.86239e-13		694	1.19696e+11	1.43876e+11		694	0.332604	0.399795	208502	250623	1.37783e+06	1.65617e+06	4.5157e+08	5.42795e+08
	695	0.161436	0.226279								695	2.6359e-12	1.62512e-06	1.07123e-05	4.07821e-05	0.00350104		695	2.85827e-13		695	5.64803e+11	7.91664e+11		695	1.48877	2.08675	917873	1.28655e+06	6.05036e+06	8.48057e+06	1.9774e+09	2.77165e+09
	696	0.153363	0.165863								696	2.50079e-12	1.51644e-06	9.97101e-06	3.78961e-05	0.0032489		696	2.85416e-13		696	5.37332e+11	5.81127e+11		696	1.34375	1.45328	814832	881245	5.35774e+06	5.79442e+06	1.74574e+09	1.88802e+09
	697	0.11698	0.212603								697	2.37296e-12	1.41531e-06	9.28285e-06	3.52213e-05	0.00301487		697	2.85007e-13		697	4.10446e+11	7.45958e+11		697	0.973973	1.77013	580909	1.05576e+06	3.81011e+06	6.92462e+06	1.23744e+09	2.24896e+09
	698	0.0590886	0.0665747								698	2.25201e-12	1.32119e-06	8.64393e-06	3.27418e-05	0.00279767		698	2.84598e-13		698	2.07621e+11	2.33925e+11		698	0.467566	0.526803	274306	309059	1.79466e+06	2.02203e+06	5.80856e+08	6.54446e+08
	699	0.187666	0.0946941								699	2.13756e-12	1.23357e-06	8.0506e-06	3.04429e-05	0.00259614		699	2.84191e-13		699	6.6035e+11	3.33206e+11		699	1.41154	0.712246	814585	411031	5.31621e+06	2.68251e+06	1.71436e+09	8.65047e+08
	700	0.101031	0.135004								700	2.02923e-12	1.15198e-06	7.49951e-06	2.8311e-05	0.00240915		700	2.83785e-13		700	3.56013e+11	4.75725e+11		700	0.722431	0.965353	410122	548028	2.66992e+06	3.5677e+06	8.57689e+08	1.14609e+09
	701	0.129278	0.1644								701	1.92627e-12	1.07578e-06	6.98606e-06	2.6328e-05	0.00223521		701	2.8338e-13		701	4.56198e+11	5.80139e+11		701	0.878761	1.1175	490771	624104	3.18703e+06	4.05289e+06	1.0197e+09	1.29673e+09
	702	0.0532761	0.0568512								702	1.82881e-12	1.00482e-06	6.50906e-06	2.44888e-05	0.00207389		702	2.82977e-13		702	1.8827e+11	2.00904e+11		702	0.344311	0.367416	189177	201872	1.22546e+06	1.3077e+06	3.90451e+08	4.16652e+08
	703	0.0408206	0.11184								703	1.73654e-12	9.38714e-07	6.06581e-06	2.27824e-05	0.00192427		703	2.82574e-13		703	1.4446e+11	3.95789e+11		703	0.25086	0.687303	135606	371533	876265	2.40078e+06	2.7798e+08	7.61606e+08
	704	0.0549146	0.140879								704	1.64916e-12	8.77127e-07	5.65385e-06	2.11991e-05	0.00178553		704	2.82173e-13		704	1.94613e+11	4.99265e+11		704	0.320949	0.823369	170701	437919	1.10032e+06	2.82277e+06	3.47488e+08	8.91452e+08
	705	0.0483585	0.154402								705	1.56641e-12	8.19738e-07	5.27091e-06	1.97296e-05	0.00165687		705	2.81772e-13		705	1.71622e+11	5.47967e+11		705	0.268832	0.858343	140685	449190	904605	2.88828e+06	2.84357e+08	9.07913e+08
	706	0.0569073	0.136224								706	1.48803e-12	7.6625e-07	4.91485e-06	1.83656e-05	0.00153758		706	2.81373e-13		706	2.02249e+11	4.84138e+11		706	0.300953	0.720414	154973	370971	994021	2.37947e+06	3.10973e+08	7.44399e+08
	707	0.0814022	0.136792								707	1.41378e-12	7.16387e-07	4.58374e-06	1.70992e-05	0.00142696		707	2.80975e-13		707	2.89713e+11	4.86848e+11		707	0.409591	0.688297	207547	348772	1.32797e+06	2.23158e+06	4.13409e+08	6.94713e+08
	708	0.111807	0.166815								708	1.34343e-12	6.69896e-07	4.27576e-06	1.59231e-05	0.00132439		708	2.80579e-13		708	3.98486e+11	5.9454e+11		708	0.535338	0.798722	266944	398280	1.70383e+06	2.54211e+06	5.27753e+08	7.87405e+08
	709	0.0808028	0.0699742								709	1.27676e-12	6.2654e-07	3.98924e-06	1.48308e-05	0.00122929		709	2.80183e-13		709	2.88393e+11	2.49745e+11		709	0.368209	0.318864	180690	156475	1.15047e+06	996292	3.54519e+08	3.0701e+08
	710	0.132498	0.163209								710	1.21357e-12	5.861e-07	3.72263e-06	1.38161e-05	0.00114111		710	2.79788e-13		710	4.73566e+11	5.83331e+11		710	0.574707	0.707915	277557	341890	1.76291e+06	2.17153e+06	5.40393e+08	6.65647e+08
	711	0.121104	0.188703								711	1.15368e-12	5.48372e-07	3.47451e-06	1.28733e-05	0.00105935		711	2.79395e-13		711	4.3345e+11	6.75399e+11		711	0.500062	0.779194	237692	370370	1.50603e+06	2.34668e+06	4.59176e+08	7.15485e+08
	712	0.0262849	0.100178								712	1.0969e-12	5.13169e-07	3.24354e-06	1.19971e-05	0.000983539		712	2.79002e-13		712	9.42103e+10	3.59059e+11		712	0.103339	0.393851	48345.8	184258	305575	1.16462e+06	9.26595e+07	3.53148e+08
	713	0.123472	0.189805								713	1.04306e-12	4.80314e-07	3.02851e-06	1.11827e-05	0.000913239		713	2.78611e-13		713	4.43171e+11	6.81253e+11		713	0.462253	0.710586	212861	327216	1.34215e+06	2.06318e+06	4.04721e+08	6.22147e+08
	714	0.11779	0.108931								714	9.92e-13	4.49646e-07	2.82826e-06	1.04256e-05	0.000848051		714	2.78221e-13		714	4.23367e+11	3.91527e+11		714	0.41998	0.388395	190365	176049	1.19739e+06	1.10734e+06	3.59037e+08	3.32035e+08
	715	0.144439	0.136847								715	9.43574e-13	4.21013e-07	2.64175e-06	9.72155e-06	0.000787599		715	2.77832e-13		715	5.19878e+11	4.92553e+11		715	0.490544	0.46476	218876	207371	1.37339e+06	1.3012e+06	4.09455e+08	3.87934e+08
	716	0.046435	0.07478								716	8.97638e-13	3.94276e-07	2.46801e-06	9.06677e-06	0.000731536		716	2.77444e-13		716	1.67368e+11	2.69532e+11		716	0.150235	0.241942	65989	106270	413064	665208	1.22435e+08	1.97173e+08
	717	0.181266	0.214196								717	8.54057e-13	3.69304e-07	2.30612e-06	8.45769e-06	0.000679541		717	2.77057e-13		717	6.54255e+11	7.73114e+11		717	0.558771	0.660283	241619	285514	1.50879e+06	1.78289e+06	4.44593e+08	5.25362e+08
	718	0.102976	0.159067								718	8.12704e-13	3.45976e-07	2.15526e-06	7.89101e-06	0.000631316		718	2.76671e-13		718	3.72196e+11	5.74932e+11		718	0.302485	0.46725	128771	198913	802178	1.23913e+06	2.34973e+08	3.62963e+08
	719	0.0683187	0.162569								719	7.73461e-13	3.24181e-07	2.01464e-06	7.36369e-06	0.000586584		719	2.76286e-13		719	2.47275e+11	5.8841e+11		719	0.191258	0.455112	80162	190751	498170	1.18543e+06	1.45048e+08	3.45152e+08
	720	0.15514	0.14516								720	7.36214e-13	3.03813e-07	1.88354e-06	6.87288e-06	0.000545089		720	2.75902e-13		720	5.62299e+11	5.26129e+11		720	0.413972	0.387343	170834	159845	1.05911e+06	990984	3.06503e+08	2.86787e+08
	721	0.0348689	0.104478								721	7.00856e-13	2.84776e-07	1.7613e-06	6.41599e-06	0.000506593		721	2.7552e-13		721	1.26557e+11	3.79205e+11		721	0.0886983	0.265768	36040.5	107989	222905	667894	6.4113e+07	1.92103e+08
	722	0.124428	0.219064								722	6.67287e-13	2.6698e-07	1.64729e-06	5.99058e-06	0.000470878		722	2.75138e-13		722	4.52239e+11	7.96197e+11		722	0.301774	0.531293	120739	212569	744971	1.31157e+06	2.12949e+08	3.74912e+08
	723	0.23597	0.254224								723	6.35413e-13	2.5034e-07	1.54095e-06	5.59442e-06	0.000437739		723	2.74757e-13		723	8.5883e+11	9.25269e+11		723	0.545712	0.587928	215000	231632	1.32341e+06	1.42579e+06	3.75943e+08	4.05026e+08
	724	0.0833358	0.23016								724	6.05143e-13	2.34779e-07	1.44174e-06	5.22542e-06	0.000406986		724	2.74378e-13		724	3.03726e+11	8.38844e+11		724	0.183798	0.507621	71308.7	196943	437893	1.20939e+06	1.23613e+08	3.41398e+08
	725	0.161475	0.124251								725	5.76392e-13	2.20224e-07	1.34915e-06	4.88166e-06	0.000378447		725	2.73999e-13		725	5.89327e+11	4.53471e+11		725	0.339684	0.261377	129784	99865.5	795093	611803	2.23029e+08	1.71615e+08
	726	0.15586	0.109759								726	5.49081e-13	2.06608e-07	1.26275e-06	4.56135e-06	0.000351958		726	2.73622e-13		726	5.69617e+11	4.01133e+11		726	0.312766	0.220255	117688	82877.3	719282	506529	2.00481e+08	1.41182e+08
	727	0.105207	0.223754								727	5.23134e-13	1.93868e-07	1.18209e-06	4.26284e-06	0.000327369		727	2.73246e-13		727	3.85026e+11	8.18875e+11		727	0.20142	0.428382	74644	158753	455133	967980	1.26046e+08	2.68074e+08
	728	0.255347	0.317628								728	4.9848e-13	1.81945e-07	1.10678e-06	3.9846e-06	0.000304542		728	2.7287e-13		728	9.3578e+11	1.16403e+12		728	0.466468	0.580244	170260	211788	1.0357e+06	1.28832e+06	2.84985e+08	3.54495e+08
	729	0.0784728	0.170372								729	4.7505e-13	1.70785e-07	1.03645e-06	3.72519e-06	0.000283349		729	2.72496e-13		729	2.87978e+11	6.25228e+11		729	0.136804	0.297015	49182.2	106779	298475	648019	8.15981e+07	1.77157e+08
	730	0.0443764	0.0696159								730	4.52781e-13	1.60337e-07	9.70768e-07	3.4833e-06	0.000263669		730	2.72123e-13		730	1.63075e+11	2.55826e+11		730	0.0738373	0.115833	26146.9	41018.2	158308	248347	4.29978e+07	6.74531e+07
	731	0.110261	0.159176								731	4.31613e-13	1.50554e-07	9.09409e-07	3.2577e-06	0.000245392		731	2.7175e-13		731	4.05744e+11	5.85744e+11		731	0.175125	0.252815	61086.4	88186.1	368988	532681	9.95664e+07	1.43737e+08
	732	0.0832447	0.103602								732	4.11488e-13	1.41392e-07	8.52079e-07	3.04727e-06	0.000228417		732	2.71379e-13		732	3.06747e+11	3.81761e+11		732	0.126223	0.15709	43371.6	53978.1	261372	325290	7.00661e+07	8.72006e+07
	733	0.0994153	0.117812								733	3.92353e-13	1.32811e-07	7.98504e-07	2.85094e-06	0.000212648		733	2.71009e-13		733	3.66834e+11	4.34716e+11		733	0.143928	0.170562	48719.6	57735.1	292918	347122	7.80066e+07	9.24416e+07
	734	0.0587069	0.133248								734	3.74156e-13	1.24772e-07	7.48429e-07	2.66774e-06	0.000197999		734	2.7064e-13		734	2.16919e+11	4.92345e+11		734	0.0811617	0.184214	27065.4	61430.7	162349	368485	4.29497e+07	9.74837e+07
	735	0.0775411	0.0664442								735	3.56849e-13	1.17239e-07	7.01617e-07	2.49675e-06	0.000184387		735	2.70272e-13		735	2.86901e+11	2.45842e+11		735	0.10238	0.0877287	33635.9	28822.3	201295	172487	5.29007e+07	4.53301e+07
	736	0.101989	0.132591								736	3.40387e-13	1.10179e-07	6.57848e-07	2.33714e-06	0.000171737		736	2.69904e-13		736	3.77871e+11	4.91251e+11		736	0.128622	0.167216	41633.6	54125.8	248582	323169	6.48946e+07	8.43663e+07
	737	0.143626	0.11192								737	3.24726e-13	1.03562e-07	6.16917e-07	2.18812e-06	0.000159981		737	2.69538e-13		737	5.32861e+11	4.15231e+11		737	0.173034	0.134836	55184.4	43002.3	328731	256163	8.52477e+07	6.6429e+07
	738	0.106642	0.285975								738	3.09824e-13	9.73592e-08	5.78632e-07	2.04896e-06	0.000149053		738	2.69173e-13		738	3.96183e+11	1.06242e+12		738	0.122747	0.329164	38572.1	103437	229244	614751	5.90522e+07	1.58357e+08
	739	0.185525	0.226204								739	2.95644e-13	9.15428e-08	5.42817e-07	1.91899e-06	0.000138893		739	2.68809e-13		739	6.90174e+11	8.41504e+11		739	0.204046	0.248786	63180.5	77033.7	374638	456783	9.58605e+07	1.16879e+08
	740	0.153298	0.143594								740	2.82149e-13	8.60882e-08	5.09306e-07	1.79758e-06	0.000129447		740	2.68445e-13		740	5.71059e+11	5.34909e+11		740	0.161124	0.150924	49161.4	46049.4	290844	272433	7.39217e+07	6.92423e+07

## Sheet: Fig 1B
		Mel High' ND1 responses, mean firing rate form 10 trials
	Cell Type	Sustained	Transient	OFF
	Cell ID (opn1mwR)	197	61	216
	Bin Centre (S)	Spikes/s	Spikes/s	Spikes/s
	-9.95	1	2	20
	-9.85	0	5	19
	-9.75	2	3	21
	-9.65	0	1	23
	-9.55	1	2	20
	-9.45	2	0	19
	-9.35	1	0	19
	-9.25	2	1	21
	-9.15	2	1	22
	-9.05	2	0	19
	-8.95	3	2	17
	-8.85	1	1	20
	-8.75	1	0	20
	-8.65	3	1	19
	-8.55	1	0	21
	-8.45	1	5	20
	-8.35	1	2	18
	-8.25	3	1	19
	-8.15	0	1	20
	-8.05	0	2	22
	-7.95	0	2	19
	-7.85	3	1	21
	-7.75	0	1	22
	-7.65	1	2	21
	-7.55	1	0	23
	-7.45	2	0	17
	-7.35	1	0	21
	-7.25	3	2	19
	-7.15	2	6	19
	-7.05	0	2	22
	-6.95	0	0	22
	-6.85	1	3	17
	-6.75	6	0	21
	-6.65	4	1	20
	-6.55	2	0	20
	-6.45	3	2	18
	-6.35	3	1	19
	-6.25	4	1	19
	-6.15	3	0	21
	-6.05	1	1	16
	-5.95	1	2	21
	-5.85	0	3	16
	-5.75	1	0	21
	-5.65	1	1	18
	-5.55	1	0	20
	-5.45	1	1	18
	-5.35	1	1	20
	-5.25	1	1	21
	-5.15	3	3	18
	-5.05	3	1	21
	-4.95	4	1	20
	-4.85	2	3	18
	-4.75	4	1	21
	-4.65	1	3	21
	-4.55	4	1	20
	-4.45	3	1	20
	-4.35	3	0	19
	-4.25	2	2	19
	-4.15	4	3	17
	-4.05	2	0	18
	-3.95	1	1	20
	-3.85	0	4	17
	-3.75	5	0	20
	-3.65	1	3	19
	-3.55	2	1	22
	-3.45	2	2	22
	-3.35	0	2	19
	-3.25	1	1	24
	-3.15	0	1	24
	-3.05	2	3	24
	-2.95	2	1	20
	-2.85	3	1	17
	-2.75	1	0	22
	-2.65	2	0	19
	-2.55	1	0	19
	-2.45	1	2	19
	-2.35	2	3	19
	-2.25	2	2	20
	-2.15	2	3	21
	-2.05	0	4	17
	-1.95	2	3	19
	-1.85	1	1	18
	-1.75	1	2	21
	-1.65	1	0	19
	-1.55	1	0	22
	-1.45	3	1	21
	-1.35	0	0	19
	-1.25	0	0	21
	-1.15	0	1	20
	-1.05	0	0	22
	-0.95	7	2	19
	-0.85	1	1	22
	-0.75	1	1	21
	-0.65	1	1	19
	-0.55	0	2	21
	-0.45	2	0	20
	-0.35	1	3	20
	-0.25	4	3	18
	-0.15	3	1	21
	-0.05	0	2	18
	0.05	23	35	8
	0.15	24	0	5
	0.25	23	0	2
	0.35	19	2	2
	0.45	22	2	5
	0.55	20	3	8
	0.65	19	0	8
	0.75	19	2	6
	0.85	18	0	7
	0.95	16	2	1
	1.05	17	0	8
	1.15	15	1	7
	1.25	16	2	7
	1.35	16	1	5
	1.45	14	0	4
	1.55	14	0	5
	1.65	12	0	9
	1.75	17	2	7
	1.85	11	0	10
	1.95	13	1	8
	2.05	14	3	10
	2.15	12	0	11
	2.25	13	1	10
	2.35	15	3	5
	2.45	15	0	8
	2.55	17	0	10
	2.65	23	1	8
	2.75	17	1	13
	2.85	11	2	9
	2.95	11	1	10
	3.05	14	1	12
	3.15	15	0	10
	3.25	14	0	18
	3.35	14	1	12
	3.45	13	0	13
	3.55	16	1	12
	3.65	8	1	11
	3.75	13	1	14
	3.85	15	1	13
	3.95	13	1	12
	4.05	12	0	13
	4.15	11	0	13
	4.25	12	0	17
	4.35	13	0	12
	4.45	10	0	14
	4.55	14	0	15
	4.65	12	1	15
	4.75	13	2	14
	4.85	15	1	13
	4.95	12	0	11
	5.05	10	0	15
	5.15	10	1	11
	5.25	12	1	11
	5.35	15	1	14
	5.45	11	1	16
	5.55	12	1	14
	5.65	10	1	15
	5.75	13	1	15
	5.85	9	2	17
	5.95	6	1	12
	6.05	11	2	17
	6.15	11	1	16
	6.25	13	1	14
	6.35	7	0	19
	6.45	10	1	14
	6.55	13	0	16
	6.65	11	0	12
	6.75	9	1	13
	6.85	10	2	18
	6.95	11	0	11
	7.05	11	3	15
	7.15	9	0	12
	7.25	11	2	15
	7.35	7	0	20
	7.45	14	2	15
	7.55	14	0	15
	7.65	10	2	16
	7.75	18	0	16
	7.85	13	2	15
	7.95	13	2	18
	8.05	9	1	14
	8.15	14	0	21
	8.25	12	1	16
	8.35	12	0	18
	8.45	12	1	17
	8.55	10	1	19
	8.65	12	0	15
	8.75	11	0	16
	8.85	14	0	18
	8.95	9	0	16
	9.05	10	0	12
	9.15	10	0	13
	9.25	8	1	17
	9.35	8	1	14
	9.45	14	1	16
	9.55	12	4	16
	9.65	8	0	15
	9.75	11	0	15
	9.85	9	0	18
	9.95	7	1	11
	10.05	2	1	25
	10.15	0	2	27
	10.25	2	3	21
	10.35	1	2	22
	10.45	3	0	22
	10.55	6	6	19
	10.65	3	1	22
	10.75	2	3	23
	10.85	5	0	22
	10.95	5	2	21
	11.05	3	3	17
	11.15	4	2	19
	11.25	1	4	22
	11.35	1	3	21
	11.45	1	6	21
	11.55	1	3	20
	11.65	0	1	20
	11.75	0	0	20
	11.85	2	1	22
	11.95	0	1	19
	12.05	1	1	21
	12.15	0	1	22
	12.25	0	0	20
	12.35	1	1	21
	12.45	0	0	22
	12.55	0	2	22
	12.65	1	0	24
	12.75	3	0	23
	12.85	0	0	20
	12.95	2	0	23
	13.05	3	1	22
	13.15	6	1	18
	13.25	4	2	20
	13.35	6	0	22
	13.45	6	0	19
	13.55	6	0	25
	13.65	1	2	23
	13.75	3	1	22
	13.85	3	0	25
	13.95	4	0	20
	14.05	5	1	20
	14.15	0	0	23
	14.25	0	1	21
	14.35	6	0	22
	14.45	0	3	20
	14.55	6	2	21
	14.65	2	4	20
	14.75	1	1	21
	14.85	4	4	21
	14.95	2	3	23
	15.05	2	2	21
	15.15	5	1	22
	15.25	4	0	22
	15.35	5	0	22
	15.45	5	1	22
	15.55	5	0	18
	15.65	4	0	20
	15.75	5	1	23
	15.85	7	1	16
	15.95	3	2	22
	16.05	4	3	23
	16.15	3	4	19
	16.25	3	1	23
	16.35	3	0	21
	16.45	7	2	24
	16.55	6	1	22
	16.65	3	0	21
	16.75	5	0	22
	16.85	1	2	21
	16.95	4	2	21
	17.05	3	2	23
	17.15	4	2	22
	17.25	3	1	18
	17.35	3	1	21
	17.45	2	0	21
	17.55	4	1	20
	17.65	2	1	19
	17.75	3	1	21
	17.85	2	0	23
	17.95	2	1	19
	18.05	8	0	23
	18.15	4	1	21
	18.25	3	1	23
	18.35	1	2	20
	18.45	2	2	20
	18.55	7	1	21
	18.65	4	2	22
	18.75	6	0	21
	18.85	2	2	20
	18.95	3	3	22
	19.05	7	1	19
	19.15	5	1	21
	19.25	5	0	19
	19.35	5	0	25
	19.45	5	1	23
	19.55	6	2	20
	19.65	5	0	21
	19.75	3	0	23
	19.85	5	1	21
	19.95	2	3	20

## Sheet: Fig 1C
	Scatter plot
	Max MelHi Transient (first 500ms)	Max MelHi Sustained(first 500ms)	CellID (opn1mwR)	CellType(1=transient, 2=sustained, 3=OFF)
	9.24	0.588571	11	1
	1.69	0.587143	13	1
	2.49	1.16857	17	1
	6.88	-1.82	18	1
	3.1	-0.642857	20	1
	2.62	-0.0685714	21	1
	1.92	0.97	27	1
	1.78	-0.15	34	1
	5.22	0.148571	35	1
	4.64	0.88	41	1
	0.45	-0.0642857	45	1
	1.13	0.101429	50	1
	2.99	0.132857	52	1
	7.22	0.531429	56	1
	9.52	0.371429	57	1
	4.57	0.22	58	1
	6.39	-0.145714	61	1
	2.75	-0.6	65	1
	17.34	3.78286	71	1
	30.4	6.09286	73	1
	21.11	2.95857	76	1
	2.13	0.138571	77	1
	9.52	-4.69143	87	1
	1.37	-0.562857	89	1
	1.79	0.0828571	90	1
	1	0.264286	102	1
	9.03	1.75857	103	1
	4.7	-0.341429	104	1
	6.22	1.04143	114	1
	6.34	0.211429	115	1
	9.05	-0.192857	123	1
	3.2	0.121429	126	1
	1.93	0.165714	129	1
	3.06	1.17429	130	1
	11.77	1.67857	131	1
	12.73	1.20857	134	1
	6.5	0.421429	135	1
	2.41	0.0657143	137	1
	0.58	0.13	149	1
	3.33	0.165714	153	1
	1.42	-0.281429	162	1
	24.78	4.38	163	1
	5.02	0.192857	164	1
	3.6	0.142857	165	1
	1.3	0.0785714	168	1
	0.67	-0.111429	170	1
	5.69	-0.425714	173	1
	1.43	-0.0457143	176	1
	3.9	0.35	180	1
	2.23	0.151429	181	1
	2.74	0.00428571	183	1
	9.86	0.66	184	1
	4	-0.15	186	1
	2.55	0.714286	191	1
	8.45	0.678571	192	1
	2.02	0.898571	199	1
	24.51	4.16	200	1
	15.95	2.51429	202	1
	9.98	-7.38429	203	1
	1.36	0.734286	211	1
	6.47	0.42	226	1
	5.93	0.615714	233	1
	7.51	1.73714	234	1
	3.96	0.177143	236	1
	9.13	1.27286	237	1
	12.93	3.06857	238	1
	-1.28	-1.08714	247	1
	9.51	0.388571	256	1
	2.12	0.337143	260	1
	1.14	0.197143	281	1
	4.05	0.648571	283	1
	-0.52	-0.388571	292	1
	1.95	0.235714	294	1
	1.48	0.578571	297	1
	1.1	0.135714	300	1
	4.26	0.867143	308	1
	2.35	0.8	310	1
	1.49	0.318571	322	1
	1.74	0.811429	323	1
	3.32	0.912857	328	1
	1.11	0.145714	337	1
	5.58	0.194286	347	1
	0.2	0.00714286	349	1
	4.56	0.838571	354	1
	2.7	0.554286	355	1
	9.32	1.82	356	1
	2.62	0.612857	357	1
	2.34	0.204286	358	1
	22.99	5.17571	362	1
	2.74	0.607143	366	1
	1.92	-0.0414286	368	1
	1.65	0.207143	377	1
	4.29	0.19	382	1
	2.48	-1.44571	387	1
	6.48	-1.26286	395	1
	1.54	-0.00857143	396	1
	0.67	0.0457143	397	1
	14.2	0.558571	400	1
	2.59	0.104286	402	1
	3.69	-0.0142857	403	1
	2.59	-0.0671429	405	1
	5	0.332857	407	1
	1.54	0.712857	408	1
	3.01	0.0742857	409	1
	2.86	0.224286	411	1
	4.3	0.307143	415	1
	3.34	0.24	420	1
	12.09	0.528571	421	1
	20.07	3.37714	426	1
	6.97	0.448571	434	1
	6.74	0.211429	435	1
	16.67	2.23429	436	1
	2.43	0.387143	437	1
	4.31	-2.45286	439	1
	4.17	0.708571	444	1
	5.86	-1.83286	445	1
	2.43	-1.99571	447	1
	2.06	0.167143	448	1
	1.19	0.311429	454	1
	4.6	1.45714	457	1
	4.3	0.534286	460	1
	3.44	6.82	10	2
	13.2	10.9714	16	2
	2.62	1.61143	31	2
	5.96	3.68143	32	2
	6.19	6.30429	33	2
	2.89	1.46143	43	2
	6.35	2.08571	46	2
	10.08	6.88857	59	2
	20.56	9.32429	60	2
	14.4	8.07857	63	2
	5.79	1.78286	64	2
	21.44	9.85143	83	2
	6.66	2.34571	97	2
	22.64	9.93286	132	2
	10.46	3.76	136	2
	25.24	11.3971	143	2
	35.85	20.7857	146	2
	4.44	1.52571	174	2
	1.59	1.64	175	2
	25.77	10.5443	182	2
	15.53	6.37286	185	2
	3.87	1.37714	195	2
	20.52	8.03429	197	2
	14.09	7.04286	198	2
	9.91	2.89714	201	2
	4.56	1.60286	204	2
	6.7	2.52143	205	2
	17.69	8.99	206	2
	3.77	2.15714	209	2
	8.4	2.19286	227	2
	63.3	26.1071	246	2
	16.13	4.41571	248	2
	51.15	13.8071	249	2
	4.31	5.90286	250	2
	4.37	1.44143	263	2
	30.64	13.9257	273	2
	32.77	15.5057	285	2
	7.4	3.60714	286	2
	15.47	9.07714	312	2
	7.53	5.64429	313	2
	2.96	1.76	314	2
	4.01	2.20143	316	2
	5.89	2.84	317	2
	20.55	9.86429	319	2
	47.09	22.1686	321	2
	4.08	2.44429	333	2
	7.71	2.21	336	2
	5.28	3.55429	345	2
	23.26	16.3243	348	2
	11.95	4.22857	350	2
	7.07	2.30571	351	2
	31.12	15.9557	352	2
	29.68	12.0729	353	2
	21.38	11.8729	365	2
	6.29	2.29714	371	2
	13.24	4.41143	374	2
	16.56	5.78857	375	2
	6.04	2.82571	376	2
	6.82	4.10143	381	2
	7.6	2.35	385	2
	8.48	3.50857	392	2
	8.94	3.40429	404	2
	2.36	2.09571	412	2
	4.26	2.46	416	2
	9.19	3.38286	422	2
	11.58	5.79429	423	2
	2.62	1.89143	428	2
	1.79	1.41714	440	2
	8.24	4.00429	442	2
	2.46	1.70286	452	2
	12.24	6.84714	459	2
	19.43	9.78714	461	2
	-4.3	-2.8	70	3
	-1.58	-0.787143	79	3
	0.25	0.0357143	96	3
	-9.69	-5.81143	140	3
	-0.17	-0.0914286	154	3
	-1.36	-1.21	161	3
	-5.92	-1.69143	193	3
	-1.66	0.168571	210	3
	-15.48	-5.24429	216	3
	-2.74	-1.89714	221	3
	-3.1	-0.557143	223	3
	-0.35	-0.25	225	3
	-1.94	0.645714	228	3
	-9.77	-4.12714	229	3
	-9.65	-0.7	232	3
	-7.03	-2.60143	240	3
	-10.29	-4.59	241	3
	-8.51	-2.77429	243	3
	-8.24	-3.76143	244	3
	-8.75	-4.44286	245	3
	-6.09	-2.66143	251	3
	-5.76	-4.56714	253	3
	-2.74	-1.05429	254	3
	0.63	-0.82	255	3
	-2.41	-0.31	265	3
	-4.65	-0.542857	268	3
	-2.71	4.18714	269	3
	-1.14	0.134286	270	3
	-3.53	-0.165714	271	3
	-1.37	-0.841429	275	3
	-10.35	-0.928571	276	3
	-5.91	1.97429	277	3
	-8.67	1.12286	278	3
	-5.26	0.772857	291	3
	-0.09	-0.0542857	335	3
	-2.58	-1.26857	364	3
	-3.8	-0.565714	433	3

## Sheet: Fig 1D
	Average responses fom baseline subtracted, normalised data															ND0 mel high, baseline subtracted firing rates, means from 10 trials
	Mel High ND0		Mel Low ND0		Mel High ND1		Mel Low ND1		Mel High ND2		Mel Low ND2				Cell ID (opn1mwR)	16	31	32	33	43	46	59	60	64	83	97	146	174	175	182	185	195	197	198	204	205	206	209	227	248	249	250	263	273	285	286	312	313	316
Bin Centre (S)	Mean	SEM	Mean	SEM	Mean	SEM	Mean	SEM	Mean	SEM	Mean	SEM			Bin Centre (S)	delta Spikes/s	delta Spikes/s	delta Spikes/s	delta Spikes/s	delta Spikes/s	delta Spikes/s	delta Spikes/s	delta Spikes/s	delta Spikes/s	delta Spikes/s	delta Spikes/s	delta Spikes/s	delta Spikes/s	delta Spikes/s	delta Spikes/s	delta Spikes/s	delta Spikes/s	delta Spikes/s	delta Spikes/s	delta Spikes/s	delta Spikes/s	delta Spikes/s	delta Spikes/s	delta Spikes/s	delta Spikes/s	delta Spikes/s	delta Spikes/s	delta Spikes/s	delta Spikes/s	delta Spikes/s	delta Spikes/s	delta Spikes/s	delta Spikes/s	delta Spikes/s
-9.95	-0.00229359	0.0115812	0.00111185	0.0106809	0.00653562	0.00898241	-0.00808639	0.0107178	-0.0232693	0.00744269	-0.0118235	0.00782224			-9.95	2.72	1.29	-0.04	-0.41	0.59	-1.25	-1.12	-2.93	1.19	1.04	-0.91	1.38	-0.21	-1.21	-3.67	-2.71	0.07	-1.23	-0.7	0.47	-0.8	-0.31	1.6	-1.2	0.05	-1.22	-3.29	-1.02	-0.55	0.18	0.12	-0.61	-0.07	-0.79
-9.85	0.0031075	0.00821426	-0.0141872	0.00899693	-0.00575759	0.0103439	0.0189195	0.0126832	-0.015559	0.00822431	0.00658965	0.0101726			-9.85	3.72	1.29	-0.04	-0.41	-0.41	-0.25	-1.12	2.07	-0.81	0.04	-1.91	-1.62	-0.21	0.79	-0.67	0.29	-0.93	0.77	-0.7	-0.53	0.2	2.69	-0.4	-0.2	0.05	1.78	-1.29	-1.02	-1.55	0.18	-0.88	3.39	-0.07	2.21
-9.75	-0.0143122	0.0104833	0.023001	0.0104422	0.0133874	0.0111717	0.000234085	0.0103616	-0.0148085	0.00742491	-0.00888051	0.00781555			-9.75	-4.28	0.29	-1.04	0.59	-0.41	-0.25	-0.12	-1.93	-0.81	-0.96	3.09	-0.62	-0.21	-1.21	2.33	-0.71	-0.93	0.77	2.3	-0.53	-0.8	-1.31	-0.4	-1.2	-0.95	-2.22	1.71	-1.02	-6.55	-9.82	-2.88	7.39	-1.07	1.21
-9.65	0.0108247	0.0106312	-0.00730699	0.0107914	-0.00664216	0.0120759	0.00594272	0.0122557	-0.00303141	0.00997968	0.00985483	0.0103607			-9.65	3.72	-1.71	-1.04	1.59	-0.41	-1.25	2.88	2.07	1.19	2.04	1.09	3.38	-0.21	-0.21	-0.67	-1.71	0.07	-1.23	-0.7	-0.53	1.2	0.69	-0.4	0.8	0.05	0.78	2.71	-0.02	2.45	0.18	-1.88	2.39	0.93	3.21
-9.55	0.0255686	0.0113621	0.00180206	0.0132921	0.00362373	0.00712182	0.00470728	0.0106772	-0.0136695	0.00900306	-0.00786215	0.00968783			-9.55	-0.28	0.29	-1.04	-1.41	-1.41	-0.25	-2.12	1.07	1.19	2.04	-1.91	5.38	-0.21	1.79	1.33	0.29	1.07	-0.23	0.3	-0.53	-0.8	1.69	-0.4	0.8	1.05	1.78	2.71	-0.02	-1.55	-0.82	2.12	1.39	3.93	2.21
-9.45	-0.000600575	0.012904	-0.0217653	0.0120826	-0.00284651	0.00980999	0.0276543	0.012197	-0.0108207	0.00875159	-0.0245178	0.00829029			-9.45	0.72	-0.71	1.96	2.59	-1.41	-1.25	1.88	-6.93	1.19	8.04	-1.91	-2.62	-0.21	-1.21	-1.67	2.29	1.07	2.77	0.3	1.47	2.2	0.69	0.6	1.8	0.05	-2.22	0.71	-0.02	-9.55	-7.82	-1.88	3.39	1.93	3.21
-9.35	0.0250631	0.0110234	0.00316865	0.0127961	0.00456147	0.010311	0.00298449	0.00934429	0.00505264	0.00919807	0.0198925	0.0106455			-9.35	2.72	4.29	-0.04	0.59	-0.41	-0.25	-0.12	2.07	0.19	3.04	1.09	2.38	-0.21	-1.21	2.33	-0.71	-0.93	-0.23	-0.7	-0.53	-0.8	0.69	-0.4	0.8	-0.95	2.78	0.71	0.98	2.45	6.18	0.12	3.39	2.93	3.21
-9.25	0.0145405	0.015728	0.0206166	0.0125202	0.00575011	0.00944457	-0.00603643	0.010826	0.013798	0.00925615	0.00760823	0.00790301			-9.25	2.72	-0.71	-0.04	1.59	-0.41	-0.25	2.88	1.07	0.19	-2.96	3.09	-5.62	1.79	3.79	-1.67	-0.71	1.07	-1.23	-1.7	-0.53	0.2	-1.31	-0.4	-0.2	-0.95	-1.22	-2.29	-0.02	3.45	-3.82	-1.88	0.39	2.93	0.21
-9.15	0.0228945	0.00976658	-0.0133113	0.0131906	0.00721245	0.0114096	0.0165069	0.0102047	-0.00428771	0.0101833	0.00316035	0.00792203			-9.15	-0.28	-0.71	-0.04	0.59	1.59	-0.25	-1.12	3.07	0.19	4.04	0.09	5.38	-0.21	0.79	0.33	1.29	-0.93	-1.23	0.3	-0.53	-0.8	2.69	-0.4	1.8	-0.95	0.78	1.71	-0.02	3.45	2.18	2.12	0.39	-0.07	3.21
-9.05	0.0325188	0.01276	0.016589	0.0120125	0.0154897	0.0143965	0.00176403	0.00828043	-0.0206961	0.00766747	-0.00744739	0.0100816			-9.05	0.72	1.29	1.96	2.59	-0.41	-0.25	-0.12	-1.93	2.19	8.04	1.09	1.38	-0.21	0.79	1.33	0.29	0.07	0.77	3.3	-0.53	1.2	-5.31	-0.4	0.8	1.05	0.78	-2.29	-0.02	-2.55	-1.82	0.12	7.39	1.93	3.21
-8.95	-0.00363238	0.0155422	-0.00400153	0.0112707	0.00198151	0.00996979	-0.00456352	0.010865	-0.00183456	0.00744334	-0.00453619	0.00801935			-8.95	0.72	1.29	-1.04	0.59	-1.41	-0.25	0.88	2.07	0.19	2.04	-1.91	-5.62	0.79	3.79	0.33	3.29	-0.93	1.77	-2.7	0.47	0.2	-1.31	-0.4	-1.2	1.05	-1.22	-0.29	-1.02	3.45	-0.82	-0.88	2.39	-0.07	2.21
-8.85	-0.0174341	0.00989244	0.00158137	0.0118022	0.00182634	0.009609	-0.001845	0.0121267	0.00803082	0.0110111	0.00975351	0.00839			-8.85	-4.28	-0.71	-0.04	-0.41	-0.41	-0.25	-0.12	-3.93	0.19	1.04	-1.91	1.38	-0.21	-1.21	-2.67	-0.71	0.07	-1.23	0.3	-0.53	0.2	2.69	-0.4	-0.2	1.05	2.78	-3.29	0.98	-0.55	-2.82	-0.88	4.39	1.93	-2.79
-8.75	0.00527808	0.0121516	0.0107469	0.0116209	0.0142926	0.0120832	-0.00793042	0.00873302	0.00573273	0.0119553	0.0121049	0.0112901			-8.75	0.72	-1.71	0.96	0.59	-0.41	-0.25	-1.12	3.07	-0.81	7.04	-1.91	-3.62	-0.21	0.79	-1.67	1.29	-0.93	-0.23	-0.7	0.47	1.2	-1.31	1.6	-1.2	0.05	0.78	-3.29	-1.02	5.45	4.18	1.12	3.39	1.93	-2.79
-8.65	-0.016452	0.0113832	0.00850473	0.0128947	0.020945	0.0092866	0.0145396	0.0113808	0.00559296	0.00979652	0.0112353	0.00855546			-8.65	1.72	0.29	-1.04	7.59	-0.41	-0.25	0.88	-3.93	0.19	-8.96	-0.91	-3.62	-0.21	-0.21	2.33	2.29	0.07	-0.23	0.3	0.47	0.2	2.69	-0.4	-0.2	-0.95	1.78	2.71	-0.02	-2.55	2.18	0.12	0.39	-2.07	-0.79
-8.55	0.0165719	0.0110301	0.0189497	0.0129902	0.0147893	0.0114819	-0.00234053	0.0108553	0.00342112	0.00675695	0.0063601	0.0109779			-8.55	-5.28	1.29	0.96	-1.41	-0.41	-1.25	0.88	1.07	0.19	7.04	1.09	4.38	-0.21	1.79	1.33	0.29	-0.93	0.77	0.3	-0.53	-0.8	-0.31	0.6	-0.2	0.05	-2.22	-2.29	-0.02	2.45	1.18	3.12	5.39	-0.07	0.21
-8.45	-0.0124481	0.0101179	0.0184297	0.0139916	0.0252173	0.00980027	0.0237046	0.0104427	0.010403	0.00779787	0.0102563	0.0100336			-8.45	-3.28	-2.71	0.96	-0.41	0.59	0.75	0.88	1.07	-0.81	-0.96	0.09	0.38	-0.21	-2.21	-0.67	-0.71	2.07	-0.23	0.3	-0.53	-0.8	0.69	-0.4	-1.2	-0.95	-0.22	-0.29	-1.02	2.45	-4.82	-0.88	-1.61	2.93	3.21
-8.35	0.0284686	0.012836	0.0150997	0.0119344	0.00397856	0.00974724	-0.00871911	0.00722414	-0.0081881	0.00706942	-0.00708346	0.00799974			-8.35	-1.28	3.29	-1.04	0.59	0.59	-0.25	1.88	2.07	-0.81	7.04	0.09	4.38	-0.21	1.79	-0.67	-2.71	0.07	-1.23	1.3	0.47	0.2	1.69	-0.4	-0.2	0.05	1.78	1.71	0.98	-0.55	0.18	0.12	0.39	0.93	3.21
-8.25	0.00168704	0.0139933	0.010729	0.0110803	-0.0115616	0.0100084	0.00197646	0.00997668	0.0104444	0.0110636	0.00611346	0.00773207			-8.25	3.72	0.29	-0.04	2.59	2.59	-0.25	-2.12	2.07	-0.81	-6.96	0.09	-0.62	-0.21	2.79	1.33	-1.71	1.07	-1.23	0.3	-0.53	0.2	3.69	-0.4	0.8	2.05	1.78	-2.29	-0.02	-1.55	-0.82	-2.88	1.39	-2.07	-3.79
-8.15	-0.0190019	0.0132932	0.00522698	0.011507	0.0185826	0.0145857	0.00587419	0.00923743	0.00239287	0.00863174	-0.000844846	0.00988292			-8.15	3.72	-2.71	0.96	3.59	-2.41	1.75	-1.12	1.07	0.19	1.04	-1.91	-1.62	-0.21	-2.21	-2.67	-3.71	0.07	-0.23	-2.7	-0.53	-0.8	3.69	-0.4	-0.2	-0.95	0.78	2.71	-1.02	-1.55	2.18	3.12	-0.61	0.93	2.21
-8.05	0.0118598	0.00933468	0.0162531	0.0144692	0.000279478	0.0115509	0.0211771	0.00945404	-0.0112676	0.008664	-0.00572317	0.00818283			-8.05	2.72	0.29	0.96	-0.41	0.59	-0.25	0.88	3.07	-0.81	-2.96	0.09	0.38	-0.21	1.79	2.33	3.29	1.07	0.77	1.3	-0.53	-0.8	4.69	-0.4	-1.2	0.05	-0.22	-0.29	-0.02	-1.55	-1.82	3.12	2.39	3.93	0.21
-7.95	0.0279004	0.0109451	0.011065	0.0118416	0.00571667	0.00840583	-0.00364807	0.0116879	-0.00200024	0.0101648	-0.00155862	0.00921512			-7.95	-1.28	3.29	0.96	-0.41	-0.41	1.75	0.88	1.07	-0.81	5.04	2.09	0.38	-0.21	-0.21	-1.67	2.29	0.07	-0.23	-2.7	0.47	-0.8	2.69	0.6	0.8	0.05	-1.22	-0.29	0.98	-1.55	4.18	1.12	-1.61	-1.07	2.21
-7.85	-0.0124991	0.0107099	0.0287933	0.0125852	7.13835e-05	0.0110075	0.029723	0.0129135	0.00961487	0.0113259	-0.0136671	0.00938095			-7.85	-0.28	0.29	-1.04	-0.41	0.59	1.75	-1.12	-1.93	0.19	-7.96	0.09	0.38	-0.21	-1.21	0.33	-1.71	-0.93	-0.23	2.3	0.47	-0.8	3.69	-0.4	-1.2	1.05	-1.22	-1.29	0.98	0.45	-1.82	-2.88	4.39	-1.07	-1.79
-7.75	-0.0154753	0.0116248	0.00142398	0.0114154	0.000826656	0.0098748	0.00251278	0.00989495	-0.00634681	0.0094181	0.00422366	0.0101455			-7.75	-1.28	-2.71	-0.04	-0.41	-0.41	1.75	-2.12	-1.93	0.19	-4.96	0.09	3.38	-0.21	2.79	-1.67	1.29	0.07	1.77	0.3	-0.53	0.2	2.69	0.6	0.8	-0.95	-0.22	-3.29	-1.02	-0.55	-3.82	1.12	-0.61	0.93	-2.79
-7.65	-0.0224685	0.0109246	0.0251641	0.0100385	0.00552153	0.00904132	-0.0049394	0.0114097	-0.00546461	0.007399	0.00683029	0.0080813			-7.65	4.72	-0.71	-1.04	-0.41	0.59	-0.25	-2.12	-3.93	-0.81	3.04	0.09	-2.62	-0.21	-1.21	2.33	1.29	0.07	0.77	1.3	-0.53	1.2	-0.31	-0.4	-1.2	0.05	-1.22	3.71	-0.02	-1.55	-7.82	-0.88	5.39	-0.07	-3.79
-7.55	-0.0196204	0.00792499	0.0155125	0.013791	-0.00224043	0.0105185	0.00497063	0.00739616	0.00030701	0.0089097	0.00936339	0.00835009			-7.55	-1.28	-0.71	-1.04	3.59	-0.41	-1.25	1.88	-1.93	-0.81	-3.96	-0.91	-3.62	-0.21	-0.21	-1.67	2.29	0.07	-0.23	-0.7	-0.53	0.2	-3.31	-0.4	-0.2	-0.95	1.78	-2.29	-1.02	-3.55	-4.82	0.12	0.39	-0.07	1.21
-7.45	-0.00321667	0.01177	0.00858474	0.0106583	0.00438734	0.0102533	0.00621747	0.00818934	0.00170237	0.00793736	0.0132575	0.00932282			-7.45	-3.28	0.29	1.96	0.59	-1.41	1.75	-1.12	-0.93	-0.81	-0.96	0.09	0.38	-0.21	-0.21	-1.67	1.29	-0.93	-1.23	-0.7	0.47	-0.8	-0.31	-0.4	0.8	0.05	-2.22	0.71	0.98	-0.55	1.18	-0.88	4.39	0.93	-4.79
-7.35	-0.00771924	0.0117869	0.00624257	0.0131069	-0.00123685	0.0105748	-0.0075217	0.0106588	-0.00405855	0.00790951	-0.003465	0.00771588			-7.35	-3.28	0.29	-0.04	-4.41	-2.41	-0.25	-1.12	-3.93	-0.81	-7.96	-0.91	-4.62	-0.21	0.79	2.33	3.29	-0.93	-0.23	-0.7	-0.53	0.2	1.69	-0.4	0.8	1.05	2.78	-1.29	-0.02	-7.55	-1.82	-0.88	-2.61	1.93	1.21
-7.25	-0.00710625	0.0103577	0.00569497	0.0114741	0.0192058	0.0127077	0.00593454	0.0126553	-0.00230288	0.00817955	0.00994642	0.011016			-7.25	0.72	-1.71	1.96	1.59	-0.41	-1.25	0.88	1.07	1.19	3.04	-0.91	1.38	-0.21	0.79	-1.67	1.29	0.07	-0.23	0.3	-0.53	-0.8	6.69	-0.4	-0.2	-0.95	-2.22	0.71	-0.02	-3.55	-2.82	-2.88	-0.61	0.93	-1.79
-7.15	-0.00190634	0.0119055	-0.00599101	0.0125134	0.0120996	0.00981547	0.0116697	0.00887817	-0.0113957	0.00999914	0.00601545	0.00787249			-7.15	1.72	2.29	-1.04	-0.41	-0.41	-0.25	-2.12	1.07	0.19	-3.96	1.09	4.38	-0.21	-2.21	-0.67	-0.71	-0.93	-0.23	-0.7	-0.53	-0.8	2.69	-0.4	-0.2	0.05	-0.22	-3.29	-1.02	-0.55	4.18	0.12	-2.61	2.93	-0.79
-7.05	-0.0132228	0.0104721	-0.011152	0.0111534	-0.00782745	0.0110283	-0.0084768	0.0105894	-0.00334697	0.00698696	0.0183552	0.00784038			-7.05	0.72	-1.71	-0.04	3.59	-0.41	-0.25	-1.12	-2.93	-0.81	0.04	-0.91	-2.62	-0.21	-2.21	0.33	1.29	0.07	0.77	3.3	0.47	0.2	-0.31	-0.4	-1.2	-0.95	-2.22	0.71	0.98	-1.55	1.18	-0.88	-4.61	1.93	-0.79
-6.95	0.00654151	0.0113811	-0.0179172	0.0115737	-0.00942679	0.012052	0.0100788	0.0109479	0.000867262	0.00834103	0.000532407	0.00778468			-6.95	-0.28	2.29	-0.04	0.59	-1.41	-0.25	-0.12	1.07	-0.81	-0.96	-1.91	-0.62	-0.21	1.79	2.33	0.29	2.07	-0.23	-0.7	-0.53	1.2	1.69	-0.4	-1.2	0.05	1.78	0.71	-1.02	2.45	-0.82	2.12	1.39	-0.07	-0.79
-6.85	0.000508924	0.0120075	-0.0112519	0.00906088	-0.0217478	0.00730367	-0.00226872	0.00905223	-0.0124038	0.00885975	-0.00467932	0.00783521			-6.85	1.72	-1.71	0.96	0.59	-0.41	0.75	-0.12	5.07	-0.81	3.04	-0.91	1.38	-0.21	-2.21	1.33	3.29	0.07	-0.23	2.3	-0.53	-0.8	3.69	0.6	-1.2	0.05	-0.22	-3.29	-0.02	4.45	0.18	-2.88	-2.61	-1.07	-0.79
-6.75	-0.0102344	0.0103486	-0.00271321	0.00932957	-0.00797891	0.0107671	-0.0218016	0.00744113	-0.00413572	0.0100189	-0.000594837	0.00939788			-6.75	-1.28	-1.71	-1.04	-2.41	0.59	-0.25	0.88	-3.93	0.19	-0.96	2.09	2.38	-0.21	-0.21	-0.67	0.29	-0.93	-1.23	-0.7	0.47	0.2	-2.31	1.6	-0.2	0.05	-1.22	-1.29	0.98	-1.55	4.18	3.12	-3.61	-2.07	0.21
-6.65	0.00020345	0.0116651	0.00197242	0.0120435	0.00146106	0.0113232	-0.020607	0.00967865	0.00180224	0.00937891	-0.00804907	0.00886536			-6.65	1.72	-0.71	2.96	-0.41	-1.41	-0.25	3.88	-2.93	0.19	0.04	2.09	-1.62	-0.21	0.79	-0.67	-0.71	0.07	-1.23	0.3	-0.53	-0.8	2.69	0.6	-0.2	0.05	-1.22	1.71	0.98	3.45	6.18	-2.88	-3.61	0.93	-0.79
-6.55	0.011841	0.0133201	-0.0108319	0.0106665	-0.00014083	0.00962957	-0.0224133	0.00946137	0.0110783	0.00805657	-0.0103652	0.00736887			-6.55	-2.28	0.29	-1.04	-1.41	3.59	1.75	-0.12	3.07	-0.81	2.04	1.09	0.38	-0.21	-0.21	1.33	-0.71	-0.93	-1.23	2.3	-0.53	-0.8	2.69	0.6	-1.2	-0.95	0.78	0.71	-0.02	4.45	4.18	0.12	0.39	1.93	-1.79
-6.45	-0.00990406	0.0113195	0.0204389	0.0114469	-0.00569638	0.00869178	-0.0075578	0.010887	0.00629394	0.00895665	-0.00351735	0.00772723			-6.45	1.72	-3.71	-1.04	-0.41	1.59	-0.25	0.88	-0.93	-0.81	-1.96	-1.91	-1.62	-0.21	-1.21	1.33	-2.71	2.07	2.77	1.3	-0.53	3.2	0.69	-0.4	-0.2	-0.95	-0.22	-1.29	-1.02	-2.55	-0.82	-1.88	0.39	0.93	-0.79
-6.35	0.0187011	0.00946289	-0.00691543	0.013353	0.00245538	0.00997851	0.00942607	0.00978959	-0.00587792	0.0104526	-0.00329851	0.00831611			-6.35	1.72	3.29	-0.04	-2.41	-0.41	0.75	1.88	3.07	0.19	-2.96	-0.91	-1.62	-0.21	-0.21	1.33	-1.71	0.07	-0.23	0.3	0.47	0.2	-0.31	-0.4	0.8	0.05	0.78	1.71	0.98	-0.55	3.18	0.12	-1.61	-1.07	-0.79
-6.25	-0.00841693	0.0089616	-0.00674922	0.0128067	0.00334492	0.0132402	6.56228e-05	0.0106301	0.00533447	0.00789664	-0.000792791	0.0122469			-6.25	2.72	-0.71	-1.04	0.59	-1.41	-0.25	-0.12	-1.93	1.19	2.04	1.09	-3.62	-0.21	-1.21	0.33	-2.71	-0.93	-0.23	-0.7	-0.53	-0.8	2.69	-0.4	-0.2	0.05	0.78	1.71	-0.02	2.45	-2.82	1.12	-0.61	0.93	4.21
-6.15	0.00825563	0.0141716	0.00626681	0.0108696	-0.00148507	0.00958623	-0.0112683	0.00912422	-0.00157059	0.00916415	0.00546779	0.00914527			-6.15	-4.28	-2.71	-0.04	3.59	1.59	-1.25	-0.12	0.07	-0.81	10.04	-0.91	1.38	-0.21	-1.21	-1.67	6.29	1.07	2.77	-1.7	0.47	-0.8	-0.31	-0.4	-1.2	-0.95	0.78	0.71	0.98	-1.55	0.18	-0.88	-3.61	0.93	-0.79
-6.05	0.00918704	0.0106299	0.0110271	0.0114357	0.00624806	0.0106403	0.000192454	0.0101282	-0.0103057	0.00786771	0.0115604	0.0111579			-6.05	0.72	1.29	1.96	2.59	0.59	2.75	2.88	-0.93	0.19	2.04	0.09	-3.62	-0.21	-2.21	-1.67	-2.71	0.07	2.77	2.3	0.47	0.2	3.69	0.6	-1.2	-0.95	-2.22	1.71	-0.02	0.45	-4.82	-1.88	-1.61	-1.07	3.21
-5.95	0.00677635	0.0114018	0.00255289	0.0121733	-0.00842902	0.0104801	0.00806262	0.0103316	0.00160035	0.00998458	-0.00861897	0.0088607			-5.95	-1.28	0.29	-0.04	-1.41	0.59	-1.25	0.88	2.07	-0.81	1.04	0.09	1.38	0.79	3.79	4.33	2.29	-0.93	-0.23	1.3	-0.53	0.2	-2.31	0.6	1.8	-0.95	-0.22	-0.29	-1.02	0.45	0.18	1.12	-0.61	-2.07	2.21
-5.85	-0.00428242	0.0107323	0.00407093	0.0111865	0.00337586	0.0112105	-0.0023743	0.0155028	0.0149523	0.0089908	-0.0016365	0.0086318			-5.85	-0.28	0.29	-1.04	-0.41	-1.41	-0.25	2.88	-0.93	0.19	1.04	0.09	-2.62	-0.21	0.79	-2.67	-0.71	0.07	-0.23	3.3	-0.53	-0.8	-2.31	-0.4	-0.2	0.05	1.78	1.71	0.98	-0.55	0.18	-0.88	-2.61	-1.07	0.21
-5.75	0.0163286	0.010126	0.00239337	0.0109245	-0.00186817	0.009166	0.0254388	0.0133485	0.00356226	0.00884191	-0.0104307	0.00638488			-5.75	-1.28	0.29	-1.04	0.59	1.59	0.75	-0.12	2.07	-0.81	1.04	3.09	0.38	-0.21	-1.21	0.33	-2.71	0.07	0.77	0.3	1.47	-0.8	-0.31	-0.4	1.8	0.05	-1.22	0.71	0.98	3.45	5.18	1.12	-1.61	-1.07	-0.79
-5.65	-0.0142635	0.0115548	0.0035102	0.0116953	0.00480209	0.0103914	0.00284764	0.0114432	0.00129757	0.0077667	0.00753311	0.00892286			-5.65	0.72	-2.71	-1.04	-3.41	-0.41	-1.25	-1.12	1.07	2.19	0.04	0.09	-1.62	0.79	0.79	1.33	-1.71	0.07	-0.23	1.3	-0.53	2.2	-1.31	1.6	-1.2	-0.95	-1.22	-0.29	0.98	-2.55	2.18	0.12	1.39	-2.07	-1.79
-5.55	0.0044695	0.0101899	-0.000557044	0.00859256	0.00576031	0.00833865	-0.00914618	0.0106998	0.00379953	0.00740374	-0.00501317	0.00766643			-5.55	-0.28	3.29	0.96	3.59	-0.41	-0.25	-0.12	-0.93	-0.81	5.04	1.09	-3.62	0.79	0.79	0.33	0.29	0.07	-1.23	-1.7	-0.53	0.2	-1.31	0.6	2.8	-0.95	-0.22	-0.29	-0.02	7.45	2.18	0.12	-1.61	-0.07	-3.79
-5.45	0.00138165	0.00894889	0.015369	0.0137344	0.0168543	0.0080776	0.00747387	0.0117051	0.0111359	0.00925913	0.000726067	0.00891162			-5.45	1.72	-0.71	-1.04	-2.41	-0.41	0.75	-2.12	-1.93	-0.81	0.04	-0.91	-1.62	-0.21	0.79	0.33	0.29	0.07	-1.23	1.3	-0.53	0.2	-0.31	-0.4	-0.2	-0.95	0.78	0.71	0.98	-0.55	6.18	-2.88	2.39	0.93	0.21
-5.35	0.001868	0.0116682	0.00574142	0.010654	0.00600618	0.00825977	0.00794749	0.0101708	-0.00501635	0.00861282	-0.0194723	0.00944541			-5.35	-0.28	-0.71	-0.04	-0.41	1.59	-0.25	-0.12	-0.93	2.19	2.04	0.09	-2.62	-0.21	2.79	0.33	4.29	-0.93	0.77	-1.7	0.47	1.2	0.69	-0.4	-1.2	0.05	0.78	0.71	-0.02	0.45	-1.82	-0.88	-1.61	5.93	0.21
-5.25	0.00230963	0.010429	-0.00243954	0.0131331	-0.0014258	0.00850384	0.0151802	0.0132815	0.00351017	0.00803911	0.0148535	0.011066			-5.25	-0.28	-1.71	-0.04	2.59	1.59	1.75	-2.12	-2.93	-0.81	6.04	0.09	-0.62	0.79	1.79	0.33	1.29	-0.93	-1.23	1.3	0.47	0.2	-2.31	-0.4	-0.2	-0.95	-0.22	3.71	-0.02	1.45	4.18	0.12	-3.61	0.93	-1.79
-5.15	-0.00777034	0.00866011	0.00802039	0.00941158	0.00176062	0.0111182	0.000422018	0.0113618	0.0124338	0.00826166	0.00207597	0.00889889			-5.15	-3.28	-1.71	0.96	3.59	-0.41	-1.25	-0.12	-3.93	0.19	-3.96	1.09	2.38	-0.21	-0.21	0.33	-1.71	1.07	-1.23	-1.7	-0.53	-0.8	3.69	-0.4	1.8	-0.95	-1.22	2.71	-1.02	-4.55	-1.82	0.12	2.39	1.93	1.21
-5.05	0.00195835	0.00928068	-0.00202839	0.0113808	-0.00982312	0.0108938	0.00790697	0.0140478	0.00321054	0.00846821	0.0154175	0.00972694			-5.05	-5.28	1.29	-0.04	-1.41	0.59	-0.25	-1.12	-2.93	-0.81	0.04	-0.91	4.38	-0.21	1.79	-0.67	0.29	0.07	-1.23	0.3	-0.53	0.2	0.69	-0.4	-1.2	-0.95	-1.22	-0.29	-1.02	2.45	-1.82	1.12	0.39	0.93	3.21
-4.95	-0.00939256	0.0104926	-0.0297557	0.0103644	0.00413147	0.0114171	-0.0102605	0.0102152	0.00274196	0.00922416	-0.00654646	0.00940454			-4.95	2.72	-0.71	-0.04	-2.41	-1.41	-1.25	-0.12	-1.93	0.19	1.04	0.09	0.38	-0.21	-1.21	4.33	1.29	1.07	-1.23	-0.7	1.47	-0.8	1.69	-0.4	-0.2	1.05	1.78	-1.29	1.98	-1.55	-1.82	0.12	-0.61	-1.07	0.21
-4.85	-0.00260669	0.0120727	5.42017e-05	0.0136698	-0.00320702	0.011431	-0.00641648	0.00834377	-0.000699727	0.00868505	0.00677076	0.00718301			-4.85	-1.28	-1.71	-1.04	-3.41	-1.41	-1.25	0.88	4.07	-0.81	-1.96	-2.91	1.38	-0.21	-0.21	-1.67	-1.71	1.07	-0.23	1.3	1.47	0.2	0.69	-0.4	-0.2	0.05	-0.22	0.71	0.98	6.45	-3.82	0.12	0.39	-1.07	2.21
-4.75	0.00124542	0.0103577	-0.00895176	0.0117127	0.000212505	0.0138818	-0.00521356	0.0094155	-0.00984299	0.00863731	0.0214627	0.00930048			-4.75	0.72	2.29	-1.04	-4.41	-0.41	-0.25	-0.12	2.07	-0.81	-0.96	1.09	0.38	-0.21	-2.21	-1.67	4.29	0.07	-0.23	0.3	-0.53	-0.8	1.69	0.6	-1.2	0.05	1.78	-1.29	-0.02	-0.55	7.18	-0.88	-2.61	-0.07	2.21
-4.65	-0.00277492	0.0109694	-0.0186352	0.0130466	0.0201353	0.0129654	-0.00273361	0.00994206	0.0190127	0.00891989	-0.0012126	0.00830604			-4.65	1.72	-2.71	-1.04	3.59	-1.41	0.75	-1.12	1.07	1.19	0.04	1.09	1.38	-0.21	-2.21	-0.67	2.29	0.07	0.77	-0.7	-0.53	3.2	0.69	-0.4	-0.2	0.05	2.78	-0.29	-0.02	0.45	-6.82	-0.88	4.39	-3.07	-0.79
-4.55	0.0144686	0.0111454	-7.73008e-05	0.0139414	-0.00116487	0.0115885	-0.00548485	0.0100218	-0.00211743	0.00621587	-0.0143549	0.00987593			-4.55	0.72	0.29	-1.04	0.59	0.59	-0.25	-1.12	2.07	-0.81	-5.96	0.09	2.38	1.79	-0.21	0.33	0.29	0.07	-0.23	-0.7	-0.53	0.2	1.69	-0.4	-1.2	0.05	-2.22	-1.29	-0.02	4.45	5.18	0.12	1.39	-0.07	-0.79
-4.45	-0.0116386	0.010393	-0.0031135	0.0123194	-0.00303069	0.0121111	0.00721894	0.0110459	-0.00626369	0.0127491	-0.00241297	0.00833265			-4.45	-2.28	-0.71	-1.04	0.59	-2.41	-1.25	1.88	-1.93	0.19	0.04	-0.91	3.38	-0.21	-0.21	1.33	-0.71	0.07	-0.23	-1.7	-0.53	0.2	0.69	-0.4	-0.2	1.05	-2.22	-2.29	-1.02	-0.55	-3.82	2.12	0.39	-0.07	0.21
-4.35	0.0174175	0.013111	0.000532697	0.0122269	-0.00950841	0.00961498	0.00337292	0.00973549	-0.0055708	0.0068206	0.00865459	0.0113385			-4.35	1.72	1.29	-1.04	2.59	-0.41	-1.25	-2.12	6.07	0.19	2.04	1.09	0.38	-0.21	3.79	2.33	-2.71	-0.93	-0.23	1.3	-0.53	2.2	2.69	-0.4	-0.2	-0.95	-3.22	3.71	-0.02	1.45	1.18	1.12	1.39	-0.07	2.21
-4.25	0.00526406	0.0123875	9.71391e-05	0.0114484	-0.00524088	0.00908797	0.00331458	0.00928797	0.00127241	0.00907436	0.00395335	0.0106048			-4.25	-1.28	-1.71	-1.04	2.59	-2.41	-0.25	-1.12	-2.93	2.19	2.04	3.09	2.38	-0.21	-1.21	-2.67	-0.71	0.07	-1.23	-0.7	0.47	-0.8	-0.31	0.6	-0.2	2.05	0.78	0.71	-1.02	-6.55	1.18	1.12	1.39	-2.07	3.21
-4.15	0.000308598	0.0111937	0.00525864	0.0101944	-0.00916791	0.0104118	0.00390976	0.0117976	-0.0138691	0.0056109	-0.000823837	0.0101504			-4.15	-2.28	-0.71	0.96	-1.41	-0.41	-1.25	0.88	-1.93	-0.81	-0.96	-1.91	3.38	-0.21	-0.21	0.33	0.29	-0.93	-1.23	-1.7	0.47	0.2	0.69	1.6	-1.2	1.05	0.78	-2.29	1.98	0.45	-4.82	1.12	0.39	0.93	-0.79
-4.05	-0.0134536	0.0100515	0.0110464	0.0128654	0.018913	0.0106256	0.011347	0.0126437	0.0167075	0.00860916	-0.00925851	0.0101138			-4.05	2.72	2.29	0.96	2.59	0.59	-0.25	0.88	0.07	0.19	-5.96	-0.91	-0.62	0.79	-1.21	-1.67	-0.71	1.07	-1.23	-1.7	-0.53	0.2	-2.31	-0.4	-0.2	0.05	-2.22	0.71	-1.02	2.45	-0.82	-2.88	4.39	0.93	-0.79
-3.95	-0.00785814	0.0116094	0.0104693	0.011398	0.00143564	0.00715462	-0.00466922	0.00851091	-0.00902778	0.00781099	0.0106355	0.0107766			-3.95	1.72	-2.71	-1.04	-2.41	0.59	-1.25	-1.12	-1.93	0.19	1.04	-1.91	-0.62	-0.21	-2.21	-1.67	-2.71	2.07	2.77	1.3	0.47	0.2	-1.31	0.6	0.8	1.05	-0.22	-1.29	-0.02	-1.55	0.18	1.12	3.39	0.93	-2.79
-3.85	-0.00656605	0.0112799	0.00408484	0.0145825	-0.00724091	0.0107588	-0.0191828	0.0110364	0.000312892	0.0101641	-0.0092814	0.0105443			-3.85	-0.28	-0.71	0.96	-3.41	-1.41	1.75	-0.12	0.07	1.19	0.04	-3.91	1.38	-0.21	-2.21	0.33	0.29	-0.93	-1.23	1.3	-0.53	0.2	3.69	0.6	0.8	-0.95	-0.22	-2.29	-1.02	-4.55	0.18	0.12	-0.61	0.93	-0.79
-3.75	-0.0180355	0.00853385	-0.0082997	0.0116574	-0.00882424	0.0111109	-0.0145249	0.0108105	0.00685551	0.00851951	-0.00619103	0.00814277			-3.75	0.72	-0.71	-0.04	-3.41	0.59	-1.25	-1.12	2.07	-0.81	-1.96	3.09	-1.62	-0.21	-0.21	-0.67	-4.71	0.07	-0.23	-1.7	-0.53	0.2	-2.31	-0.4	-0.2	1.05	2.78	-1.29	-0.02	-3.55	-0.82	-2.88	3.39	-1.07	-0.79
-3.65	-0.00766286	0.00954589	0.0114578	0.0133229	0.00471449	0.0105723	0.00994309	0.0079587	0.00430155	0.00672065	-0.00207277	0.00874249			-3.65	-0.28	0.29	0.96	1.59	-1.41	-0.25	-1.12	-0.93	0.19	-4.96	1.09	-1.62	-0.21	-1.21	0.33	3.29	0.07	-0.23	-0.7	1.47	0.2	-0.31	-0.4	1.8	-0.95	0.78	-0.29	-1.02	-1.55	1.18	-0.88	-2.61	-2.07	0.21
-3.55	-0.0034629	0.00886215	0.00757481	0.0133669	-0.0139875	0.0086453	0.00220047	0.0117915	0.022933	0.0128472	-0.00413475	0.00882553			-3.55	0.72	1.29	-1.04	1.59	0.59	-1.25	2.88	6.07	0.19	2.04	0.09	-0.62	0.79	-1.21	-1.67	-0.71	-0.93	1.77	0.3	-0.53	0.2	-2.31	-0.4	-1.2	0.05	-0.22	-2.29	-0.02	-3.55	-1.82	1.12	-1.61	-1.07	-2.79
-3.45	-0.0240518	0.00983646	0.00244391	0.013851	-0.0113171	0.00877804	0.0179034	0.0100814	0.00396735	0.00794421	-0.00173253	0.00905578			-3.45	0.72	0.29	-0.04	-4.41	0.59	-1.25	-1.12	-4.93	-0.81	0.04	0.09	0.38	-0.21	-1.21	-0.67	-1.71	-0.93	-1.23	-2.7	0.47	-0.8	-2.31	-0.4	-0.2	0.05	2.78	-2.29	-0.02	-2.55	-2.82	-1.88	1.39	2.93	0.21
-3.35	0.00467611	0.0142375	0.00323501	0.0124516	-0.00400632	0.0109953	0.0100789	0.0106484	-0.0017148	0.0105933	0.000802138	0.00674089			-3.35	-0.28	-0.71	-0.04	-0.41	4.59	-1.25	-1.12	-1.93	-0.81	-3.96	0.09	-2.62	-0.21	1.79	-1.67	2.29	0.07	0.77	0.3	0.47	-0.8	-0.31	2.6	0.8	1.05	-0.22	-1.29	0.98	8.45	2.18	-0.88	-3.61	-2.07	1.21
-3.25	0.00649458	0.010674	0.0154818	0.0135014	-0.0102054	0.0108261	-0.011379	0.0124797	0.0196031	0.0140827	0.00167756	0.0083521			-3.25	-1.28	0.29	2.96	-1.41	2.59	-0.25	-1.12	1.07	0.19	1.04	1.09	-2.62	-0.21	0.79	1.33	-2.71	0.07	1.77	0.3	-0.53	0.2	-1.31	1.6	-0.2	0.05	0.78	0.71	-1.02	2.45	1.18	-0.88	-1.61	-0.07	1.21
-3.15	0.00607762	0.0117827	-0.0148765	0.012341	0.00633284	0.00989978	-0.0307536	0.0114398	0.00402112	0.0110718	-0.00906526	0.00813344			-3.15	-2.28	0.29	-1.04	0.59	3.59	0.75	-0.12	-2.93	0.19	-4.96	1.09	1.38	-0.21	0.79	-0.67	-0.71	1.07	-1.23	0.3	-0.53	-0.8	-1.31	-0.4	2.8	0.05	1.78	-0.29	-1.02	5.45	0.18	0.12	3.39	-0.07	-0.79
-3.05	0.00501372	0.0130113	-0.0179161	0.010523	0.0155682	0.0118638	0.011898	0.0116952	0.00631788	0.00692437	0.0106697	0.0112318			-3.05	4.72	-3.71	-0.04	0.59	3.59	-1.25	-0.12	3.07	0.19	-0.96	-0.91	2.38	-0.21	-0.21	-1.67	-1.71	0.07	-1.23	-0.7	-0.53	2.2	-3.31	0.6	-0.2	2.05	3.78	-1.29	-0.02	2.45	-5.82	0.12	1.39	1.93	0.21
-2.95	0.0162144	0.0119605	-0.013975	0.0105484	0.00538028	0.0104339	-0.000299763	0.00973074	0.00648774	0.0108312	0.00387676	0.00928432			-2.95	-1.28	2.29	-0.04	0.59	2.59	-1.25	-1.12	-1.93	0.19	4.04	-0.91	1.38	-0.21	0.79	2.33	0.29	-0.93	0.77	1.3	0.47	2.2	-1.31	-0.4	-1.2	1.05	0.78	1.71	-0.02	4.45	5.18	0.12	3.39	-2.07	-0.79
-2.85	-0.00107416	0.0100483	0.00699653	0.015623	-0.00272452	0.011921	-0.00396892	0.00827788	-0.00532368	0.008632	-0.0236377	0.00932958			-2.85	1.72	-0.71	0.96	-0.41	-0.41	-0.25	2.88	0.07	0.19	-3.96	-2.91	0.38	-0.21	0.79	3.33	0.29	-0.93	0.77	0.3	1.47	0.2	-3.31	-0.4	-1.2	0.05	1.78	-2.29	0.98	-0.55	-2.82	-1.88	-2.61	-3.07	-1.79
-2.75	-0.00933908	0.00885599	-0.0151935	0.0111201	-0.0218366	0.00942725	-0.00382542	0.00940753	-0.00539526	0.00811332	-0.00508863	0.0102667			-2.75	-1.28	0.29	0.96	-0.41	1.59	0.75	1.88	2.07	0.19	2.04	0.09	1.38	-0.21	-0.21	-1.67	-2.71	0.07	-1.23	-0.7	-0.53	0.2	-2.31	-0.4	-1.2	-0.95	-2.22	-0.29	-0.02	-2.55	2.18	0.12	-1.61	-1.07	-1.79
-2.65	-0.0107824	0.011822	-0.0061258	0.0110864	-0.021517	0.00911826	-0.0112401	0.00857076	-0.0152985	0.00835387	0.00197136	0.0102053			-2.65	-1.28	1.29	-1.04	0.59	-0.41	1.75	-0.12	2.07	-0.81	-6.96	-0.91	0.38	-0.21	0.79	1.33	-1.71	0.07	0.77	-0.7	0.47	-0.8	-5.31	-0.4	0.8	2.05	1.78	-3.29	-0.02	3.45	-1.82	0.12	-2.61	0.93	0.21
-2.55	0.00416867	0.01075	0.00742297	0.0153551	0.0013537	0.0111909	-0.00566909	0.0101561	-0.00528509	0.00960859	-0.0076762	0.0123989			-2.55	-0.28	1.29	-0.04	1.59	0.59	2.75	-0.12	-0.93	3.19	0.04	3.09	-0.62	-0.21	-1.21	1.33	0.29	-0.93	-0.23	-0.7	-0.53	-0.8	-1.31	-0.4	0.8	0.05	-1.22	2.71	-1.02	5.45	1.18	2.12	-1.61	-1.07	-0.79
-2.45	0.00239887	0.0121117	-0.0108659	0.0113822	-0.0273287	0.00946151	-0.00513456	0.0109499	-0.0122595	0.00822399	-0.0140259	0.00862798			-2.45	3.72	0.29	1.96	-5.41	0.59	-0.25	0.88	6.07	-0.81	-0.96	0.09	3.38	-0.21	-1.21	-1.67	-2.71	0.07	-0.23	-2.7	-0.53	0.2	-0.31	-0.4	-0.2	2.05	0.78	-0.29	-1.02	-3.55	-0.82	3.12	-3.61	-0.07	-2.79
-2.35	-0.0104711	0.00974201	-0.000266901	0.0116801	0.0102846	0.0103273	-0.00795443	0.0127309	-0.00943183	0.00917982	-0.000158913	0.00907244			-2.35	-0.28	-0.71	-1.04	0.59	-0.41	-1.25	-0.12	2.07	0.19	-0.96	2.09	-2.62	-0.21	-1.21	0.33	-2.71	-0.93	-1.23	0.3	-0.53	-0.8	-1.31	-0.4	-1.2	0.05	-1.22	4.71	1.98	-0.55	5.18	-0.88	-1.61	-0.07	0.21
-2.25	-0.00804479	0.00961288	-0.00465958	0.0100166	0.00889596	0.0132232	0.00726027	0.0144952	-0.0069114	0.00709496	-0.0010279	0.0100079			-2.25	1.72	0.29	-0.04	-3.41	0.59	0.75	0.88	-3.93	0.19	-2.96	0.09	1.38	0.79	0.79	-0.67	3.29	0.07	-1.23	-2.7	0.47	-0.8	-3.31	-0.4	-0.2	0.05	2.78	-1.29	-1.02	-3.55	4.18	0.12	1.39	-1.07	-3.79
-2.15	-0.00585825	0.0104191	-0.000406271	0.0107329	0.0151886	0.0111384	-0.00616247	0.0114202	-0.000777049	0.00995456	-0.00464934	0.00781536			-2.15	-2.28	-1.71	-0.04	0.59	1.59	-0.25	0.88	2.07	1.19	0.04	0.09	0.38	-0.21	-1.21	-1.67	0.29	-0.93	0.77	-1.7	-0.53	1.2	-4.31	-0.4	-1.2	0.05	-1.22	-0.29	1.98	2.45	9.18	-0.88	-0.61	-1.07	1.21
-2.05	0.00703602	0.0160827	-0.00493354	0.0104825	-0.00666695	0.00712929	-0.0197461	0.0119549	-0.00726045	0.0105113	-0.00990907	0.0092925			-2.05	-0.28	0.29	-1.04	-2.41	-0.41	-1.25	-1.12	-3.93	0.19	-0.96	-2.91	1.38	-0.21	3.79	0.33	2.29	1.07	-0.23	-0.7	0.47	0.2	0.69	-0.4	-1.2	-0.95	-2.22	2.71	-1.02	-1.55	-2.82	5.12	-2.61	-2.07	1.21
-1.95	-0.0157153	0.0107071	0.0102432	0.0144125	-0.0156095	0.0091163	-0.00316763	0.0101479	0.00715683	0.00996274	0.00792659	0.0107577			-1.95	-0.28	-1.71	0.96	1.59	0.59	1.75	-1.12	-1.93	0.19	0.04	1.09	-2.62	-0.21	-0.21	-0.67	1.29	1.07	1.77	-0.7	0.47	0.2	-2.31	-0.4	-0.2	1.05	2.78	-2.29	-1.02	-3.55	3.18	-0.88	-1.61	0.93	0.21
-1.85	0.00882666	0.0134025	-0.00710072	0.0101326	0.000213495	0.0103681	0.00936731	0.0123018	0.00626193	0.00862925	0.00618236	0.0113842			-1.85	-4.28	3.29	-0.04	0.59	-2.41	-0.25	-0.12	-2.93	3.19	1.04	-1.91	2.38	0.79	-0.21	-0.67	4.29	-0.93	0.77	-1.7	1.47	-0.8	-3.31	1.6	-0.2	0.05	-0.22	2.71	-1.02	1.45	2.18	0.12	2.39	0.93	-0.79
-1.75	-0.0142839	0.00914784	-0.00334412	0.0132349	0.000212578	0.0115888	0.00608677	0.00976886	-0.0150388	0.00816489	0.0119801	0.00967862			-1.75	-0.28	-2.71	0.96	-3.41	-0.41	-1.25	-0.12	-1.93	-0.81	5.04	2.09	-0.62	-0.21	-1.21	0.33	0.29	1.07	-0.23	-0.7	-0.53	-0.8	-4.31	0.6	-1.2	0.05	-2.22	1.71	-0.02	-4.55	-0.82	-0.88	-2.61	-0.07	0.21
-1.65	0.00391629	0.0117044	-0.00865974	0.0101984	0.0154187	0.00970401	-0.0131688	0.0109789	0.0142249	0.00947746	-0.00282961	0.00674323			-1.65	-0.28	3.29	-1.04	-1.41	-1.41	-1.25	-0.12	1.07	-0.81	2.04	3.09	0.38	-0.21	-2.21	-1.67	-1.71	-0.93	0.77	2.3	-0.53	-0.8	1.69	-0.4	-0.2	0.05	-3.22	-1.29	-0.02	2.45	1.18	0.12	-3.61	-0.07	2.21
-1.55	0.00797479	0.0113287	0.00707402	0.0104026	-3.23056e-05	0.00967526	-0.00712385	0.00981426	0.0024962	0.00801238	0.00681915	0.0103653			-1.55	-1.28	-0.71	0.96	1.59	1.59	-0.25	2.88	0.07	-0.81	-4.96	1.09	2.38	0.79	-0.21	2.33	-1.71	0.07	1.77	3.3	-0.53	0.2	-3.31	-0.4	4.8	0.05	0.78	-1.29	0.98	4.45	2.18	0.12	0.39	0.93	0.21
-1.45	-0.0110473	0.0106909	-0.00313302	0.0101484	-0.00392332	0.00960093	0.00405519	0.0107881	-0.00887285	0.00705526	0.00656278	0.0105475			-1.45	-6.28	1.29	-1.04	0.59	0.59	-0.25	-0.12	-3.93	-0.81	2.04	-0.91	0.38	-0.21	-0.21	0.33	-0.71	-0.93	1.77	-2.7	-0.53	0.2	-3.31	-0.4	-1.2	-0.95	-2.22	-1.29	0.98	-4.55	-7.82	-0.88	2.39	-1.07	-1.79
-1.35	0.012972	0.0121364	0.014933	0.0125252	8.79663e-05	0.010111	-0.00328891	0.00976683	-0.0102279	0.00680602	0.000589963	0.00824517			-1.35	3.72	3.29	-1.04	-0.41	-0.41	-0.25	-0.12	9.07	-0.81	1.04	1.09	-1.62	0.79	-0.21	0.33	4.29	0.07	-1.23	0.3	-0.53	-0.8	0.69	-0.4	2.8	-0.95	-0.22	3.71	-1.02	-0.55	0.18	3.12	0.39	-1.07	1.21
-1.25	-0.0106074	0.0114219	-0.00339736	0.0108589	-0.00129285	0.0112304	-0.0012569	0.0113338	0.00517201	0.0118058	-0.00837433	0.00778803			-1.25	-4.28	-0.71	-1.04	-0.41	-1.41	-0.25	-0.12	-1.93	0.19	3.04	0.09	0.38	-0.21	-1.21	0.33	0.29	0.07	-1.23	1.3	1.47	-0.8	-1.31	0.6	-1.2	2.05	0.78	-2.29	-0.02	-3.55	-2.82	2.12	0.39	-1.07	-1.79
-1.15	-0.0112582	0.00991432	-0.0343425	0.0113299	-0.000768545	0.0110749	-0.00520441	0.0110278	0.00485447	0.00870496	-0.0114892	0.00686788			-1.15	2.72	2.29	-0.04	2.59	-2.41	0.75	1.88	1.07	0.19	-5.96	1.09	-1.62	-0.21	-0.21	-0.67	-0.71	-0.93	-1.23	-1.7	0.47	0.2	-0.31	-0.4	1.8	0.05	3.78	-0.29	-0.02	-0.55	-2.82	1.12	-0.61	0.93	2.21
-1.05	0.0280598	0.011697	-0.0022507	0.0119402	-0.010775	0.00933999	-0.0111869	0.00958333	-0.00671005	0.00648207	0.0276966	0.0110749			-1.05	1.72	1.29	-0.04	-2.41	-0.41	-0.25	0.88	1.07	-0.81	-0.96	2.09	1.38	0.79	0.79	-0.67	3.29	-0.93	-0.23	3.3	2.47	1.2	0.69	-0.4	1.8	2.05	1.78	1.71	1.98	2.45	0.18	0.12	-3.61	-1.07	4.21
-0.95	-0.0124815	0.0115231	-0.00706618	0.0132632	-0.0226246	0.00936723	0.00641209	0.0108188	-0.00550342	0.00741631	-0.0117232	0.00997995			-0.95	-4.28	-2.71	-0.04	-1.41	-1.41	-0.25	-0.12	2.07	0.19	5.04	-0.91	-0.62	1.79	-1.21	-1.67	-0.71	2.07	-0.23	-0.7	-0.53	0.2	-2.31	0.6	0.8	1.05	-1.22	-2.29	-1.02	-3.55	-0.82	-0.88	1.39	-1.07	2.21
-0.85	0.00985351	0.0132106	0.00388045	0.0111981	-0.0131825	0.0102517	-0.00495926	0.0115163	0.000593587	0.0107859	-0.00208312	0.00656955			-0.85	-1.28	4.29	-1.04	1.59	-1.41	0.75	-1.12	0.07	0.19	-3.96	0.09	1.38	0.79	0.79	3.33	1.29	-0.93	-0.23	-0.7	-0.53	-0.8	-0.31	1.6	-0.2	0.05	-3.22	0.71	-0.02	0.45	-4.82	4.12	-1.61	-3.07	-2.79
-0.75	-0.00747581	0.0122619	-0.00747555	0.0128729	0.000573401	0.0106902	0.0166754	0.011787	0.00968845	0.0115907	0.00717219	0.0105895			-0.75	0.72	-3.71	-1.04	-3.41	-0.41	1.75	-1.12	5.07	0.19	1.04	-2.91	-3.62	0.79	1.79	3.33	-0.71	1.07	0.77	-1.7	1.47	-0.8	0.69	-0.4	-0.2	0.05	1.78	-0.29	0.98	3.45	1.18	2.12	-3.61	-0.07	-1.79
-0.65	-0.00713596	0.00931397	-0.0117128	0.011518	0.00601301	0.0112098	-0.0126812	0.00934094	0.00980923	0.0104725	-0.00307526	0.00780489			-0.65	-0.28	1.29	-1.04	-1.41	0.59	0.75	0.88	2.07	-0.81	-3.96	0.09	0.38	-0.21	0.79	-1.67	-1.71	1.07	-0.23	1.3	1.47	-0.8	-1.31	-0.4	-1.2	-0.95	-1.22	4.71	-0.02	-4.55	-1.82	-2.88	-4.61	-2.07	-0.79
-0.55	0.0174912	0.0119822	0.000921284	0.0102645	-0.00617829	0.00965663	-0.0151088	0.00766157	0.00986952	0.00838851	-0.00195708	0.00891848			-0.55	-0.28	2.29	1.96	0.59	0.59	-0.25	-0.12	2.07	-0.81	1.04	2.09	-3.62	-0.21	1.79	-1.67	1.29	-0.93	3.77	2.3	1.47	1.2	-2.31	0.6	0.8	-0.95	-1.22	1.71	-0.02	1.45	0.18	1.12	-3.61	-1.07	0.21
-0.45	0.0102761	0.0126836	-0.0304439	0.0102016	0.00080303	0.00924152	-0.00379708	0.00886143	0.0129481	0.00910844	-0.00582082	0.00816942			-0.45	-3.28	-3.71	1.96	3.59	1.59	1.75	2.88	-0.93	0.19	-0.96	0.09	4.38	0.79	-0.21	0.33	-1.71	1.07	-1.23	3.3	-0.53	-0.8	2.69	0.6	-0.2	0.05	-0.22	0.71	-1.02	-2.55	-3.82	0.12	-1.61	-3.07	0.21
-0.35	-0.0125218	0.0111297	-0.018817	0.0117192	-0.0181639	0.00930122	-0.0062521	0.0112534	-0.0162013	0.00729758	-0.0165092	0.00787714			-0.35	3.72	-0.71	-0.04	-2.41	0.59	0.75	-1.12	-1.93	-0.81	-0.96	-1.91	-0.62	-0.21	-2.21	-2.67	-0.71	0.07	2.77	0.3	0.47	-0.8	-3.31	-0.4	-0.2	-0.95	-2.22	1.71	0.98	4.45	0.18	0.12	-0.61	-2.07	0.21
-0.25	-0.0146861	0.0120837	0.00561318	0.0129706	-0.00763523	0.00901009	-0.0095205	0.0116038	0.0239617	0.00917026	0.0158162	0.0109306			-0.25	1.72	1.29	0.96	-0.41	-1.41	0.75	-2.12	-1.93	0.19	-1.96	-0.91	0.38	-0.21	-2.21	-2.67	-0.71	2.07	-0.23	-1.7	-0.53	-0.8	1.69	0.6	0.8	-0.95	-1.22	-1.29	-1.02	2.45	7.18	-0.88	-2.61	-2.07	-2.79
-0.15	0.00364263	0.0151865	-0.0269983	0.0102494	-0.0148109	0.0104879	-0.00297163	0.012604	-0.00151067	0.00691727	-0.0165151	0.00622081			-0.15	0.72	2.29	-0.04	-3.41	-2.41	4.75	-2.12	-1.93	0.19	0.04	-1.91	-4.62	-0.21	0.79	3.33	-1.71	-0.93	-0.23	0.3	-0.53	-0.8	1.69	-0.4	1.8	0.05	-2.22	4.71	2.98	-0.55	2.18	-0.88	-2.61	-0.07	-2.79
-0.05	0.00415657	0.0114939	-0.0225625	0.0115067	-0.00611362	0.0100036	0.0027518	0.0117655	0.00382929	0.00917792	-0.00279194	0.00677822			-0.05	2.72	-0.71	0.96	0.59	2.59	1.75	-2.12	2.07	0.19	0.04	0.09	-1.62	-0.21	0.79	1.33	-4.71	-0.93	-0.23	-1.7	0.47	-0.8	-0.31	-0.4	0.8	-0.95	0.78	-3.29	-1.02	0.45	5.18	1.12	-4.61	-2.07	-1.79
0.05	0.508133	0.0387146	0.538622	0.0443241	0.552132	0.0396463	0.515864	0.0464665	0.363752	0.0425229	0.262315	0.0458137			0.05	16.72	3.29	12.96	14.59	2.59	7.75	10.88	4.07	12.19	24.04	0.09	37.38	12.79	6.79	19.33	5.29	9.07	16.77	19.3	9.47	6.2	17.69	2.6	27.8	22.05	25.78	2.71	4.98	27.45	27.18	6.12	-0.61	2.93	6.21
0.15	0.332191	0.0346141	0.329234	0.040963	0.349035	0.0421397	0.400614	0.0456675	0.228166	0.0412277	0.277648	0.0415451			0.15	-4.28	0.29	6.96	1.59	3.59	2.75	15.88	10.07	6.19	26.04	11.09	27.38	-0.21	0.79	47.33	14.29	1.07	8.77	7.3	3.47	4.2	22.69	2.6	1.8	13.05	40.78	-0.29	1.98	17.45	18.18	3.12	8.39	5.93	2.21
0.25	0.327962	0.0295903	0.293811	0.0382596	0.426016	0.038688	0.398036	0.0381611	0.273159	0.0365695	0.218993	0.0337445			0.25	6.72	0.29	7.96	2.59	2.59	6.75	2.88	10.07	6.19	13.04	-2.91	22.38	2.79	0.79	14.33	10.29	2.07	13.77	14.3	1.47	3.2	15.69	3.6	1.8	10.05	11.78	0.71	-1.02	17.45	20.18	4.12	11.39	10.93	2.21
0.35	0.325294	0.0288814	0.239158	0.0321976	0.367891	0.0346534	0.344561	0.040523	0.264288	0.0320826	0.237914	0.0343059			0.35	2.72	1.29	1.96	4.59	0.59	4.75	8.88	6.07	0.19	27.04	-1.91	19.38	0.79	-1.21	15.33	8.29	2.07	13.77	14.3	3.47	2.2	17.69	4.6	3.8	12.05	9.78	7.71	1.98	22.45	15.18	6.12	5.39	4.93	4.21
0.45	0.342703	0.029573	0.240711	0.0353355	0.372815	0.0331491	0.276106	0.0352441	0.261446	0.0296756	0.191756	0.033736			0.45	3.72	-1.71	-0.04	7.59	2.59	9.75	11.88	5.07	4.19	17.04	-1.91	22.38	2.79	0.79	18.33	8.29	5.07	14.77	9.3	0.47	2.2	14.69	3.6	6.8	9.05	9.78	10.71	6.98	17.45	10.18	6.12	1.39	12.93	5.21
0.55	0.33764	0.0314736	0.246932	0.032671	0.345316	0.0366628	0.291518	0.0347368	0.251135	0.0302187	0.191846	0.0340854			0.55	0.72	-0.71	2.96	11.59	4.59	10.75	6.88	1.07	1.19	20.04	-2.91	22.38	2.79	-0.21	15.33	12.29	4.07	10.77	11.3	0.47	3.2	21.69	7.6	7.8	11.05	7.78	10.71	2.98	16.45	16.18	4.12	4.39	2.93	0.21
0.65	0.302796	0.032074	0.199217	0.0326426	0.37438	0.031161	0.274119	0.0331383	0.233824	0.0288528	0.190301	0.034498			0.65	0.72	-0.71	9.96	4.59	6.59	4.75	0.88	11.07	1.19	21.04	-0.91	28.38	-0.21	0.79	15.33	7.29	5.07	13.77	10.3	0.47	2.2	19.69	2.6	5.8	7.05	8.78	10.71	1.98	18.45	24.18	1.12	6.39	10.93	0.21
0.75	0.345713	0.0320067	0.199194	0.0294738	0.323043	0.0282961	0.240703	0.0342227	0.216259	0.0304669	0.169317	0.0282588			0.75	1.72	2.29	11.96	6.59	3.59	7.75	8.88	1.07	1.19	17.04	-1.91	20.38	3.79	4.79	23.33	8.29	2.07	15.77	18.3	0.47	0.2	16.69	2.6	6.8	8.05	11.78	2.71	5.98	15.45	16.18	7.12	2.39	10.93	2.21
0.85	0.295749	0.0291919	0.190626	0.0329658	0.342291	0.0298862	0.23463	0.0339664	0.247112	0.0281713	0.144184	0.0282767			0.85	2.72	0.29	7.96	6.59	3.59	7.75	4.88	2.07	4.19	14.04	-0.91	22.38	0.79	3.79	19.33	6.29	1.07	13.77	12.3	2.47	2.2	19.69	3.6	4.8	7.05	7.78	4.71	5.98	13.45	-4.82	1.12	11.39	11.93	0.21
0.95	0.269542	0.0259312	0.185819	0.0311358	0.334163	0.0316354	0.266685	0.0294534	0.21027	0.0313289	0.178682	0.0309906			0.95	4.72	-0.71	6.96	11.59	2.59	0.75	6.88	3.07	2.19	18.04	2.09	22.38	1.79	0.79	14.33	7.29	2.07	8.77	12.3	0.47	1.2	23.69	5.6	-0.2	9.05	8.78	4.71	-0.02	8.45	24.18	2.12	6.39	8.93	2.21
1.05	0.289538	0.0302248	0.192789	0.0319863	0.308487	0.0285517	0.223426	0.0288182	0.203684	0.0272819	0.148866	0.0251854			1.05	8.72	-0.71	8.96	3.59	-0.41	4.75	8.88	-1.93	2.19	20.04	1.09	21.38	0.79	0.79	18.33	9.29	8.07	14.77	10.3	4.47	1.2	16.69	5.6	4.8	9.05	11.78	4.71	3.98	20.45	8.18	3.12	6.39	11.93	-1.79
1.15	0.315169	0.027744	0.166806	0.0270786	0.311116	0.0308027	0.223477	0.0290486	0.236132	0.0305523	0.151194	0.0277178			1.15	6.72	2.29	2.96	9.59	2.59	6.75	2.88	3.07	3.19	10.04	0.09	19.38	1.79	-1.21	17.33	9.29	3.07	13.77	17.3	4.47	4.2	14.69	3.6	2.8	8.05	9.78	9.71	4.98	18.45	26.18	3.12	10.39	16.93	1.21
1.25	0.265474	0.0242007	0.159371	0.0305657	0.30382	0.0267769	0.20474	0.028434	0.19859	0.0265815	0.139356	0.0263653			1.25	1.72	3.29	7.96	9.59	1.59	0.75	2.88	1.07	3.19	24.04	-2.91	21.38	0.79	2.79	20.33	10.29	1.07	12.77	12.3	1.47	3.2	16.69	3.6	-1.2	10.05	9.78	5.71	1.98	6.45	6.18	4.12	8.39	10.93	2.21
1.35	0.271103	0.0256711	0.157901	0.0268286	0.282334	0.0295955	0.225206	0.0255215	0.226189	0.0285255	0.143987	0.0253259			1.35	-0.28	1.29	3.96	8.59	1.59	2.75	5.88	3.07	2.19	24.04	2.09	24.38	3.79	-0.21	16.33	9.29	2.07	8.77	13.3	1.47	5.2	18.69	5.6	-1.2	5.05	5.78	3.71	-0.02	17.45	15.18	4.12	3.39	6.93	3.21
1.45	0.278841	0.0239325	0.169552	0.0328827	0.288284	0.0243872	0.191904	0.0291019	0.215515	0.0299368	0.142822	0.0283025			1.45	5.72	1.29	5.96	5.59	3.59	5.75	6.88	-0.93	4.19	17.04	1.09	16.38	1.79	0.79	24.33	10.29	0.07	11.77	10.3	1.47	1.2	16.69	2.6	-1.2	3.05	7.78	10.71	0.98	21.45	12.18	5.12	2.39	7.93	3.21
1.55	0.262329	0.0260382	0.14046	0.0272531	0.312165	0.0254631	0.17964	0.0260645	0.195118	0.0242336	0.138899	0.0280502			1.55	-0.28	1.29	4.96	7.59	0.59	1.75	4.88	5.07	2.19	12.04	1.09	15.38	0.79	2.79	22.33	9.29	2.07	12.77	17.3	2.47	2.2	10.69	6.6	0.8	7.05	4.78	10.71	-1.02	12.45	6.18	3.12	4.39	13.93	0.21
1.65	0.28766	0.0231174	0.11411	0.029323	0.303444	0.0264685	0.206971	0.0283806	0.204457	0.0228383	0.138341	0.0258791			1.65	7.72	2.29	4.96	9.59	3.59	4.75	7.88	2.07	1.19	19.04	1.09	17.38	2.79	0.79	15.33	5.29	5.07	9.77	12.3	1.47	3.2	15.69	3.6	-0.2	6.05	14.78	-0.29	1.98	14.45	15.18	1.12	3.39	9.93	-1.79
1.75	0.270424	0.0250992	0.16386	0.0274878	0.289026	0.027023	0.182474	0.0317937	0.218826	0.0281349	0.118759	0.0254543			1.75	5.72	1.29	8.96	6.59	2.59	3.75	4.88	6.07	2.19	10.04	-1.91	22.38	1.79	1.79	20.33	3.29	1.07	9.77	13.3	-0.53	2.2	11.69	3.6	-1.2	7.05	10.78	7.71	-0.02	16.45	7.18	2.12	6.39	4.93	5.21
1.85	0.282588	0.02548	0.140111	0.0280848	0.28383	0.0235071	0.20879	0.0272107	0.181984	0.0251624	0.120543	0.0275135			1.85	3.72	2.29	3.96	9.59	1.59	1.75	3.88	7.07	1.19	11.04	-0.91	22.38	0.79	-0.21	14.33	5.29	3.07	10.77	12.3	2.47	1.2	15.69	3.6	-0.2	5.05	7.78	4.71	-0.02	15.45	18.18	3.12	15.39	16.93	7.21
1.95	0.302681	0.0255878	0.135131	0.0270548	0.303816	0.0251106	0.201769	0.0318303	0.215408	0.0251773	0.146074	0.0257108			1.95	7.72	1.29	8.96	13.59	0.59	0.75	6.88	3.07	1.19	17.04	-1.91	22.38	2.79	3.79	12.33	8.29	2.07	8.77	11.3	1.47	1.2	15.69	4.6	1.8	6.05	8.78	9.71	3.98	11.45	5.18	5.12	7.39	2.93	2.21
2.05	0.268021	0.0249521	0.157053	0.030754	0.27059	0.0251703	0.200851	0.0278307	0.205224	0.0278236	0.113078	0.0229197			2.05	5.72	-0.71	5.96	9.59	2.59	7.75	-0.12	9.07	2.19	9.04	-0.91	24.38	2.79	1.79	14.33	12.29	1.07	11.77	11.3	0.47	0.2	15.69	3.6	2.8	4.05	4.78	9.71	2.98	13.45	15.18	3.12	13.39	9.93	4.21
2.15	0.300153	0.023277	0.142074	0.0244522	0.29127	0.0271592	0.197645	0.0251094	0.200309	0.0258227	0.11969	0.02481			2.15	10.72	2.29	6.96	4.59	3.59	2.75	6.88	3.07	0.19	18.04	-1.91	18.38	2.79	3.79	20.33	10.29	3.07	8.77	10.3	0.47	4.2	22.69	1.6	0.8	5.05	5.78	6.71	1.98	15.45	10.18	3.12	3.39	8.93	3.21
2.25	0.308263	0.0263365	0.129199	0.0243972	0.274992	0.0239677	0.174056	0.0251867	0.197069	0.0265185	0.112065	0.0257803			2.25	1.72	3.29	4.96	12.59	0.59	1.75	3.88	8.07	3.19	22.04	-1.91	22.38	4.79	1.79	15.33	6.29	6.07	8.77	19.3	4.47	1.2	11.69	0.6	-1.2	5.05	4.78	6.71	3.98	19.45	12.18	6.12	11.39	7.93	0.21
2.35	0.237264	0.0232596	0.102545	0.0221433	0.316791	0.0256779	0.186506	0.0261086	0.196961	0.0287415	0.10737	0.0244192			2.35	5.72	-0.71	7.96	6.59	4.59	1.75	2.88	6.07	1.19	5.04	-1.91	13.38	2.79	-0.21	15.33	6.29	0.07	9.77	12.3	3.47	1.2	13.69	1.6	1.8	2.05	3.78	4.71	0.98	11.45	12.18	0.12	8.39	7.93	-1.79
2.45	0.293414	0.0261422	0.130046	0.0263236	0.27778	0.0227225	0.173113	0.0249226	0.203033	0.0248983	0.119092	0.0251927			2.45	1.72	1.29	5.96	13.59	5.59	3.75	3.88	3.07	2.19	13.04	0.09	18.38	1.79	1.79	20.33	10.29	2.07	9.77	7.3	2.47	2.2	18.69	5.6	-0.2	6.05	4.78	11.71	1.98	4.45	11.18	1.12	6.39	5.93	-0.79
2.55	0.260703	0.0248402	0.117495	0.0251462	0.294016	0.0239656	0.192721	0.0285473	0.178045	0.0272699	0.0913401	0.0209441			2.55	6.72	4.29	1.96	6.59	2.59	4.75	0.88	4.07	3.19	22.04	0.09	24.38	1.79	4.79	15.33	11.29	4.07	7.77	15.3	1.47	0.2	10.69	4.6	-0.2	1.05	3.78	4.71	-0.02	19.45	9.18	-1.88	8.39	8.93	-0.79
2.65	0.259498	0.0257369	0.0949053	0.0251942	0.324601	0.0297433	0.17576	0.028558	0.17793	0.0236838	0.111928	0.0228203			2.65	5.72	1.29	3.96	8.59	2.59	4.75	5.88	-1.93	3.19	29.04	-2.91	17.38	3.79	1.79	16.33	9.29	2.07	5.77	6.3	1.47	1.2	14.69	1.6	-1.2	5.05	4.78	11.71	2.98	9.45	4.18	2.12	4.39	10.93	0.21
2.75	0.256729	0.0258149	0.113074	0.0244187	0.301965	0.0254873	0.162515	0.0253856	0.198636	0.0248814	0.103108	0.023668			2.75	4.72	0.29	2.96	11.59	3.59	2.75	4.88	-3.93	5.19	20.04	-3.91	24.38	3.79	3.79	17.33	5.29	1.07	10.77	11.3	-0.53	0.2	16.69	3.6	-0.2	4.05	2.78	20.71	2.98	14.45	14.18	-0.88	9.39	5.93	0.21
2.85	0.26991	0.0246458	0.116933	0.0249829	0.285204	0.0254353	0.197456	0.0310283	0.180574	0.0243549	0.11511	0.0261709			2.85	10.72	3.29	5.96	3.59	2.59	1.75	7.88	2.07	5.19	8.04	-1.91	18.38	1.79	4.79	16.33	10.29	2.07	13.77	10.3	5.47	4.2	16.69	3.6	-1.2	4.05	7.78	5.71	4.98	15.45	7.18	-1.88	4.39	7.93	5.21
2.95	0.247286	0.023455	0.0802658	0.0236609	0.29262	0.022885	0.193799	0.0248324	0.181241	0.0281799	0.111097	0.0230922			2.95	6.72	1.29	6.96	13.59	1.59	3.75	2.88	5.07	2.19	21.04	-1.91	15.38	4.79	-0.21	12.33	6.29	4.07	5.77	4.3	2.47	0.2	7.69	4.6	-0.2	3.05	4.78	9.71	1.98	14.45	2.18	3.12	6.39	6.93	2.21
3.05	0.246021	0.0238079	0.101673	0.0240764	0.271152	0.026326	0.173904	0.0254871	0.164438	0.0237865	0.1447	0.0265082			3.05	4.72	-0.71	0.96	5.59	2.59	1.75	0.88	2.07	3.19	16.04	0.09	18.38	0.79	2.79	14.33	5.29	2.07	6.77	10.3	2.47	1.2	14.69	6.6	-0.2	3.05	0.78	5.71	1.98	13.45	13.18	3.12	10.39	3.93	1.21
3.15	0.251438	0.0253986	0.115475	0.0225943	0.281824	0.0227261	0.172785	0.0271565	0.205347	0.0212953	0.118937	0.0250332			3.15	6.72	1.29	9.96	9.59	1.59	3.75	4.88	-2.93	0.19	11.04	-1.91	21.38	3.79	1.79	13.33	7.29	2.07	9.77	13.3	4.47	0.2	13.69	3.6	-0.2	3.05	5.78	7.71	0.98	11.45	8.18	1.12	7.39	6.93	1.21
3.25	0.261156	0.0265532	0.106806	0.0256467	0.2975	0.0281686	0.166204	0.0250568	0.196083	0.0264776	0.117814	0.0240846			3.25	6.72	7.29	5.96	7.59	1.59	5.75	3.88	5.07	3.19	12.04	-2.91	22.38	1.79	-0.21	19.33	2.29	2.07	9.77	12.3	2.47	3.2	12.69	5.6	-1.2	3.05	6.78	10.71	1.98	17.45	10.18	-0.88	5.39	6.93	1.21
3.35	0.261846	0.0270791	0.106265	0.0207684	0.270807	0.0240938	0.141688	0.0254523	0.182827	0.0222528	0.108009	0.0227509			3.35	5.72	2.29	5.96	9.59	-2.41	4.75	4.88	8.07	5.19	13.04	-2.91	16.38	-0.21	3.79	11.33	12.29	2.07	11.77	9.3	0.47	1.2	13.69	0.6	-1.2	5.05	5.78	5.71	1.98	4.45	14.18	1.12	8.39	1.93	3.21
3.45	0.239073	0.0270072	0.0989988	0.0221977	0.240982	0.0265027	0.151214	0.0279402	0.1906	0.0237371	0.112536	0.0250009			3.45	4.72	3.29	4.96	9.59	0.59	6.75	1.88	5.07	-0.81	19.04	-1.91	25.38	4.79	0.79	14.33	8.29	4.07	10.77	17.3	1.47	-0.8	15.69	2.6	0.8	3.05	2.78	7.71	-0.02	7.45	11.18	-0.88	6.39	8.93	1.21
3.55	0.265225	0.0280292	0.0999719	0.0244858	0.263652	0.0276711	0.182938	0.0282846	0.201573	0.0261528	0.125917	0.0243741			3.55	7.72	1.29	1.96	11.59	0.59	2.75	0.88	6.07	5.19	15.04	-0.91	22.38	-0.21	7.79	13.33	5.29	1.07	10.77	11.3	-0.53	4.2	14.69	3.6	-1.2	3.05	7.78	6.71	2.98	11.45	9.18	1.12	6.39	8.93	3.21
3.65	0.242688	0.023023	0.0957865	0.0217801	0.266736	0.0236486	0.176324	0.0265812	0.167813	0.0277702	0.104027	0.0223917			3.65	5.72	2.29	4.96	9.59	-0.41	5.75	6.88	6.07	0.19	10.04	-2.91	19.38	1.79	2.79	9.33	6.29	2.07	8.77	16.3	0.47	2.2	12.69	1.6	-0.2	2.05	6.78	8.71	1.98	10.45	11.18	-0.88	5.39	5.93	3.21
3.75	0.242724	0.0215527	0.104773	0.0251809	0.277111	0.0278032	0.145571	0.0252738	0.197455	0.0272365	0.0971203	0.0260387			3.75	4.72	2.29	3.96	8.59	1.59	-0.25	11.88	8.07	2.19	19.04	-1.91	20.38	2.79	-0.21	16.33	5.29	1.07	10.77	7.3	2.47	1.2	15.69	3.6	-1.2	3.05	7.78	7.71	2.98	8.45	9.18	4.12	6.39	3.93	1.21
3.85	0.232973	0.0233612	0.110991	0.0228899	0.272408	0.0265363	0.165585	0.0281994	0.174501	0.0235516	0.108234	0.0239237			3.85	6.72	2.29	5.96	6.59	0.59	0.75	6.88	3.07	3.19	15.04	0.09	14.38	-0.21	6.79	11.33	6.29	3.07	11.77	9.3	0.47	1.2	9.69	2.6	-0.2	4.05	2.78	15.71	1.98	17.45	7.18	0.12	10.39	7.93	3.21
3.95	0.220824	0.0207643	0.110049	0.0248401	0.232599	0.0223262	0.161325	0.024447	0.187387	0.025748	0.107814	0.0256969			3.95	7.72	4.29	0.96	11.59	0.59	1.75	4.88	6.07	1.19	7.04	-2.91	16.38	4.79	2.79	12.33	5.29	2.07	5.77	9.3	0.47	2.2	14.69	0.6	1.8	4.05	1.78	7.71	1.98	12.45	10.18	2.12	5.39	3.93	1.21
4.05	0.258791	0.0241289	0.104087	0.0267765	0.244997	0.0259323	0.13975	0.0243651	0.170483	0.0237174	0.0968415	0.0274846			4.05	4.72	4.29	5.96	14.59	-1.41	5.75	3.88	6.07	2.19	12.04	-1.91	16.38	1.79	0.79	14.33	8.29	2.07	8.77	12.3	0.47	2.2	11.69	3.6	-0.2	2.05	2.78	14.71	-0.02	13.45	13.18	4.12	6.39	4.93	2.21
4.15	0.255469	0.0242725	0.0969526	0.0257074	0.260573	0.0229807	0.157374	0.0265208	0.167913	0.0224249	0.0888259	0.0243222			4.15	11.72	2.29	9.96	7.59	0.59	-0.25	8.88	3.07	3.19	11.04	-3.91	20.38	3.79	2.79	13.33	5.29	2.07	9.77	9.3	1.47	1.2	12.69	7.6	-1.2	4.05	5.78	9.71	1.98	10.45	13.18	-0.88	11.39	6.93	3.21
4.25	0.223168	0.0226579	0.105446	0.0212785	0.255639	0.0210834	0.159053	0.0289325	0.169525	0.0270039	0.0860145	0.0248092			4.25	4.72	1.29	3.96	7.59	0.59	2.75	6.88	-2.93	4.19	8.04	-1.91	17.38	0.79	5.79	15.33	6.29	2.07	9.77	9.3	-0.53	2.2	14.69	2.6	-1.2	3.05	7.78	7.71	1.98	8.45	10.18	0.12	12.39	5.93	1.21
4.35	0.265122	0.0235758	0.110822	0.0234672	0.266893	0.0248119	0.153397	0.0250924	0.168491	0.0230785	0.108569	0.0241778			4.35	7.72	5.29	2.96	6.59	3.59	3.75	2.88	4.07	3.19	17.04	-2.91	19.38	2.79	0.79	11.33	11.29	2.07	11.77	10.3	2.47	5.2	12.69	0.6	-1.2	2.05	11.78	6.71	3.98	9.45	1.18	8.12	9.39	5.93	1.21
4.45	0.275184	0.0215068	0.100235	0.0244797	0.239127	0.0236635	0.155035	0.0258095	0.17163	0.0246411	0.0987818	0.0235048			4.45	7.72	2.29	6.96	9.59	5.59	0.75	4.88	4.07	3.19	15.04	-1.91	17.38	0.79	2.79	18.33	6.29	4.07	9.77	9.3	2.47	1.2	11.69	3.6	0.8	4.05	4.78	11.71	1.98	10.45	9.18	3.12	6.39	12.93	7.21
4.55	0.260893	0.0269898	0.0854544	0.0229052	0.269471	0.0263023	0.142469	0.0266334	0.167381	0.0223563	0.102285	0.0243303			4.55	10.72	2.29	3.96	9.59	2.59	3.75	2.88	6.07	1.19	19.04	-2.91	22.38	2.79	4.79	12.33	6.29	-0.93	5.77	7.3	2.47	0.2	9.69	2.6	-1.2	4.05	2.78	7.71	1.98	5.45	5.18	0.12	7.39	8.93	8.21
4.65	0.248633	0.0219891	0.0989619	0.0266023	0.288908	0.027009	0.140898	0.0253847	0.189442	0.0271367	0.0856902	0.0201335			4.65	6.72	3.29	5.96	10.59	6.59	1.75	5.88	2.07	0.19	9.04	-2.91	15.38	2.79	-0.21	10.33	5.29	3.07	8.77	9.3	-0.53	0.2	15.69	4.6	1.8	2.05	5.78	11.71	0.98	11.45	7.18	0.12	9.39	9.93	6.21
4.75	0.235517	0.0225183	0.125153	0.0235906	0.232072	0.0238617	0.163038	0.0288394	0.170876	0.0261476	0.096401	0.0239415			4.75	9.72	4.29	3.96	10.59	2.59	3.75	6.88	10.07	3.19	12.04	-0.91	18.38	2.79	1.79	12.33	6.29	1.07	9.77	6.3	1.47	1.2	11.69	2.6	-0.2	4.05	3.78	16.71	-0.02	11.45	2.18	2.12	8.39	6.93	2.21
4.85	0.214813	0.0248426	0.115052	0.0222921	0.268876	0.0247919	0.169523	0.0259927	0.162465	0.0237447	0.101036	0.0217354			4.85	6.72	1.29	7.96	6.59	6.59	0.75	2.88	5.07	0.19	16.04	-1.91	17.38	2.79	0.79	17.33	3.29	1.07	9.77	7.3	1.47	2.2	10.69	1.6	1.8	2.05	10.78	5.71	2.98	12.45	3.18	2.12	5.39	8.93	3.21
4.95	0.251487	0.0278562	0.0910921	0.0216668	0.254239	0.022667	0.128932	0.0254808	0.176967	0.0243176	0.0929328	0.02233			4.95	11.72	3.29	5.96	11.59	-1.41	3.75	2.88	0.07	0.19	5.04	-1.91	19.38	3.79	3.79	11.33	4.29	1.07	11.77	11.3	2.47	1.2	7.69	5.6	-1.2	6.05	8.78	6.71	1.98	6.45	-1.82	2.12	13.39	8.93	0.21
5.05	0.243246	0.0223631	0.0791441	0.0236839	0.284391	0.0251791	0.17431	0.0297587	0.167623	0.0256417	0.0935585	0.0222192			5.05	7.72	5.29	4.96	12.59	1.59	1.75	6.88	7.07	0.19	20.04	-0.91	15.38	2.79	1.79	10.33	5.29	2.07	10.77	12.3	1.47	-0.8	10.69	0.6	0.8	6.05	8.78	10.71	2.98	13.45	6.18	2.12	3.39	2.93	-1.79
5.15	0.214471	0.0245223	0.0965512	0.024291	0.265011	0.0252462	0.155902	0.0262943	0.166561	0.0243071	0.073987	0.0230125			5.15	4.72	2.29	5.96	9.59	0.59	0.75	4.88	10.07	2.19	13.04	-2.91	14.38	-0.21	4.79	15.33	5.29	-0.93	4.77	5.3	1.47	1.2	9.69	1.6	-0.2	6.05	3.78	5.71	0.98	11.45	-1.82	4.12	6.39	11.93	-1.79
5.25	0.222894	0.0217736	0.0983261	0.022556	0.266318	0.0282195	0.171555	0.028631	0.150211	0.0224119	0.106886	0.0260864			5.25	11.72	1.29	0.96	5.59	2.59	3.75	2.88	5.07	2.19	18.04	-2.91	19.38	0.79	1.79	16.33	6.29	3.07	9.77	7.3	-0.53	3.2	12.69	2.6	0.8	5.05	8.78	8.71	0.98	15.45	5.18	1.12	4.39	11.93	0.21
5.35	0.255398	0.0227711	0.0957685	0.0244456	0.271874	0.0272215	0.171448	0.0250957	0.168965	0.0226577	0.0828535	0.0245539			5.35	7.72	2.29	3.96	6.59	5.59	5.75	8.88	2.07	3.19	11.04	0.09	14.38	2.79	0.79	16.33	2.29	0.07	9.77	8.3	1.47	1.2	12.69	2.6	-1.2	2.05	6.78	10.71	1.98	5.45	8.18	7.12	3.39	2.93	0.21
5.45	0.23835	0.0257128	0.0939165	0.0239933	0.235598	0.0216965	0.159382	0.0283848	0.176496	0.0254255	0.080926	0.0215241			5.45	7.72	2.29	5.96	7.59	-1.41	5.75	5.88	3.07	1.19	13.04	-0.91	22.38	0.79	2.79	11.33	5.29	4.07	5.77	14.3	1.47	3.2	14.69	3.6	1.8	3.05	5.78	10.71	-1.02	4.45	5.18	7.12	7.39	9.93	2.21
5.55	0.262254	0.0235014	0.0900943	0.0223477	0.266376	0.0273696	0.154668	0.0258082	0.15957	0.0208356	0.099726	0.026239			5.55	8.72	3.29	4.96	8.59	5.59	5.75	4.88	6.07	1.19	9.04	-0.91	18.38	3.79	2.79	7.33	5.29	2.07	12.77	11.3	-0.53	1.2	17.69	4.6	0.8	3.05	7.78	6.71	0.98	7.45	9.18	3.12	6.39	9.93	3.21
5.65	0.221211	0.0232546	0.0795232	0.0211554	0.266544	0.0249732	0.156608	0.0280137	0.174545	0.0249569	0.106257	0.0207734			5.65	3.72	1.29	3.96	13.59	-0.41	3.75	3.88	6.07	3.19	12.04	1.09	22.38	3.79	-0.21	20.33	7.29	1.07	6.77	6.3	0.47	-0.8	12.69	0.6	0.8	1.05	4.78	6.71	2.98	1.45	4.18	5.12	8.39	6.93	0.21
5.75	0.232859	0.0217163	0.0779713	0.0235528	0.261829	0.0267956	0.128896	0.0241201	0.181471	0.0231357	0.106825	0.0243542			5.75	8.72	4.29	1.96	4.59	0.59	0.75	5.88	4.07	0.19	13.04	-1.91	13.38	2.79	3.79	14.33	3.29	0.07	13.77	6.3	-0.53	3.2	12.69	2.6	-1.2	2.05	3.78	10.71	-0.02	18.45	13.18	3.12	10.39	6.93	0.21
5.85	0.208603	0.021774	0.0854775	0.0232183	0.254337	0.0242469	0.141647	0.0231265	0.161605	0.0229948	0.0980451	0.0269392			5.85	7.72	-1.71	7.96	5.59	1.59	1.75	2.88	7.07	2.19	12.04	-1.91	23.38	1.79	-0.21	9.33	6.29	2.07	6.77	9.3	0.47	1.2	12.69	0.6	-0.2	3.05	4.78	7.71	0.98	-1.55	5.18	0.12	6.39	5.93	1.21
5.95	0.220824	0.0240488	0.069348	0.0220872	0.28001	0.0257574	0.150898	0.02569	0.173478	0.0261031	0.0947976	0.0246877			5.95	6.72	5.29	4.96	12.59	-1.41	3.75	6.88	4.07	3.19	15.04	-2.91	20.38	1.79	2.79	12.33	0.29	2.07	6.77	10.3	2.47	-0.8	13.69	0.6	-1.2	2.05	5.78	4.71	0.98	7.45	1.18	3.12	7.39	8.93	0.21
6.05	0.247298	0.0250431	0.0611902	0.0238623	0.22612	0.0258714	0.132335	0.0236513	0.18676	0.0303575	0.094715	0.0243376			6.05	12.72	6.29	2.96	6.59	-1.41	3.75	3.88	6.07	0.19	4.04	-1.91	16.38	0.79	7.79	15.33	6.29	2.07	8.77	11.3	0.47	1.2	16.69	1.6	-1.2	4.05	6.78	8.71	0.98	13.45	7.18	-0.88	8.39	5.93	5.21
6.15	0.228516	0.0231806	0.0614483	0.0227325	0.261991	0.0224878	0.14847	0.0256159	0.147543	0.0242075	0.121232	0.0233537			6.15	11.72	1.29	6.96	8.59	0.59	-0.25	10.88	5.07	5.19	14.04	-2.91	11.38	0.79	1.79	12.33	8.29	0.07	10.77	6.3	2.47	1.2	4.69	3.6	-0.2	4.05	9.78	9.71	0.98	5.45	2.18	2.12	8.39	0.93	2.21
6.25	0.230315	0.0225417	0.0912542	0.0251221	0.268317	0.0277499	0.130727	0.0262885	0.167347	0.024533	0.0940643	0.0235054			6.25	8.72	3.29	5.96	13.59	0.59	-1.25	2.88	2.07	3.19	13.04	0.09	19.38	3.79	1.79	14.33	2.29	1.07	7.77	13.3	0.47	1.2	11.69	3.6	-1.2	5.05	5.78	10.71	0.98	13.45	10.18	2.12	9.39	5.93	1.21
6.35	0.209523	0.0235062	0.0797113	0.0203109	0.243632	0.0290375	0.138077	0.0273772	0.149139	0.02349	0.0907393	0.0197334			6.35	5.72	2.29	2.96	12.59	-0.41	3.75	4.88	2.07	3.19	8.04	-3.91	19.38	1.79	1.79	10.33	4.29	-0.93	7.77	9.3	2.47	-0.8	12.69	2.6	-1.2	7.05	7.78	8.71	2.98	10.45	-0.82	0.12	7.39	7.93	-2.79
6.45	0.253471	0.0228891	0.0817726	0.0215888	0.257484	0.0252079	0.15567	0.0277104	0.162985	0.0219521	0.0795248	0.0224071			6.45	9.72	5.29	6.96	8.59	1.59	-0.25	3.88	3.07	2.19	10.04	-2.91	21.38	3.79	2.79	11.33	5.29	1.07	5.77	7.3	1.47	0.2	5.69	4.6	-0.2	3.05	10.78	16.71	0.98	6.45	7.18	5.12	7.39	10.93	5.21
6.55	0.243767	0.0251152	0.055201	0.0205571	0.247661	0.0238412	0.120845	0.0271194	0.187518	0.0246532	0.0825184	0.0232178			6.55	10.72	1.29	4.96	11.59	0.59	0.75	2.88	7.07	0.19	9.04	1.09	17.38	2.79	1.79	18.33	7.29	6.07	5.77	2.3	0.47	-0.8	10.69	5.6	-0.2	4.05	6.78	7.71	0.98	13.45	-2.82	2.12	9.39	10.93	4.21
6.65	0.232847	0.0254242	0.0958696	0.023153	0.267725	0.0238027	0.146282	0.0244482	0.16981	0.0229996	0.0951934	0.021396			6.65	10.72	2.29	0.96	5.59	1.59	2.75	4.88	4.07	3.19	15.04	-3.91	20.38	1.79	2.79	16.33	6.29	1.07	10.77	7.3	0.47	0.2	12.69	4.6	-0.2	2.05	6.78	9.71	-0.02	10.45	1.18	-2.88	2.39	8.93	5.21
6.75	0.217869	0.0201239	0.0911645	0.0205095	0.23359	0.0241707	0.135982	0.0240811	0.168854	0.0235762	0.0621904	0.0213819			6.75	6.72	0.29	5.96	7.59	4.59	5.75	5.88	9.07	0.19	12.04	-2.91	17.38	0.79	1.79	13.33	4.29	1.07	8.77	9.3	2.47	1.2	9.69	1.6	0.8	1.05	4.78	9.71	-0.02	4.45	10.18	3.12	11.39	9.93	1.21
6.85	0.253414	0.0233914	0.0445758	0.0210445	0.278762	0.0249099	0.154814	0.0246708	0.170762	0.0223808	0.0717737	0.0193717			6.85	9.72	5.29	6.96	9.59	5.59	-0.25	5.88	2.07	4.19	7.04	-1.91	17.38	1.79	1.79	17.33	0.29	3.07	7.77	5.3	2.47	0.2	6.69	0.6	-1.2	2.05	5.78	8.71	0.98	11.45	13.18	7.12	10.39	6.93	4.21
6.95	0.253624	0.0242582	0.093273	0.0224928	0.27284	0.0272111	0.140027	0.0243767	0.159759	0.0222567	0.0823203	0.0234108			6.95	8.72	4.29	3.96	10.59	1.59	0.75	3.88	9.07	-0.81	17.04	-0.91	20.38	1.79	2.79	12.33	5.29	1.07	3.77	9.3	3.47	5.2	13.69	3.6	-1.2	3.05	-0.22	5.71	-0.02	14.45	6.18	7.12	9.39	5.93	4.21
7.05	0.227135	0.0215076	0.0762595	0.0218908	0.23707	0.0241473	0.13032	0.0261881	0.185107	0.0239269	0.0616782	0.0223437			7.05	10.72	1.29	3.96	10.59	0.59	3.75	2.88	0.07	3.19	8.04	-0.91	13.38	1.79	1.79	15.33	4.29	2.07	10.77	8.3	-0.53	0.2	8.69	5.6	-1.2	4.05	9.78	15.71	0.98	14.45	7.18	3.12	7.39	9.93	0.21
7.15	0.252043	0.026947	0.0848216	0.0226008	0.23784	0.0259656	0.119648	0.0249093	0.169954	0.0229357	0.0889273	0.0214555			7.15	11.72	2.29	12.96	7.59	0.59	0.75	6.88	4.07	3.19	12.04	-1.91	16.38	1.79	4.79	12.33	2.29	3.07	7.77	10.3	0.47	1.2	9.69	0.6	-0.2	6.05	8.78	4.71	3.98	9.45	9.18	1.12	3.39	8.93	-1.79
7.25	0.197025	0.0206006	0.0837767	0.0206935	0.251113	0.026542	0.145923	0.0248504	0.134287	0.0218707	0.0677186	0.0216956			7.25	5.72	3.29	1.96	9.59	0.59	3.75	2.88	3.07	0.19	13.04	-1.91	20.38	2.79	3.79	10.33	2.29	0.07	7.77	5.3	2.47	0.2	7.69	2.6	-1.2	3.05	3.78	4.71	-0.02	7.45	7.18	-1.88	7.39	10.93	2.21
7.35	0.259116	0.0257713	0.0619111	0.0249135	0.243894	0.0234677	0.120026	0.0233084	0.167957	0.0236033	0.0793793	0.0196854			7.35	6.72	2.29	-0.04	13.59	4.59	1.75	6.88	3.07	4.19	11.04	-2.91	15.38	1.79	7.79	13.33	5.29	1.07	10.77	13.3	2.47	-0.8	16.69	1.6	-0.2	4.05	6.78	7.71	0.98	8.45	8.18	7.12	3.39	6.93	5.21
7.45	0.217651	0.0182754	0.0583364	0.019945	0.267012	0.0271228	0.158431	0.028189	0.156662	0.0217673	0.0729682	0.0242375			7.45	13.72	-1.71	4.96	8.59	3.59	1.75	5.88	5.07	0.19	13.04	1.09	15.38	1.79	-0.21	12.33	4.29	1.07	7.77	6.3	0.47	0.2	8.69	1.6	-1.2	4.05	4.78	9.71	1.98	11.45	9.18	2.12	5.39	7.93	5.21
7.55	0.244268	0.0227056	0.0989709	0.0234855	0.268655	0.0239043	0.109125	0.0242565	0.140279	0.0241515	0.105003	0.023989			7.55	11.72	3.29	3.96	8.59	1.59	4.75	3.88	4.07	2.19	14.04	-0.91	20.38	1.79	1.79	11.33	-0.71	2.07	6.77	9.3	-0.53	-0.8	10.69	3.6	-1.2	2.05	4.78	16.71	-0.02	6.45	14.18	1.12	3.39	8.93	4.21
7.65	0.221607	0.0201353	0.051799	0.0224875	0.246489	0.0246634	0.153411	0.0273954	0.149711	0.0256288	0.0992021	0.0235621			7.65	7.72	4.29	3.96	7.59	-0.41	2.75	0.88	6.07	2.19	15.04	-3.91	20.38	2.79	1.79	14.33	2.29	3.07	8.77	5.3	1.47	0.2	8.69	2.6	-0.2	2.05	6.78	9.71	2.98	13.45	11.18	3.12	6.39	10.93	4.21
7.75	0.231257	0.0201778	0.0458586	0.0203451	0.271425	0.0238479	0.142534	0.0236898	0.168192	0.0245636	0.0771362	0.0221925			7.75	10.72	3.29	3.96	14.59	2.59	1.75	3.88	7.07	5.19	9.04	-0.91	15.38	-0.21	2.79	13.33	7.29	1.07	11.77	8.3	0.47	0.2	11.69	1.6	-0.2	1.05	8.78	6.71	1.98	11.45	3.18	2.12	3.39	6.93	4.21
7.85	0.248306	0.0255009	0.062421	0.0216469	0.238444	0.0238343	0.135843	0.0242493	0.170865	0.0244539	0.0533502	0.0221203			7.85	9.72	6.29	1.96	14.59	0.59	0.75	5.88	-0.93	5.19	16.04	-2.91	22.38	1.79	1.79	12.33	1.29	1.07	12.77	13.3	-0.53	0.2	10.69	2.6	-0.2	7.05	8.78	7.71	-0.02	11.45	10.18	1.12	4.39	5.93	4.21
7.95	0.218465	0.0241425	0.0908179	0.0214925	0.235009	0.0272215	0.129072	0.0264655	0.13576	0.025122	0.0808598	0.0234853			7.95	10.72	3.29	5.96	9.59	-0.41	5.75	4.88	5.07	-0.81	15.04	-3.91	15.38	-0.21	2.79	10.33	8.29	-0.93	4.77	11.3	0.47	1.2	7.69	1.6	-1.2	3.05	9.78	7.71	2.98	10.45	4.18	1.12	8.39	9.93	-0.79
8.05	0.21792	0.0237732	0.0753893	0.0206034	0.223268	0.0234846	0.137467	0.0243768	0.169635	0.025135	0.0649257	0.0228241			8.05	7.72	-0.71	1.96	9.59	1.59	3.75	6.88	1.07	2.19	13.04	-1.91	14.38	1.79	-0.21	10.33	1.29	0.07	11.77	7.3	1.47	2.2	4.69	0.6	-0.2	5.05	5.78	8.71	1.98	8.45	2.18	0.12	6.39	6.93	1.21
8.15	0.224097	0.024411	0.08326	0.0209495	0.263572	0.0247473	0.113345	0.0224684	0.148298	0.020463	0.0739994	0.0235684			8.15	8.72	0.29	9.96	7.59	-0.41	2.75	8.88	7.07	1.19	9.04	-1.91	13.38	0.79	2.79	15.33	4.29	0.07	5.77	12.3	0.47	0.2	10.69	0.6	0.8	4.05	5.78	5.71	0.98	14.45	6.18	2.12	12.39	5.93	-0.79
8.25	0.226331	0.0203611	0.0631699	0.0200841	0.223293	0.0241593	0.139625	0.0261502	0.158785	0.0237063	0.0693162	0.0202829			8.25	8.72	4.29	4.96	10.59	2.59	-0.25	6.88	1.07	1.19	9.04	-3.91	15.38	2.79	3.79	13.33	2.29	0.07	8.77	7.3	1.47	0.2	11.69	3.6	-1.2	3.05	7.78	7.71	0.98	11.45	7.18	1.12	7.39	8.93	4.21
8.35	0.204411	0.0239751	0.0794389	0.0205647	0.230698	0.0232804	0.117883	0.0239985	0.149181	0.0230617	0.0682116	0.0206875			8.35	9.72	-0.71	5.96	10.59	-0.41	-1.25	5.88	6.07	2.19	8.04	-1.91	17.38	1.79	3.79	11.33	1.29	1.07	11.77	10.3	-0.53	0.2	6.69	2.6	0.8	1.05	4.78	4.71	1.98	5.45	4.18	1.12	6.39	10.93	1.21
8.45	0.183278	0.0203724	0.0669025	0.0222085	0.232123	0.0247099	0.128941	0.0209773	0.144209	0.0247378	0.0778343	0.0204684			8.45	6.72	1.29	1.96	7.59	1.59	-0.25	3.88	8.07	1.19	16.04	0.09	13.38	0.79	1.79	17.33	4.29	0.07	10.77	2.3	-0.53	-0.8	4.69	4.6	0.8	4.05	7.78	7.71	-0.02	11.45	7.18	-1.88	0.39	6.93	6.21
8.55	0.224158	0.0234729	0.072689	0.0197601	0.251639	0.0274866	0.155951	0.0288425	0.140892	0.0223875	0.0826294	0.0226987			8.55	11.72	4.29	0.96	10.59	-0.41	-0.25	8.88	3.07	3.19	10.04	-2.91	19.38	0.79	2.79	16.33	2.29	2.07	14.77	11.3	0.47	1.2	9.69	1.6	-1.2	3.05	5.78	8.71	0.98	5.45	4.18	0.12	9.39	9.93	0.21
8.65	0.226211	0.0243571	0.0591276	0.0208801	0.234732	0.024463	0.124662	0.0249373	0.165246	0.0228667	0.0761497	0.0218793			8.65	4.72	4.29	5.96	11.59	3.59	-0.25	3.88	1.07	2.19	15.04	-0.91	11.38	2.79	2.79	15.33	1.29	1.07	7.77	10.3	2.47	1.2	8.69	0.6	1.8	3.05	6.78	5.71	6.98	9.45	9.18	1.12	7.39	4.93	0.21
8.75	0.19191	0.0205997	0.0603855	0.0261475	0.255909	0.0266777	0.125116	0.0239999	0.132492	0.0220523	0.0645631	0.0185203			8.75	13.72	2.29	3.96	9.59	2.59	-0.25	0.88	2.07	4.19	21.04	-3.91	17.38	0.79	2.79	10.33	2.29	0.07	11.77	5.3	0.47	1.2	8.69	0.6	0.8	7.05	4.78	10.71	0.98	8.45	9.18	0.12	6.39	9.93	4.21
8.85	0.215852	0.0214026	0.0572711	0.0195645	0.242345	0.0239935	0.107863	0.0237438	0.152656	0.0213733	0.0720019	0.0199176			8.85	9.72	3.29	5.96	9.59	1.59	-0.25	8.88	0.07	0.19	10.04	-0.91	14.38	2.79	5.79	13.33	2.29	2.07	10.77	9.3	0.47	-0.8	8.69	1.6	-1.2	2.05	7.78	8.71	0.98	13.45	10.18	-0.88	9.39	7.93	4.21
8.95	0.195851	0.0201383	0.0522064	0.0219425	0.2365	0.0255116	0.14863	0.0246129	0.160318	0.0225454	0.0892832	0.0235166			8.95	5.72	5.29	1.96	10.59	-0.41	0.75	6.88	4.07	0.19	3.04	2.09	12.38	0.79	-0.21	13.33	5.29	0.07	4.77	6.3	1.47	1.2	9.69	2.6	1.8	4.05	5.78	5.71	-1.02	9.45	5.18	2.12	8.39	7.93	-0.79
9.05	0.209237	0.0239095	0.0835183	0.0208306	0.271122	0.0296124	0.156226	0.0273401	0.140526	0.0270385	0.0918834	0.0246741			9.05	11.72	2.29	8.96	5.59	4.59	1.75	1.88	2.07	5.19	8.04	-1.91	17.38	2.79	3.79	15.33	4.29	2.07	10.77	4.3	1.47	1.2	9.69	2.6	-0.2	2.05	5.78	5.71	-0.02	7.45	1.18	2.12	14.39	4.93	-2.79
9.15	0.190052	0.0234928	0.0510742	0.019631	0.239138	0.0264608	0.101596	0.0259571	0.169109	0.0242941	0.0750418	0.0196698			9.15	8.72	-0.71	5.96	13.59	2.59	0.75	4.88	6.07	0.19	15.04	-3.91	14.38	0.79	3.79	10.33	1.29	0.07	8.77	11.3	-0.53	1.2	9.69	1.6	-1.2	5.05	7.78	7.71	-0.02	8.45	4.18	0.12	2.39	9.93	2.21
9.25	0.211165	0.0185187	0.0592689	0.0198966	0.236412	0.0269786	0.136613	0.0231485	0.133831	0.0210666	0.0888156	0.0236051			9.25	10.72	2.29	2.96	5.59	2.59	0.75	4.88	6.07	2.19	3.04	-2.91	16.38	1.79	-0.21	10.33	0.29	3.07	5.77	9.3	0.47	1.2	6.69	3.6	-1.2	2.05	4.78	7.71	-0.02	10.45	6.18	4.12	7.39	12.93	7.21
9.35	0.201968	0.0193276	0.0613899	0.022415	0.21198	0.0242049	0.125088	0.0235605	0.134932	0.0228308	0.0630747	0.0212378			9.35	10.72	3.29	1.96	9.59	0.59	-0.25	4.88	8.07	2.19	6.04	-0.91	18.38	0.79	1.79	11.33	2.29	3.07	9.77	2.3	1.47	1.2	5.69	4.6	-0.2	1.05	8.78	9.71	1.98	11.45	0.18	3.12	3.39	7.93	0.21
9.45	0.214702	0.0207593	0.0737764	0.0210796	0.24869	0.0261773	0.145459	0.0240675	0.133746	0.0226069	0.0709505	0.0209381			9.45	8.72	2.29	0.96	8.59	1.59	1.75	12.88	2.07	4.19	5.04	1.09	15.38	3.79	3.79	14.33	3.29	2.07	4.77	6.3	1.47	-0.8	8.69	0.6	-1.2	5.05	7.78	8.71	0.98	10.45	11.18	0.12	9.39	5.93	2.21
9.55	0.227408	0.0237574	0.061984	0.0210049	0.227604	0.0242496	0.102789	0.0243804	0.145671	0.0219932	0.0804181	0.0205424			9.55	13.72	5.29	3.96	10.59	4.59	0.75	5.88	2.07	3.19	8.04	-1.91	16.38	0.79	2.79	13.33	9.29	0.07	11.77	11.3	-0.53	0.2	10.69	2.6	-1.2	3.05	5.78	7.71	0.98	7.45	1.18	1.12	10.39	8.93	3.21
9.65	0.224506	0.0216836	0.0533777	0.0229475	0.224372	0.0257568	0.120653	0.0258232	0.150977	0.0231723	0.0613927	0.0217701			9.65	10.72	1.29	0.96	8.59	0.59	2.75	4.88	9.07	4.19	13.04	-2.91	17.38	0.79	0.79	13.33	5.29	0.07	2.77	2.3	0.47	0.2	10.69	4.6	-0.2	6.05	6.78	6.71	3.98	13.45	11.18	1.12	12.39	16.93	7.21
9.75	0.190608	0.0222411	0.0579307	0.0176461	0.256331	0.0255057	0.123843	0.0234244	0.148542	0.0214993	0.0718933	0.0211463			9.75	11.72	2.29	5.96	9.59	0.59	-0.25	4.88	5.07	2.19	13.04	-2.91	16.38	2.79	4.79	9.33	6.29	1.07	8.77	9.3	1.47	1.2	7.69	0.6	-1.2	1.05	7.78	14.71	-1.02	5.45	5.18	3.12	10.39	8.93	2.21
9.85	0.219546	0.0234799	0.0783517	0.0228524	0.226276	0.0276548	0.126433	0.0280056	0.154148	0.0247883	0.0804869	0.024571			9.85	10.72	2.29	7.96	9.59	0.59	2.75	5.88	3.07	4.19	5.04	-2.91	15.38	1.79	2.79	14.33	6.29	3.07	2.77	7.3	-0.53	1.2	11.69	3.6	-1.2	1.05	2.78	4.71	1.98	7.45	0.18	2.12	3.39	8.93	7.21
9.95	0.196873	0.0217102	0.05541	0.0213096	0.236907	0.0261443	0.0913214	0.0247162	0.145881	0.0222899	0.0493948	0.0185539			9.95	9.72	-1.71	2.96	11.59	4.59	0.75	4.88	9.07	4.19	6.04	-2.91	23.38	0.79	3.79	12.33	5.29	1.07	7.77	8.3	1.47	-0.8	6.69	1.6	0.8	7.05	4.78	10.71	-1.02	6.45	4.18	-0.88	10.39	4.93	4.21
10.05	0.0366496	0.0274704	-0.0420633	0.0284409	0.104166	0.0249804	0.0273397	0.0294165	0.0735603	0.0215841	0.00832232	0.0195434			10.05	-9.28	0.29	0.96	-3.41	1.59	0.75	0.88	-2.93	2.19	-20.96	15.09	-3.62	-0.21	-1.21	33.33	-0.71	-0.93	1.77	2.3	-0.53	-0.8	-5.31	0.6	1.8	1.05	6.78	-2.29	0.98	-9.55	-13.82	-0.88	3.39	2.93	1.21
10.15	-0.0674759	0.0342741	-0.0266045	0.0438253	0.0743723	0.0398789	0.0896065	0.0484183	0.0450001	0.0305885	-0.0171998	0.0284835			10.15	-21.28	-3.71	-1.04	-12.41	0.59	-1.25	-2.12	-9.93	2.19	-20.96	28.09	-13.62	-0.21	1.79	8.33	-4.71	1.07	-0.23	-1.7	-0.53	-0.8	1.69	0.6	-1.2	-0.95	8.78	-4.29	-0.02	-17.55	-23.82	-0.88	5.39	-1.07	-2.79
10.25	0.0122247	0.0329973	-0.0766975	0.0329115	0.11116	0.0339467	0.0489275	0.0426379	0.117008	0.0298986	0.00942983	0.0247029			10.25	-14.28	-4.71	-1.04	-10.41	1.59	4.75	-2.12	-4.93	5.19	-0.96	14.09	-8.62	2.79	4.79	-1.67	-1.71	1.07	1.77	2.3	-0.53	2.2	5.69	-0.4	-1.2	-0.95	-1.22	-5.29	0.98	-8.55	-11.82	1.12	3.39	3.93	4.21
10.35	0.0295031	0.0244027	-0.0373508	0.0302219	0.168779	0.0381097	0.0389187	0.0354412	0.136922	0.0281122	0.0220715	0.0260299			10.35	-6.28	-3.71	-1.04	-7.41	0.59	3.75	-2.12	1.07	0.19	-1.96	10.09	-4.62	-0.21	-2.21	3.33	4.29	1.07	3.77	2.3	1.47	1.2	9.69	0.6	0.8	2.05	-0.22	-1.29	-0.02	-8.55	-9.82	-1.88	16.39	0.93	0.21
10.45	0.0418333	0.0188447	0.0199095	0.0328128	0.188751	0.0327244	0.0498795	0.0316545	0.11881	0.0246841	0.00695092	0.0180055			10.45	-4.28	-2.71	0.96	-4.41	2.59	-1.25	2.88	-1.93	2.19	5.04	5.09	-0.62	-0.21	-0.21	-0.67	-2.71	0.07	1.77	2.3	2.47	1.2	1.69	-0.4	-1.2	1.05	7.78	-1.29	-0.02	-2.55	-6.82	1.12	10.39	5.93	8.21
10.55	0.0727351	0.0237872	0.0421611	0.0308449	0.154891	0.0287849	0.0383167	0.0316785	0.0895901	0.0202689	-0.00378744	0.016328			10.55	-4.28	-0.71	-0.04	-7.41	1.59	-0.25	0.88	9.07	2.19	12.04	6.09	-6.62	-0.21	1.79	5.33	-1.71	0.07	4.77	3.3	-0.53	2.2	6.69	-0.4	-0.2	1.05	5.78	-2.29	-1.02	-5.55	-9.82	-0.88	13.39	4.93	6.21
10.65	0.087033	0.0233471	0.0422194	0.0301396	0.182646	0.0295767	0.0396444	0.0279911	0.1054	0.0229853	0.0223342	0.0190054			10.65	-6.28	-0.71	-1.04	-5.41	2.59	-1.25	1.88	5.07	2.19	0.04	7.09	-2.62	0.79	3.79	9.33	1.29	-0.93	1.77	3.3	1.47	2.2	3.69	0.6	-1.2	1.05	4.78	0.71	-1.02	2.45	-3.82	0.12	18.39	2.93	4.21
10.75	0.0824552	0.0239432	0.00655613	0.0299495	0.202305	0.0283457	0.0355442	0.0246935	0.1069	0.0198143	0.0141356	0.0159286			10.75	-2.28	-4.71	0.96	-0.41	2.59	1.75	3.88	4.07	6.19	9.04	3.09	-6.62	0.79	3.79	4.33	1.29	0.07	4.77	8.3	-0.53	1.2	5.69	-0.4	-1.2	-0.95	7.78	1.71	-0.02	-4.55	-8.82	2.12	16.39	10.93	3.21
10.85	0.0641746	0.0186389	0.0223268	0.0272183	0.190937	0.0280725	0.0309855	0.025604	0.118908	0.0201758	-0.00719966	0.0114819			10.85	-3.28	-0.71	0.96	-5.41	-1.41	-0.25	1.88	2.07	0.19	9.04	4.09	0.38	0.79	3.79	2.33	0.29	-0.93	6.77	-0.7	-0.53	1.2	5.69	-0.4	0.8	3.05	6.78	-1.29	-0.02	1.45	-1.82	3.12	18.39	4.93	3.21
10.95	0.0441747	0.0203373	-0.0172054	0.0218853	0.167346	0.0287215	0.0160036	0.026155	0.106316	0.0211173	0.0146122	0.0182372			10.95	-4.28	-3.71	-1.04	-3.41	-0.41	-0.25	-0.12	5.07	3.19	3.04	0.09	-3.62	1.79	-0.21	7.33	5.29	1.07	1.77	0.3	0.47	0.2	5.69	-0.4	-1.2	1.05	11.78	4.71	-1.02	-7.55	-2.82	-0.88	22.39	11.93	3.21
11.05	0.0761084	0.0208564	-0.0133381	0.0211732	0.173102	0.0274126	0.0298828	0.0214569	0.101026	0.0179763	-0.010345	0.0124483			11.05	-6.28	0.29	0.96	-2.41	-0.41	-1.25	3.88	1.07	5.19	1.04	5.09	-3.62	-0.21	0.79	6.33	6.29	-0.93	1.77	2.3	0.47	2.2	5.69	0.6	-1.2	0.05	7.78	-0.29	-0.02	-1.55	-4.82	-1.88	17.39	11.93	7.21
11.15	0.0663649	0.0200946	-0.00311212	0.021531	0.170895	0.0281427	0.026973	0.0259314	0.0982703	0.0204499	0.00324428	0.0134258			11.15	-3.28	-1.71	0.96	-3.41	-0.41	-1.25	3.88	2.07	3.19	12.04	2.09	6.38	-0.21	-0.21	5.33	0.29	-0.93	0.77	4.3	1.47	2.2	5.69	0.6	-0.2	1.05	9.78	-0.29	-1.02	-0.55	-1.82	-0.88	23.39	11.93	7.21
11.25	0.0816739	0.021486	-0.0275058	0.0202409	0.20274	0.0295502	0.0108859	0.0215825	0.0874348	0.0181818	0.00169419	0.0158145			11.25	-3.28	-2.71	0.96	-3.41	-0.41	-1.25	1.88	1.07	2.19	6.04	4.09	1.38	-0.21	0.79	3.33	0.29	0.07	0.77	0.3	1.47	-0.8	5.69	1.6	-0.2	1.05	9.78	1.71	-1.02	2.45	0.18	2.12	13.39	13.93	6.21
11.35	0.0522043	0.0235898	-0.0334126	0.020341	0.155492	0.0252188	0.000518306	0.0202812	0.0858663	0.0183951	0.0151445	0.0131477			11.35	0.72	-2.71	-1.04	-2.41	-1.41	-1.25	-0.12	-0.93	3.19	11.04	4.09	-3.62	-0.21	2.79	3.33	-1.71	1.07	2.77	3.3	0.47	2.2	5.69	-0.4	-1.2	2.05	9.78	-2.29	-0.02	-1.55	-11.82	-0.88	13.39	10.93	1.21
11.45	0.0879546	0.0206583	-0.00649718	0.0200475	0.163235	0.0268503	0.00041065	0.0169323	0.0692553	0.0182564	-0.00797674	0.0118623			11.45	-0.28	0.29	-1.04	-2.41	-0.41	-0.25	-1.12	5.07	2.19	1.04	2.09	-0.62	-0.21	0.79	4.33	3.29	2.07	-1.23	2.3	1.47	1.2	7.69	0.6	-1.2	3.05	10.78	0.71	-0.02	-2.55	-2.82	-0.88	23.39	11.93	5.21
11.55	0.0676913	0.0214447	0.00203067	0.0225824	0.173356	0.0264964	0.00940244	0.0178251	0.0904505	0.0209473	-0.0155594	0.0110042			11.55	-2.28	-0.71	0.96	1.59	-1.41	-1.25	-0.12	2.07	2.19	5.04	0.09	-1.62	-0.21	0.79	4.33	2.29	1.07	-1.23	5.3	3.47	-0.8	7.69	-0.4	-1.2	0.05	8.78	2.71	1.98	-2.55	1.18	-2.88	26.39	17.93	-0.79
11.65	0.0524465	0.0177609	-0.0262701	0.0210985	0.180118	0.028204	-0.003654	0.0169523	0.0781868	0.0187343	0.0057344	0.0123817			11.65	-6.28	-2.71	0.96	-2.41	0.59	-0.25	2.88	-3.93	4.19	4.04	2.09	-1.62	-0.21	0.79	4.33	2.29	0.07	-0.23	1.3	-0.53	0.2	8.69	1.6	-0.2	2.05	12.78	0.71	1.98	2.45	-4.82	0.12	14.39	10.93	7.21
11.75	0.0884156	0.0230339	-0.00634731	0.0201045	0.174844	0.0258369	0.0120178	0.0187965	0.0788317	0.0177957	-0.0193319	0.0123214			11.75	-2.28	-3.71	0.96	-1.41	1.59	0.75	-2.12	-0.93	3.19	8.04	2.09	-2.62	-0.21	-0.21	7.33	0.29	3.07	0.77	4.3	0.47	2.2	15.69	0.6	-0.2	0.05	11.78	-1.29	0.98	-2.55	-5.82	0.12	21.39	12.93	7.21
11.85	0.103017	0.022221	-0.0295338	0.0219255	0.180094	0.0271164	-0.00277088	0.0170464	0.0821179	0.0204532	-0.0295669	0.0107707			11.85	-2.28	-0.71	-0.04	-3.41	-0.41	1.75	-1.12	0.07	5.19	3.04	1.09	-0.62	-0.21	-0.21	8.33	2.29	2.07	-0.23	3.3	-0.53	0.2	7.69	0.6	0.8	2.05	16.78	-1.29	0.98	5.45	0.18	3.12	18.39	10.93	9.21
11.95	0.0707028	0.0211147	-0.0314571	0.022266	0.168846	0.029455	0.0197998	0.0180494	0.087804	0.0221302	-0.0158279	0.0103189			11.95	-3.28	-1.71	-0.04	-0.41	0.59	-1.25	-1.12	2.07	2.19	5.04	3.09	-0.62	-0.21	0.79	7.33	3.29	2.07	-0.23	5.3	-0.53	0.2	7.69	-0.4	-1.2	3.05	10.78	1.71	-0.02	-0.55	-8.82	-0.88	26.39	12.93	5.21
12.05	0.0605588	0.0195079	-0.0124665	0.0195194	0.208319	0.0322223	0.000774041	0.0147517	0.0766939	0.0201543	-0.0110235	0.012529			12.05	-2.28	-3.71	-1.04	-2.41	1.59	-0.25	0.88	1.07	5.19	5.04	0.09	0.38	-0.21	-0.21	8.33	3.29	2.07	-0.23	3.3	1.47	-0.8	5.69	0.6	-1.2	1.05	12.78	-3.29	0.98	1.45	-3.82	-1.88	12.39	9.93	6.21
12.15	0.0748361	0.021925	-0.0315551	0.0209652	0.199441	0.0290994	-0.00524242	0.016235	0.0714779	0.0203681	-0.0400363	0.00940802			12.15	3.72	-2.71	0.96	3.59	0.59	-0.25	-1.12	3.07	3.19	1.04	4.09	3.38	-0.21	4.79	5.33	2.29	0.07	1.77	3.3	1.47	-0.8	0.69	1.6	-1.2	2.05	10.78	-2.29	-1.02	0.45	-2.82	2.12	18.39	15.93	2.21
12.25	0.0885881	0.0265742	0.00110748	0.0188483	0.179205	0.0263925	-0.00917898	0.0170839	0.0706865	0.0202275	-0.0196393	0.0106874			12.25	-1.28	-1.71	-1.04	0.59	-0.41	0.75	1.88	-1.93	4.19	10.04	0.09	3.38	0.79	6.79	7.33	1.29	0.07	0.77	4.3	0.47	-0.8	7.69	-0.4	-1.2	1.05	11.78	1.71	-0.02	-2.55	-3.82	-2.88	17.39	11.93	5.21
12.35	0.102526	0.0223418	-0.00186492	0.0190729	0.205315	0.0296982	-0.00577958	0.0165315	0.0853547	0.0190915	-0.0276969	0.0126892			12.35	0.72	-0.71	2.96	-1.41	-0.41	0.75	0.88	-1.93	2.19	0.04	0.09	3.38	-0.21	0.79	5.33	2.29	6.07	3.77	3.3	0.47	0.2	7.69	0.6	-1.2	3.05	14.78	2.71	0.98	2.45	-7.82	1.12	20.39	7.93	7.21
12.45	0.0893929	0.0213351	-0.0105552	0.016959	0.219895	0.0298592	-0.00544458	0.0176727	0.085149	0.0188189	-0.0180786	0.0113327			12.45	-1.28	-1.71	-0.04	-1.41	1.59	-1.25	1.88	6.07	1.19	4.04	0.09	0.38	0.79	3.79	6.33	8.29	0.07	2.77	9.3	1.47	2.2	10.69	0.6	1.8	3.05	11.78	1.71	-1.02	-4.55	0.18	-0.88	20.39	11.93	-0.79
12.55	0.101778	0.021828	-0.00285656	0.0217234	0.158571	0.0215313	-0.0132335	0.0157673	0.0692487	0.0163011	-0.0122575	0.0112324			12.55	0.72	-1.71	0.96	1.59	3.59	0.75	0.88	-0.93	4.19	16.04	3.09	1.38	-0.21	-0.21	7.33	1.29	1.07	6.77	3.3	-0.53	-0.8	6.69	0.6	-1.2	1.05	7.78	1.71	-0.02	1.45	-7.82	3.12	17.39	12.93	7.21
12.65	0.107516	0.0231835	-0.0214491	0.0162244	0.174517	0.0230962	0.00649835	0.0141713	0.0737149	0.0194162	-0.0455417	0.0110023			12.65	0.72	1.29	-0.04	2.59	-1.41	0.75	0.88	7.07	2.19	9.04	2.09	5.38	-0.21	6.79	8.33	1.29	1.07	4.77	0.3	0.47	2.2	7.69	0.6	-1.2	7.05	10.78	-0.29	0.98	0.45	-1.82	1.12	20.39	13.93	2.21
12.75	0.0785157	0.0187291	-0.0105567	0.0200384	0.205567	0.0280774	-0.00762466	0.0156788	0.0832607	0.0184104	-0.0390428	0.0110751			12.75	-1.28	-0.71	0.96	2.59	-1.41	-1.25	3.88	-0.93	3.19	11.04	0.09	7.38	0.79	0.79	5.33	1.29	-0.93	3.77	4.3	1.47	-0.8	7.69	2.6	-1.2	1.05	16.78	1.71	-0.02	5.45	8.18	3.12	15.39	8.93	4.21
12.85	0.0976506	0.0218195	-0.0194645	0.0159684	0.186834	0.0255209	0.00414656	0.0156783	0.0679906	0.0211654	-0.0310261	0.011818			12.85	-1.28	2.29	2.96	-0.41	-0.41	-0.25	1.88	-3.93	8.19	2.04	1.09	2.38	-0.21	-0.21	5.33	-1.71	1.07	2.77	1.3	-0.53	1.2	5.69	1.6	-1.2	4.05	8.78	1.71	0.98	-3.55	-1.82	1.12	20.39	10.93	7.21
12.95	0.0912332	0.0213016	0.0109088	0.0184756	0.161735	0.0239606	0.00359557	0.0158451	0.0430985	0.0211551	-0.018833	0.0126187			12.95	2.72	-0.71	-1.04	-0.41	0.59	0.75	0.88	4.07	1.19	1.04	5.09	4.38	0.79	-1.21	2.33	6.29	1.07	4.77	8.3	-0.53	0.2	6.69	-0.4	-0.2	2.05	10.78	1.71	-1.02	-0.55	2.18	0.12	25.39	7.93	5.21
13.05	0.0837999	0.019129	-0.000641755	0.0197126	0.184807	0.0243745	0.00297787	0.015397	0.061185	0.0168563	-0.016437	0.0136086			13.05	0.72	-0.71	2.96	1.59	0.59	0.75	1.88	2.07	1.19	3.04	0.09	1.38	0.79	1.79	9.33	3.29	-0.93	4.77	5.3	0.47	-0.8	5.69	-0.4	-0.2	0.05	9.78	2.71	-0.02	1.45	-0.82	1.12	18.39	8.93	7.21
13.15	0.098079	0.0222187	0.00937301	0.0226998	0.187234	0.0259393	-0.00806966	0.0156517	0.0627715	0.0181049	-0.0202735	0.0138796			13.15	-1.28	0.29	1.96	-4.41	-2.41	-0.25	4.88	0.07	2.19	3.04	3.09	0.38	-0.21	0.79	6.33	0.29	0.07	2.77	8.3	-0.53	0.2	8.69	0.6	-0.2	3.05	12.78	-0.29	1.98	8.45	2.18	-0.88	22.39	23.93	7.21
13.25	0.0914764	0.0210013	-0.0115385	0.0201467	0.153453	0.0260426	-0.000381908	0.0178287	0.0709783	0.0165993	-0.0223727	0.0116272			13.25	-0.28	-0.71	1.96	1.59	1.59	2.75	2.88	0.07	4.19	8.04	2.09	7.38	-0.21	3.79	7.33	3.29	1.07	1.77	1.3	-0.53	0.2	7.69	1.6	-1.2	-0.95	11.78	1.71	-1.02	1.45	1.18	-0.88	19.39	9.93	7.21
13.35	0.0778076	0.0213021	-0.0101936	0.0191675	0.185587	0.0241678	0.00227106	0.0155145	0.0748694	0.0180825	-0.00713083	0.0122528			13.35	-1.28	2.29	-1.04	-2.41	0.59	-1.25	-0.12	5.07	1.19	4.04	3.09	3.38	-0.21	-0.21	6.33	1.29	-0.93	2.77	5.3	0.47	0.2	6.69	-0.4	-1.2	4.05	9.78	2.71	0.98	5.45	3.18	4.12	21.39	2.93	9.21
13.45	0.10709	0.0177996	0.00392182	0.0177802	0.18622	0.0271788	-0.0125812	0.0162322	0.0521787	0.0177766	-0.0317397	0.011417			13.45	1.72	2.29	0.96	1.59	-0.41	1.75	3.88	-0.93	3.19	4.04	3.09	6.38	0.79	1.79	14.33	-0.71	0.07	-0.23	9.3	1.47	0.2	7.69	1.6	-1.2	-0.95	13.78	-1.29	-0.02	2.45	1.18	1.12	18.39	7.93	5.21
13.55	0.104539	0.0212846	-0.00277433	0.0199535	0.179611	0.0280457	-0.000212505	0.0148411	0.055793	0.0190245	-0.0211298	0.00940925			13.55	3.72	1.29	-0.04	4.59	1.59	-0.25	-1.12	6.07	6.19	10.04	1.09	-0.62	-0.21	2.79	8.33	6.29	2.07	2.77	1.3	0.47	0.2	4.69	0.6	-1.2	3.05	13.78	5.71	1.98	0.45	-2.82	-2.88	20.39	6.93	5.21
13.65	0.097116	0.0205785	-0.0057257	0.019405	0.15979	0.0230377	0.0042393	0.0172181	0.0588519	0.0187661	-0.0203532	0.0142516			13.65	-0.28	2.29	-0.04	-0.41	1.59	0.75	0.88	2.07	4.19	4.04	1.09	2.38	-0.21	0.79	6.33	2.29	2.07	2.77	4.3	0.47	1.2	6.69	0.6	-1.2	1.05	10.78	-0.29	0.98	6.45	-10.82	0.12	18.39	11.93	3.21
13.75	0.0764457	0.0213636	-0.0161858	0.0146919	0.167598	0.0274162	-0.00150988	0.0138581	0.037599	0.016697	-0.0112653	0.0121323			13.75	6.72	-0.71	-0.04	1.59	-1.41	1.75	-0.12	1.07	3.19	7.04	1.09	-0.62	-0.21	1.79	11.33	-1.71	0.07	0.77	6.3	0.47	1.2	2.69	4.6	-1.2	0.05	11.78	1.71	-0.02	0.45	-7.82	-0.88	14.39	9.93	6.21
13.85	0.0827504	0.0222815	-0.0109331	0.0164816	0.176452	0.0276451	-0.00132573	0.0159722	0.0532328	0.0183627	-0.0214325	0.0112137			13.85	3.72	-1.71	-1.04	-4.41	3.59	-0.25	2.88	5.07	3.19	-1.96	2.09	1.38	-0.21	-0.21	10.33	-0.71	0.07	2.77	2.3	-0.53	0.2	7.69	-0.4	-0.2	4.05	11.78	0.71	-1.02	1.45	5.18	2.12	16.39	9.93	5.21
13.95	0.103353	0.0237391	0.000244623	0.0182408	0.198884	0.027337	-0.0162021	0.0117176	0.0559789	0.0183721	-0.0284688	0.0120278			13.95	0.72	-1.71	0.96	-4.41	4.59	1.75	-0.12	7.07	4.19	11.04	2.09	2.38	-0.21	0.79	4.33	9.29	1.07	3.77	5.3	-0.53	2.2	9.69	-0.4	-1.2	3.05	10.78	3.71	-0.02	1.45	-6.82	-1.88	20.39	10.93	6.21
14.05	0.0860249	0.0180504	-0.0145501	0.0187995	0.183768	0.0258703	-0.0113429	0.0157886	0.0326098	0.0148025	-0.0353828	0.0100391			14.05	-1.28	1.29	1.96	0.59	1.59	-1.25	0.88	4.07	0.19	7.04	2.09	-0.62	-0.21	1.79	11.33	1.29	-0.93	1.77	4.3	0.47	2.2	11.69	1.6	-0.2	2.05	13.78	-1.29	-0.02	1.45	-1.82	1.12	13.39	9.93	5.21
14.15	0.103195	0.0203159	-0.0122802	0.01515	0.176324	0.0273178	-0.00553938	0.0127124	0.0534979	0.0198586	0.00347479	0.0129227			14.15	-0.28	2.29	-0.04	0.59	1.59	-1.25	1.88	2.07	4.19	12.04	1.09	5.38	-0.21	4.79	6.33	3.29	-0.93	3.77	2.3	2.47	0.2	7.69	-0.4	-0.2	2.05	16.78	5.71	0.98	0.45	4.18	1.12	17.39	12.93	9.21
14.25	0.0953764	0.0180024	0.0100793	0.0171636	0.186261	0.0258219	-0.00195583	0.0159561	0.0467412	0.0180268	-0.0291041	0.0105393			14.25	3.72	-2.71	0.96	2.59	2.59	-1.25	3.88	7.07	0.19	6.04	2.09	-0.62	0.79	1.79	10.33	5.29	-0.93	2.77	8.3	0.47	-0.8	6.69	0.6	-0.2	3.05	11.78	0.71	0.98	-0.55	-1.82	0.12	20.39	15.93	4.21
14.35	0.0880413	0.01544	-0.00322254	0.0150068	0.145009	0.022587	0.00649474	0.0162582	0.0536156	0.0193991	-0.0119566	0.0103142			14.35	5.72	-0.71	1.96	1.59	1.59	1.75	-1.12	3.07	4.19	6.04	7.09	6.38	-0.21	-0.21	5.33	3.29	-0.93	1.77	4.3	-0.53	-0.8	10.69	-0.4	-1.2	3.05	9.78	1.71	-0.02	4.45	3.18	0.12	10.39	9.93	8.21
14.45	0.106317	0.0208943	0.0091066	0.0177363	0.180392	0.0284087	0.00246954	0.0137849	0.0387923	0.0163819	-0.0214065	0.0106483			14.45	-1.28	1.29	0.96	1.59	3.59	0.75	1.88	3.07	2.19	3.04	3.09	2.38	-0.21	5.79	12.33	1.29	2.07	3.77	1.3	-0.53	1.2	6.69	0.6	-0.2	2.05	16.78	-1.29	-1.02	-5.55	2.18	2.12	20.39	12.93	8.21
14.55	0.109297	0.0210117	-0.0156546	0.0163633	0.198066	0.0260411	-0.0246433	0.0117172	0.0682184	0.019385	-0.0129021	0.0111593			14.55	4.72	2.29	-0.04	-3.41	3.59	-0.25	1.88	5.07	1.19	5.04	2.09	8.38	-0.21	-0.21	10.33	0.29	-0.93	2.77	8.3	-0.53	2.2	11.69	-0.4	-0.2	4.05	12.78	-0.29	-1.02	3.45	3.18	2.12	10.39	10.93	6.21
14.65	0.110535	0.0239929	-0.0304602	0.0174301	0.161734	0.0258772	0.0105298	0.0163141	0.0734001	0.0176617	-0.0100471	0.0140594			14.65	1.72	-2.71	2.96	2.59	1.59	1.75	1.88	3.07	-0.81	6.04	-2.91	7.38	-0.21	6.79	12.33	-0.71	0.07	0.77	3.3	1.47	0.2	8.69	4.6	-1.2	4.05	19.78	-2.29	-1.02	2.45	0.18	-0.88	23.39	16.93	3.21
14.75	0.090645	0.0191362	-0.00102148	0.0156446	0.185869	0.0250896	-0.0073046	0.0152643	0.0544631	0.02005	-0.0144433	0.011703			14.75	3.72	0.29	0.96	0.59	2.59	-1.25	0.88	2.07	6.19	3.04	0.09	6.38	-0.21	-0.21	7.33	-0.71	1.07	3.77	4.3	1.47	-0.8	4.69	1.6	-1.2	4.05	13.78	-5.29	-1.02	2.45	0.18	2.12	16.39	11.93	5.21
14.85	0.0749139	0.0170213	-0.0205417	0.0170827	0.174915	0.0233585	-0.0203036	0.0143162	0.0473281	0.0160367	-0.0220772	0.0120827			14.85	0.72	0.29	0.96	5.59	0.59	-1.25	1.88	3.07	2.19	7.04	3.09	6.38	-0.21	3.79	3.33	2.29	1.07	1.77	4.3	-0.53	-0.8	7.69	-0.4	-0.2	3.05	14.78	-1.29	1.98	-0.55	-1.82	1.12	14.39	10.93	4.21
14.95	0.105607	0.0189933	-0.0156795	0.0169169	0.175369	0.0250504	-0.0182793	0.0149968	0.0448335	0.0178046	-0.0118713	0.0132572			14.95	1.72	2.29	-1.04	4.59	1.59	0.75	3.88	6.07	3.19	11.04	0.09	0.38	0.79	0.79	3.33	1.29	1.07	5.77	1.3	-0.53	-0.8	11.69	3.6	0.8	4.05	12.78	1.71	-0.02	3.45	0.18	1.12	19.39	7.93	4.21
15.05	0.0992092	0.01931	-0.0134811	0.0158726	0.176049	0.0258941	-0.0230154	0.0115015	0.0375331	0.0149978	-0.00562342	0.0116171			15.05	6.72	3.29	-0.04	3.59	0.59	-1.25	2.88	-1.93	0.19	2.04	4.09	6.38	-0.21	3.79	15.33	1.29	0.07	4.77	6.3	0.47	2.2	6.69	-0.4	-1.2	2.05	8.78	-0.29	0.98	3.45	3.18	0.12	14.39	10.93	6.21
15.15	0.122323	0.0224309	-0.00446089	0.0164199	0.206919	0.0219721	-0.00924156	0.012416	0.0586818	0.0158314	-0.0212554	0.0101239			15.15	4.72	-0.71	0.96	3.59	-0.41	0.75	1.88	4.07	1.19	10.04	2.09	5.38	-0.21	-0.21	13.33	3.29	0.07	4.77	7.3	0.47	1.2	6.69	-0.4	-0.2	1.05	7.78	5.71	-0.02	7.45	-0.82	3.12	15.39	6.93	14.21
15.25	0.0752303	0.0165634	-0.0260269	0.0179348	0.155252	0.0217971	-0.0239408	0.012312	0.0206582	0.0152691	-0.0292231	0.0114972			15.25	2.72	0.29	-1.04	4.59	0.59	-0.25	0.88	2.07	1.19	1.04	0.09	4.38	-0.21	0.79	8.33	2.29	-0.93	5.77	0.3	2.47	1.2	0.69	1.6	-1.2	4.05	10.78	1.71	-0.02	3.45	5.18	-1.88	19.39	11.93	2.21
15.35	0.0906256	0.0220374	-0.0146662	0.0162651	0.1781	0.0228064	-0.0225343	0.0127093	0.0408793	0.015087	-0.0177603	0.0115934			15.35	0.72	-0.71	2.96	0.59	0.59	-0.25	1.88	1.07	2.19	-1.96	2.09	3.38	0.79	1.79	10.33	2.29	0.07	3.77	6.3	0.47	-0.8	10.69	-0.4	-0.2	4.05	14.78	0.71	-1.02	5.45	-3.82	0.12	24.39	12.93	4.21
15.45	0.0875315	0.0187051	0.00763538	0.0189296	0.146848	0.0235265	-0.0105312	0.0143142	0.0292011	0.0178241	-0.0233581	0.0116292			15.45	2.72	0.29	4.96	4.59	-0.41	-0.25	-0.12	4.07	1.19	3.04	2.09	2.38	-0.21	0.79	7.33	7.29	0.07	1.77	5.3	-0.53	1.2	6.69	-0.4	-1.2	4.05	11.78	1.71	-0.02	4.45	-1.82	-0.88	16.39	15.93	7.21
15.55	0.107888	0.0190617	-0.00179983	0.0175567	0.17316	0.0232756	-0.0156763	0.01242	0.0567349	0.0192019	-0.0234607	0.0106755			15.55	5.72	1.29	-0.04	1.59	0.59	1.75	4.88	4.07	3.19	7.04	0.09	1.38	-0.21	-0.21	5.33	0.29	0.07	-0.23	6.3	4.47	1.2	6.69	2.6	-1.2	1.05	7.78	4.71	0.98	0.45	1.18	0.12	12.39	14.93	11.21
15.65	0.0962496	0.0188792	0.00243585	0.0163554	0.160707	0.0224318	-0.00689453	0.0148183	0.0340703	0.0145463	-0.00561383	0.0111756			15.65	3.72	0.29	2.96	5.59	-0.41	-0.25	0.88	1.07	1.19	13.04	-0.91	5.38	-0.21	3.79	7.33	0.29	2.07	3.77	4.3	-0.53	-0.8	3.69	0.6	-1.2	-0.95	6.78	-1.29	-0.02	0.45	-2.82	2.12	14.39	12.93	6.21
15.75	0.105954	0.0190599	-0.00888323	0.0161133	0.156849	0.0211698	-0.0110404	0.013564	0.0289568	0.0170587	-0.0158566	0.0111353			15.75	2.72	1.29	0.96	3.59	0.59	-0.25	0.88	11.07	0.19	8.04	4.09	0.38	1.79	-0.21	10.33	1.29	-0.93	3.77	3.3	-0.53	0.2	8.69	0.6	1.8	2.05	6.78	8.71	0.98	2.45	0.18	2.12	16.39	12.93	6.21
15.85	0.105909	0.0204689	0.00762231	0.0188566	0.185501	0.025177	-0.0141456	0.0117983	0.0498085	0.019178	-0.0147828	0.0115687			15.85	6.72	2.29	1.96	4.59	0.59	-1.25	4.88	7.07	2.19	4.04	2.09	9.38	-0.21	1.79	11.33	1.29	2.07	2.77	9.3	-0.53	-0.8	5.69	1.6	-1.2	8.05	9.78	3.71	-1.02	1.45	7.18	0.12	25.39	4.93	3.21
15.95	0.104052	0.0190833	-0.00568875	0.0124747	0.144961	0.0250433	-0.0237398	0.0116702	0.0283408	0.0149578	-0.0213626	0.00871196			15.95	-2.28	4.29	1.96	1.59	-0.41	0.75	2.88	7.07	2.19	1.04	1.09	1.38	-0.21	1.79	6.33	2.29	2.07	4.77	3.3	-0.53	2.2	6.69	0.6	-1.2	1.05	12.78	0.71	1.98	2.45	3.18	-1.88	18.39	6.93	10.21
16.05	0.106853	0.0238401	-0.0225094	0.0135608	0.16323	0.0251727	-0.0120383	0.0148431	0.0317477	0.0183777	-0.00843634	0.0109247			16.05	2.72	-1.71	-0.04	-0.41	1.59	-1.25	2.88	9.07	2.19	7.04	3.09	7.38	-0.21	0.79	5.33	2.29	1.07	4.77	5.3	1.47	-0.8	7.69	2.6	0.8	5.05	8.78	1.71	-0.02	-0.55	-3.82	-2.88	12.39	9.93	3.21
16.15	0.0993355	0.0165044	-0.00459336	0.0141224	0.159198	0.0239683	-0.0116278	0.0156255	0.0287705	0.0162359	-0.0177666	0.0105022			16.15	1.72	1.29	0.96	3.59	1.59	-0.25	-0.12	6.07	2.19	8.04	2.09	4.38	-0.21	0.79	9.33	-1.71	2.07	5.77	4.3	1.47	1.2	7.69	0.6	1.8	-0.95	10.78	-0.29	0.98	2.45	-2.82	1.12	14.39	10.93	7.21
16.25	0.108629	0.02004	-0.0212294	0.0172745	0.177324	0.0260638	-0.0261146	0.0116745	0.0255891	0.0138706	-0.0146292	0.0110439			16.25	4.72	1.29	-1.04	2.59	-0.41	-1.25	0.88	3.07	2.19	10.04	2.09	7.38	-0.21	2.79	10.33	1.29	0.07	5.77	4.3	1.47	1.2	9.69	1.6	-1.2	3.05	8.78	2.71	-0.02	6.45	7.18	2.12	14.39	11.93	7.21
16.35	0.0921917	0.0163737	0.0070075	0.015533	0.159529	0.021789	-0.00928715	0.0113927	0.0409336	0.0192468	-0.0125136	0.0115962			16.35	4.72	0.29	0.96	1.59	1.59	-1.25	0.88	5.07	2.19	11.04	5.09	2.38	0.79	-0.21	4.33	-0.71	-0.93	2.77	5.3	-0.53	2.2	3.69	-0.4	-1.2	2.05	9.78	1.71	-0.02	4.45	0.18	5.12	9.39	8.93	6.21
16.45	0.10422	0.0181167	-0.0136138	0.0173681	0.175341	0.0255538	-0.0144931	0.0132876	0.027166	0.0156716	-0.0101472	0.00908079			16.45	4.72	0.29	0.96	3.59	0.59	-1.25	2.88	2.07	2.19	9.04	2.09	10.38	0.79	4.79	9.33	-1.71	1.07	8.77	7.3	2.47	-0.8	5.69	1.6	-1.2	2.05	12.78	1.71	-0.02	4.45	-1.82	2.12	12.39	9.93	4.21
16.55	0.105847	0.0193285	0.0101017	0.0132701	0.147007	0.0221118	-0.027719	0.0113345	0.0273359	0.0164027	-0.00713538	0.00879957			16.55	2.72	2.29	0.96	5.59	-0.41	-0.25	2.88	-1.93	2.19	4.04	0.09	6.38	0.79	4.79	14.33	5.29	0.07	2.77	6.3	1.47	1.2	3.69	2.6	-1.2	5.05	8.78	3.71	-0.02	10.45	-5.82	4.12	17.39	8.93	5.21
16.65	0.0817835	0.0185301	-0.0093055	0.0162412	0.130724	0.0216597	-0.0145443	0.0115517	0.0446625	0.0179825	-0.0126028	0.012941			16.65	1.72	1.29	-1.04	-0.41	0.59	2.75	1.88	-1.93	-0.81	2.04	-0.91	4.38	0.79	0.79	5.33	0.29	1.07	6.77	3.3	2.47	-0.8	5.69	-0.4	0.8	3.05	12.78	-0.29	-0.02	3.45	2.18	-0.88	10.39	15.93	4.21
16.75	0.109807	0.0223714	0.00833936	0.0142577	0.156535	0.0259277	0.00524583	0.013785	0.0257482	0.0147726	-0.0270249	0.00977534			16.75	2.72	3.29	-0.04	3.59	1.59	0.75	-1.12	4.07	1.19	1.04	2.09	0.38	0.79	4.79	9.33	1.29	-0.93	9.77	3.3	-0.53	1.2	6.69	2.6	-0.2	2.05	12.78	-0.29	-1.02	5.45	2.18	-0.88	13.39	4.93	9.21
16.85	0.100495	0.0199032	0.0179954	0.0168765	0.144146	0.0209966	-0.0101599	0.013983	0.0148264	0.0159507	-0.0126048	0.0102854			16.85	1.72	4.29	-0.04	3.59	-1.41	-1.25	1.88	1.07	3.19	5.04	-2.91	7.38	-0.21	1.79	8.33	1.29	0.07	9.77	5.3	1.47	0.2	6.69	2.6	-1.2	3.05	11.78	-1.29	-0.02	-2.55	3.18	-0.88	11.39	8.93	8.21
16.95	0.101038	0.018086	0.0049488	0.0153943	0.17513	0.0236469	-0.0203063	0.0134126	0.026888	0.0177087	-0.0119738	0.0106231			16.95	4.72	-0.71	0.96	1.59	3.59	0.75	1.88	2.07	2.19	8.04	2.09	2.38	-0.21	1.79	10.33	2.29	-0.93	4.77	4.3	-0.53	-0.8	6.69	-0.4	-1.2	3.05	4.78	4.71	2.98	10.45	8.18	2.12	17.39	6.93	2.21
17.05	0.0904293	0.0192928	-0.00577711	0.0155581	0.149553	0.0249851	-0.00847701	0.0136029	0.0285013	0.016269	-0.0130125	0.0119776			17.05	5.72	2.29	1.96	1.59	-0.41	0.75	0.88	3.07	0.19	3.04	3.09	6.38	-0.21	2.79	8.33	2.29	2.07	1.77	5.3	-0.53	-0.8	6.69	-0.4	-1.2	1.05	16.78	2.71	0.98	2.45	-4.82	2.12	22.39	9.93	7.21
17.15	0.0878326	0.0187529	-0.023681	0.0159415	0.171413	0.0222306	-0.0208984	0.0132888	0.0208163	0.014567	-0.0207627	0.00962342			17.15	3.72	-0.71	1.96	3.59	0.59	-1.25	2.88	4.07	1.19	2.04	2.09	4.38	-0.21	1.79	7.33	3.29	0.07	2.77	3.3	0.47	0.2	4.69	0.6	-1.2	0.05	11.78	-1.29	1.98	8.45	2.18	-0.88	16.39	6.93	3.21
17.25	0.118448	0.0241463	0.000562772	0.0151237	0.149561	0.0222058	-0.0124041	0.0130122	0.0183755	0.0180156	-0.0206709	0.0119611			17.25	6.72	2.29	0.96	5.59	-0.41	-0.25	-1.12	2.07	3.19	5.04	5.09	5.38	0.79	6.79	7.33	6.29	0.07	3.77	2.3	0.47	1.2	9.69	0.6	-1.2	3.05	7.78	1.71	-0.02	7.45	7.18	3.12	16.39	9.93	5.21
17.35	0.0941505	0.0202171	-0.0237619	0.0150375	0.177231	0.0210961	-0.00206359	0.0151729	0.0343673	0.0163642	-0.0131886	0.0117753			17.35	5.72	0.29	1.96	-1.41	3.59	-0.25	-0.12	3.07	0.19	1.04	4.09	7.38	-0.21	1.79	10.33	3.29	1.07	4.77	4.3	0.47	1.2	5.69	2.6	-0.2	1.05	14.78	2.71	0.98	-2.55	1.18	0.12	24.39	4.93	6.21
17.45	0.0957528	0.0174786	-0.00475967	0.0127534	0.166375	0.0251098	-0.0169513	0.0116569	0.0337759	0.0157015	0.000845822	0.0122851			17.45	1.72	1.29	0.96	4.59	-0.41	-0.25	2.88	4.07	1.19	9.04	3.09	4.38	-0.21	2.79	9.33	1.29	0.07	6.77	5.3	-0.53	2.2	8.69	0.6	-1.2	0.05	11.78	1.71	-1.02	5.45	2.18	-0.88	17.39	3.93	4.21
17.55	0.104001	0.0234023	0.00326805	0.0142821	0.143789	0.0230416	-0.0198172	0.013176	0.0363533	0.0171344	0.0077348	0.0111989			17.55	2.72	3.29	1.96	4.59	1.59	0.75	2.88	6.07	3.19	0.04	7.09	9.38	0.79	2.79	6.33	3.29	0.07	2.77	5.3	1.47	2.2	3.69	-0.4	-1.2	5.05	9.78	-1.29	-0.02	0.45	0.18	1.12	16.39	9.93	3.21
17.65	0.114243	0.0177922	0.00152739	0.0187196	0.15801	0.0215442	-0.0223123	0.0117165	0.035888	0.0188479	-0.00924199	0.00956417			17.65	1.72	2.29	-0.04	1.59	0.59	0.75	1.88	4.07	3.19	2.04	2.09	4.38	-0.21	0.79	9.33	3.29	1.07	4.77	9.3	2.47	-0.8	6.69	0.6	-1.2	0.05	6.78	1.71	-0.02	0.45	4.18	0.12	16.39	8.93	3.21
17.75	0.0870516	0.0193408	-0.0174249	0.0142339	0.151191	0.0232311	-0.0250829	0.012502	0.0261438	0.0178941	-0.00467085	0.0115552			17.75	2.72	0.29	0.96	3.59	1.59	-0.25	6.88	9.07	3.19	2.04	0.09	5.38	-0.21	3.79	7.33	6.29	0.07	1.77	5.3	-0.53	0.2	4.69	-0.4	-0.2	0.05	14.78	2.71	1.98	3.45	5.18	-0.88	11.39	10.93	0.21
17.85	0.113261	0.0188138	-0.00462977	0.0156835	0.148196	0.0226485	-0.0114103	0.0137407	0.0239667	0.016107	0.000866797	0.0125515			17.85	6.72	1.29	2.96	5.59	3.59	-1.25	2.88	8.07	4.19	8.04	-1.91	5.38	-0.21	2.79	9.33	-0.71	-0.93	3.77	6.3	0.47	1.2	3.69	0.6	-1.2	1.05	8.78	8.71	0.98	2.45	6.18	3.12	8.39	11.93	8.21
17.95	0.108976	0.019128	0.00411128	0.0177429	0.142848	0.0203322	-0.0137111	0.0132249	0.0281651	0.017174	0.00353375	0.0100879			17.95	2.72	-1.71	-0.04	1.59	1.59	0.75	2.88	2.07	3.19	5.04	2.09	5.38	0.79	1.79	13.33	3.29	0.07	7.77	5.3	1.47	0.2	6.69	1.6	-1.2	1.05	5.78	1.71	-0.02	2.45	-9.82	1.12	22.39	6.93	7.21
18.05	0.096301	0.0156355	0.012433	0.0132148	0.176519	0.0219908	-0.00783059	0.0129075	0.0270363	0.0142052	0.00959808	0.013173			18.05	4.72	1.29	0.96	6.59	0.59	0.75	1.88	5.07	0.19	6.04	2.09	4.38	-0.21	1.79	3.33	-0.71	1.07	5.77	4.3	-0.53	0.2	2.69	0.6	-1.2	0.05	5.78	2.71	0.98	4.45	8.18	1.12	11.39	9.93	7.21
18.15	0.0845107	0.0189589	0.00658192	0.0151288	0.169314	0.0233634	-0.0306016	0.0125504	0.0144276	0.0157479	-0.00709277	0.0114715			18.15	6.72	0.29	0.96	-1.41	3.59	-1.25	4.88	4.07	-0.81	3.04	0.09	7.38	0.79	-1.21	8.33	2.29	-0.93	7.77	3.3	1.47	-0.8	7.69	0.6	-1.2	5.05	14.78	1.71	-1.02	4.45	3.18	0.12	10.39	6.93	3.21
18.25	0.0867902	0.018288	0.0066918	0.0146113	0.133014	0.0199647	-0.0132668	0.0112284	0.025247	0.0143437	-0.0207012	0.00987361			18.25	2.72	-0.71	-0.04	3.59	0.59	0.75	1.88	4.07	1.19	5.04	3.09	7.38	-0.21	4.79	3.33	2.29	1.07	2.77	2.3	0.47	1.2	2.69	1.6	-1.2	2.05	8.78	-1.29	-0.02	1.45	-1.82	1.12	15.39	7.93	7.21
18.35	0.123778	0.019233	-0.0195329	0.0144909	0.149669	0.0217196	-0.0289081	0.0136517	0.0166732	0.0155132	-0.0103247	0.0115949			18.35	4.72	0.29	4.96	6.59	2.59	-1.25	2.88	9.07	3.19	9.04	0.09	4.38	-0.21	1.79	12.33	1.29	1.07	5.77	5.3	0.47	2.2	10.69	-0.4	-1.2	2.05	13.78	0.71	-0.02	10.45	3.18	0.12	11.39	7.93	4.21
18.45	0.0841498	0.0192807	-0.0233473	0.0136419	0.121394	0.0205056	-0.024236	0.0120088	0.0368928	0.0156865	-0.00787706	0.0107338			18.45	1.72	-1.71	1.96	3.59	0.59	1.75	1.88	4.07	3.19	3.04	1.09	6.38	-0.21	-1.21	7.33	-0.71	0.07	1.77	3.3	1.47	1.2	6.69	-0.4	-1.2	2.05	7.78	-2.29	1.98	5.45	-1.82	0.12	15.39	0.93	4.21
18.55	0.122701	0.0198009	-0.0203562	0.0134918	0.147355	0.023466	-0.0116842	0.0110679	0.0164566	0.0139425	0.00172259	0.0083451			18.55	5.72	0.29	-0.04	5.59	0.59	0.75	2.88	2.07	2.19	10.04	4.09	7.38	-0.21	1.79	7.33	-0.71	2.07	4.77	2.3	-0.53	0.2	2.69	0.6	-1.2	5.05	12.78	-0.29	-0.02	6.45	2.18	2.12	9.39	7.93	6.21
18.65	0.108339	0.0166901	0.0162666	0.0157477	0.181801	0.0247056	-0.0139193	0.0122042	0.037006	0.0151887	-0.00886957	0.00855133			18.65	2.72	2.29	0.96	5.59	1.59	-0.25	0.88	4.07	5.19	1.04	2.09	5.38	0.79	2.79	7.33	2.29	-0.93	3.77	2.3	1.47	3.2	5.69	1.6	-1.2	1.05	1.78	8.71	-0.02	3.45	-0.82	0.12	10.39	7.93	6.21
18.75	0.0848736	0.0196773	-0.0228915	0.0147698	0.137862	0.0208886	-0.00479484	0.0115597	0.0194729	0.0146814	-0.00875414	0.00895725			18.75	5.72	0.29	2.96	5.59	-1.41	-1.25	4.88	1.07	1.19	1.04	2.09	3.38	-0.21	-0.21	8.33	5.29	1.07	-0.23	6.3	-0.53	-0.8	3.69	1.6	-0.2	3.05	9.78	2.71	3.98	3.45	10.18	-0.88	14.39	4.93	5.21
18.85	0.0996923	0.0199097	-0.0145449	0.0126943	0.170487	0.023307	-0.0137824	0.0131239	0.0308981	0.0166735	-0.0165323	0.00798621			18.85	5.72	4.29	-0.04	4.59	-1.41	-0.25	3.88	2.07	1.19	2.04	3.09	4.38	-0.21	1.79	6.33	-0.71	1.07	2.77	8.3	-0.53	-0.8	6.69	0.6	-1.2	2.05	12.78	-2.29	2.98	9.45	-4.82	-1.88	7.39	10.93	3.21
18.95	0.100909	0.0207349	-0.0247639	0.0125008	0.141599	0.021046	-0.0150893	0.0125194	0.0203935	0.0178337	-0.0277648	0.00713957			18.95	4.72	3.29	0.96	4.59	-2.41	-0.25	5.88	4.07	1.19	12.04	-0.91	6.38	-0.21	3.79	11.33	0.29	0.07	2.77	5.3	1.47	0.2	7.69	-0.4	0.8	4.05	8.78	-1.29	0.98	6.45	0.18	-1.88	10.39	3.93	6.21
19.05	0.0877368	0.0192844	-0.00606697	0.014766	0.144228	0.0220119	-0.00991319	0.0126978	0.028096	0.0168845	-0.00222732	0.0109982			19.05	1.72	-2.71	0.96	4.59	-0.41	0.75	2.88	3.07	1.19	7.04	0.09	1.38	-0.21	1.79	9.33	0.29	1.07	4.77	12.3	-0.53	-0.8	3.69	1.6	2.8	1.05	8.78	-1.29	-0.02	3.45	5.18	-0.88	14.39	6.93	4.21
19.15	0.100884	0.0219804	-0.0158461	0.0117875	0.130543	0.0219533	-0.0227192	0.0132605	0.0124716	0.0141796	0.00133911	0.00947053			19.15	6.72	-0.71	2.96	0.59	-1.41	-1.25	1.88	2.07	6.19	2.04	3.09	10.38	-0.21	2.79	7.33	-0.71	1.07	4.77	7.3	-0.53	0.2	4.69	-0.4	-0.2	3.05	5.78	4.71	-1.02	-0.55	3.18	2.12	12.39	8.93	5.21
19.25	0.12457	0.0194599	-0.00216808	0.0131172	0.112255	0.0214308	-0.0125372	0.0134945	0.00787191	0.0180087	-0.0212083	0.00893806			19.25	3.72	3.29	-1.04	1.59	-0.41	0.75	2.88	6.07	4.19	10.04	0.09	4.38	-0.21	2.79	3.33	1.29	1.07	2.77	5.3	0.47	1.2	7.69	0.6	-1.2	4.05	10.78	-0.29	0.98	-1.55	1.18	2.12	11.39	6.93	11.21
19.35	0.0904169	0.0177387	-0.0090425	0.0154786	0.160119	0.0206905	-0.0155334	0.0123847	0.0180456	0.013848	-0.0103092	0.0103974			19.35	0.72	2.29	5.96	3.59	0.59	-1.25	1.88	6.07	1.19	6.04	2.09	5.38	0.79	3.79	9.33	-0.71	-0.93	2.77	2.3	2.47	-0.8	5.69	0.6	-1.2	1.05	6.78	5.71	-0.02	7.45	-2.82	-1.88	10.39	3.93	3.21
19.45	0.116283	0.0189051	-0.01347	0.0156619	0.150636	0.0218861	-0.0125055	0.0157866	0.0194478	0.016976	4.62633e-05	0.0105256			19.45	2.72	2.29	1.96	2.59	1.59	-0.25	5.88	7.07	0.19	3.04	2.09	3.38	-0.21	3.79	13.33	5.29	0.07	8.77	4.3	0.47	2.2	6.69	2.6	-1.2	2.05	5.78	2.71	0.98	3.45	0.18	0.12	14.39	7.93	6.21
19.55	0.0824425	0.0176092	-0.00955453	0.0146903	0.127247	0.0231596	-0.0255219	0.0130094	0.0444919	0.0158686	-0.00917784	0.0112043			19.55	6.72	1.29	1.96	0.59	3.59	-0.25	10.88	3.07	1.19	2.04	2.09	7.38	-0.21	0.79	6.33	-0.71	-0.93	3.77	6.3	-0.53	0.2	3.69	1.6	0.8	3.05	10.78	1.71	0.98	10.45	-2.82	2.12	10.39	6.93	3.21
19.65	0.119037	0.0191931	0.0130015	0.0170299	0.113544	0.019556	-0.0245527	0.0116428	0.0109718	0.0170937	0.000722475	0.0113844			19.65	5.72	3.29	-0.04	6.59	2.59	4.75	3.88	4.07	1.19	5.04	1.09	4.38	-0.21	0.79	5.33	4.29	1.07	7.77	-1.7	-0.53	-0.8	4.69	0.6	-1.2	3.05	9.78	2.71	-0.02	8.45	5.18	1.12	8.39	10.93	7.21
19.75	0.0960923	0.0190409	0.0307722	0.0207641	0.157197	0.0246807	-0.0296066	0.00934843	0.0220745	0.0157259	-0.0169373	0.0112805			19.75	3.72	-1.71	-0.04	5.59	2.59	1.75	3.88	10.07	1.19	4.04	-0.91	-0.62	1.79	-1.21	9.33	2.29	-0.93	5.77	8.3	2.47	-0.8	5.69	1.6	-0.2	1.05	5.78	2.71	0.98	10.45	1.18	3.12	19.39	8.93	5.21
19.85	0.0890755	0.015713	-0.00813125	0.0200489	0.141799	0.021209	-0.00818528	0.0119195	0.0265399	0.0198723	-0.0104719	0.0110154			19.85	5.72	3.29	2.96	4.59	-1.41	-1.25	-0.12	8.07	1.19	-1.96	2.09	6.38	-0.21	0.79	11.33	4.29	0.07	1.77	4.3	1.47	0.2	4.69	2.6	-0.2	2.05	13.78	0.71	-0.02	2.45	4.18	0.12	7.39	3.93	3.21
19.95	0.0990747	0.0181943	0.0108311	0.0145421	0.139984	0.0222574	-0.0125583	0.0106728	0.0184249	0.0182813	-0.00804673	0.00730861			19.95	3.72	0.29	4.96	5.59	2.59	-0.25	-0.12	5.07	6.19	6.04	0.09	7.38	-0.21	-0.21	10.33	2.29	0.07	2.77	5.3	0.47	-0.8	4.69	0.6	-1.2	2.05	4.78	4.71	0.98	-2.55	-0.82	4.12	20.39	10.93	5.21
																ND1 mel high, baseline subtracted firing rates, means from 10 trials
															Bin Centre (S)	delta Spikes/s	delta Spikes/s	delta Spikes/s	delta Spikes/s	delta Spikes/s	delta Spikes/s	delta Spikes/s	delta Spikes/s	delta Spikes/s	delta Spikes/s	delta Spikes/s	delta Spikes/s	delta Spikes/s	delta Spikes/s	delta Spikes/s	delta Spikes/s	delta Spikes/s	delta Spikes/s	delta Spikes/s	delta Spikes/s	delta Spikes/s	delta Spikes/s	delta Spikes/s	delta Spikes/s	delta Spikes/s	delta Spikes/s	delta Spikes/s	delta Spikes/s	delta Spikes/s	delta Spikes/s	delta Spikes/s	delta Spikes/s	delta Spikes/s	delta Spikes/s
															-9.95	3	0.62	-0.7	0.78	-0.11	-1.47	-0.84	-1.04	-0.06	0.48	-0.34	-0.95	-0.16	1.1	5.57	-2.87	0.13	-0.68	2.69	1.36	-1.1	-1.21	0.17	0.6	0.73	-1.85	-0.88	0.77	1.44	-3.43	-1.6	1.27	2.19	-0.42
															-9.85	0	0.62	0.3	-2.22	0.89	-0.47	-0.84	-2.04	-0.06	3.48	-0.34	1.05	-0.16	-0.9	1.57	3.13	-0.87	-1.68	0.69	-0.64	0.9	1.79	0.17	-0.4	-0.27	3.15	-0.88	-0.23	-5.56	-1.43	0.4	3.27	2.19	-0.42
															-9.75	3	-0.38	-0.7	1.78	-2.11	-1.47	-0.84	1.96	-0.06	-3.52	-0.34	1.05	-0.16	2.1	1.57	1.13	-0.87	0.32	-0.31	1.36	-1.1	-2.21	0.17	0.6	-0.27	0.15	-0.88	-0.23	-6.56	-5.43	1.4	1.27	4.19	-0.42
															-9.65	-1	-2.38	-0.7	-1.22	-0.11	1.53	2.16	-2.04	-0.06	-3.52	0.66	-1.95	-0.16	0.1	4.57	2.13	-0.87	-1.68	-1.31	-0.64	-0.1	2.79	-0.83	-0.4	-0.27	-0.85	-3.88	-0.23	4.44	-4.43	-0.6	4.27	4.19	0.58
															-9.55	1	-0.38	0.3	-2.22	0.89	0.53	-0.84	1.96	0.94	0.48	0.66	-0.95	-0.16	1.1	1.57	2.13	0.13	-0.68	0.69	-0.64	-0.1	1.79	0.17	-0.4	-0.27	0.15	1.12	-0.23	-4.56	-0.43	1.4	0.27	4.19	-0.42
															-9.45	3	-0.38	0.3	-0.22	-3.11	-0.47	-0.84	-0.04	-0.06	2.48	-0.34	2.05	-0.16	1.1	3.57	-3.87	0.13	0.32	0.69	0.36	-0.1	-0.21	0.17	-0.4	0.73	0.15	-0.88	-0.23	-0.56	3.57	-0.6	1.27	1.19	-0.42
															-9.35	4	-1.38	-0.7	1.78	-0.11	-1.47	-0.84	-3.04	-0.06	1.48	0.66	-1.95	-0.16	-1.9	4.57	4.13	0.13	-0.68	-0.31	1.36	0.9	-1.21	-0.83	0.6	0.73	-0.85	0.12	0.77	2.44	1.57	0.4	-0.73	0.19	-0.42
															-9.25	2	-2.38	-0.7	-2.22	-0.11	0.53	-0.84	1.96	0.94	-5.52	-0.34	-0.95	-0.16	-0.9	0.57	2.13	-0.87	0.32	1.69	-0.64	-0.1	-1.21	0.17	-0.4	1.73	0.15	1.12	-0.23	3.44	-2.43	0.4	-1.73	0.19	1.58
															-9.15	7	-1.38	0.3	-3.22	0.89	-0.47	-0.84	-1.04	-0.06	1.48	-0.34	-2.95	-0.16	-1.9	8.57	2.13	0.13	0.32	-1.31	-0.64	-0.1	2.79	-0.83	-0.4	-0.27	1.15	5.12	1.77	0.44	5.57	1.4	3.27	0.19	1.58
															-9.05	5	0.62	-0.7	-2.22	0.89	4.53	0.16	-3.04	0.94	-9.52	-0.34	0.05	-0.16	-0.9	-0.43	-1.87	2.13	0.32	3.69	-0.64	-0.1	2.79	-0.83	-0.4	-0.27	-0.85	0.12	-0.23	2.44	-3.43	-0.6	3.27	-0.81	1.58
															-8.95	4	-1.38	-0.7	0.78	-1.11	-0.47	1.16	-1.04	-0.06	-1.52	0.66	1.05	-0.16	2.1	1.57	0.13	-0.87	1.32	1.69	1.36	-1.1	1.79	-0.83	-0.4	0.73	0.15	-1.88	-0.23	1.44	0.57	1.4	1.27	0.19	-1.42
															-8.85	4	-0.38	-0.7	-0.22	0.89	1.53	1.16	0.96	-0.06	-6.52	-0.34	-0.95	-0.16	0.1	-1.43	-1.87	-0.87	-0.68	-0.31	0.36	0.9	1.79	-0.83	-0.4	-0.27	0.15	-0.88	-0.23	0.44	-1.43	0.4	1.27	0.19	1.58
															-8.75	2	-3.38	0.3	-0.22	0.89	-1.47	3.16	3.96	-0.06	-1.52	0.66	-0.95	-0.16	1.1	0.57	2.13	-0.87	-0.68	0.69	0.36	0.9	0.79	0.17	-0.4	-0.27	0.15	-1.88	-0.23	-4.56	-0.43	-0.6	0.27	6.19	0.58
															-8.65	7	-1.38	2.3	-2.22	-1.11	0.53	1.16	-1.04	-0.06	0.48	-0.34	-0.95	2.84	0.1	-0.43	1.13	0.13	1.32	-0.31	1.36	-1.1	1.79	0.17	-0.4	1.73	0.15	2.12	-0.23	1.44	4.57	-0.6	0.27	1.19	-0.42
															-8.55	3	-0.38	1.3	-0.22	-1.11	1.53	0.16	-0.04	-0.06	2.48	-0.34	3.05	-0.16	3.1	0.57	-0.87	-0.87	-0.68	-2.31	-0.64	1.9	0.79	-0.83	-0.4	0.73	0.15	2.12	0.77	0.44	1.57	1.4	3.27	-0.81	0.58
															-8.45	7	-0.38	1.3	-1.22	-0.11	0.53	1.16	1.96	-0.06	1.48	-0.34	2.05	-0.16	2.1	1.57	1.13	-0.87	-0.68	-1.31	1.36	-0.1	-0.21	-0.83	1.6	0.73	2.15	2.12	-0.23	1.44	-0.43	0.4	-0.73	1.19	-0.42
															-8.35	2	0.62	-0.7	-0.22	-0.11	0.53	0.16	-2.04	-0.06	5.48	-0.34	3.05	-0.16	-0.9	-5.43	5.13	2.13	-0.68	-0.31	-0.64	-1.1	2.79	1.17	-0.4	-0.27	-1.85	-1.88	-0.23	0.44	-1.43	-0.6	0.27	1.19	0.58
															-8.25	3	-1.38	-0.7	-2.22	-0.11	-0.47	2.16	2.96	-0.06	-9.52	-0.34	-0.95	-0.16	0.1	-1.43	0.13	-0.87	1.32	3.69	-0.64	-0.1	-0.21	-0.83	0.6	-0.27	-1.85	-0.88	0.77	3.44	1.57	0.4	-0.73	0.19	1.58
															-8.15	5	-2.38	1.3	-3.22	3.89	-1.47	0.16	-1.04	-0.06	-3.52	-0.34	-0.95	-0.16	-0.9	-0.43	-3.87	2.13	-1.68	0.69	0.36	-0.1	0.79	1.17	1.6	-0.27	-0.85	-0.88	0.77	0.44	-3.43	1.4	0.27	1.19	1.58
															-8.05	3	-1.38	-0.7	0.78	1.89	-0.47	-1.84	-0.04	-0.06	-4.52	-0.34	5.05	-0.16	-1.9	-1.43	2.13	1.13	-1.68	-2.31	-0.64	-0.1	-5.21	-0.83	-0.4	-0.27	0.15	0.12	-0.23	-0.56	3.57	0.4	0.27	0.19	-1.42
															-7.95	5	-0.38	0.3	-2.22	-1.11	0.53	1.16	1.96	-0.06	0.48	-0.34	1.05	-0.16	-0.9	-2.43	0.13	-0.87	-1.68	0.69	0.36	-1.1	0.79	0.17	-0.4	-0.27	0.15	0.12	-0.23	2.44	-0.43	0.4	0.27	-0.81	-0.42
															-7.85	4	-2.38	-0.7	-1.22	-0.11	0.53	0.16	0.96	-0.06	-4.52	-0.34	4.05	-0.16	-1.9	-1.43	1.13	0.13	1.32	2.69	-0.64	-1.1	-1.21	-0.83	-0.4	-0.27	0.15	0.12	-0.23	1.44	-3.43	-1.6	-0.73	-2.81	2.58
															-7.75	5	-2.38	-0.7	-1.22	0.89	-0.47	2.16	-3.04	-0.06	4.48	0.66	-0.95	-0.16	0.1	-2.43	-0.87	-0.87	-1.68	-1.31	-0.64	0.9	-0.21	-0.83	-0.4	-0.27	-0.85	-1.88	-0.23	2.44	-4.43	-0.6	-1.73	-0.81	0.58
															-7.65	4	1.62	-0.7	-3.22	0.89	-0.47	0.16	-0.04	-0.06	0.48	-0.34	1.05	0.84	0.1	-0.43	-0.87	-0.87	-0.68	0.69	1.36	-1.1	-1.21	1.17	-0.4	-0.27	0.15	-0.88	-0.23	-1.56	-2.43	-0.6	-3.73	0.19	1.58
															-7.55	4	1.62	0.3	1.78	-0.11	-1.47	-1.84	4.96	-0.06	-1.52	-0.34	1.05	-0.16	-0.9	-5.43	-2.87	1.13	-0.68	3.69	0.36	1.9	0.79	0.17	-0.4	-0.27	1.15	-0.88	-0.23	-2.56	-4.43	-1.6	-1.73	1.19	-0.42
															-7.45	1	-2.38	0.3	-0.22	-0.11	-1.47	2.16	-2.04	0.94	0.48	-0.34	-0.95	-0.16	1.1	-2.43	-1.87	2.13	0.32	0.69	0.36	0.9	-1.21	0.17	0.6	-0.27	-0.85	1.12	-0.23	-0.56	4.57	-0.6	0.27	0.19	1.58
															-7.35	-1	-1.38	0.3	0.78	-0.11	-1.47	-0.84	0.96	-0.06	-7.52	-0.34	1.05	-0.16	1.1	-2.43	0.13	-0.87	-0.68	-2.31	0.36	-0.1	1.79	1.17	-0.4	-0.27	3.15	0.12	-0.23	-1.56	1.57	-1.6	-1.73	-1.81	-0.42
															-7.25	2	4.62	0.3	-0.22	-0.11	1.53	1.16	2.96	-0.06	-3.52	0.66	2.05	-0.16	0.1	-3.43	-3.87	0.13	1.32	-0.31	0.36	-0.1	-0.21	-0.83	-0.4	-0.27	-1.85	-1.88	1.77	2.44	8.57	1.4	-3.73	2.19	0.58
															-7.15	-1	-0.38	-0.7	-0.22	-0.11	1.53	2.16	1.96	-0.06	3.48	0.66	0.05	-0.16	1.1	-2.43	-1.87	0.13	0.32	-3.31	0.36	-0.1	-5.21	0.17	-0.4	-0.27	0.15	-2.88	-0.23	-1.56	-1.43	-0.6	-1.73	-0.81	-0.42
															-7.05	2	-3.38	0.3	-0.22	0.89	-0.47	-0.84	-0.04	-0.06	-3.52	0.66	-2.95	-0.16	1.1	-0.43	1.13	-0.87	-1.68	0.69	-0.64	-0.1	-0.21	0.17	-0.4	-0.27	0.15	-2.88	-0.23	-0.56	4.57	-1.6	-0.73	-0.81	-0.42
															-6.95	3.10862e-16	2.62	-0.7	-0.22	-3.11	-0.47	-0.84	-0.04	-0.06	0.48	0.66	-1.95	-0.16	-1.9	-2.43	-0.87	1.13	-1.68	-2.31	-0.64	-0.1	4.79	1.17	-0.4	-0.27	-1.85	2.12	-0.23	3.44	-5.43	0.4	-0.73	0.19	1.58
															-6.85	3	-0.38	-0.7	-1.22	-0.11	-0.47	-1.84	-2.04	-0.06	-0.52	-0.34	-0.95	-0.16	1.1	1.57	-3.87	-0.87	-0.68	-1.31	-0.64	-1.1	-0.21	0.17	-0.4	-0.27	1.15	1.12	-0.23	-2.56	-0.43	-0.6	-2.73	1.19	-0.42
															-6.75	-1	0.62	2.3	0.78	-3.11	-0.47	-0.84	0.96	-0.06	3.48	-0.34	-1.95	-0.16	-0.9	-2.43	2.13	-0.87	4.32	2.69	-0.64	3.9	-2.21	0.17	0.6	0.73	-0.85	0.12	-0.23	0.44	0.57	-0.6	-1.73	-0.81	-0.42
															-6.65	2	2.62	0.3	-1.22	0.89	-0.47	-0.84	-1.04	-0.06	1.48	-0.34	0.05	0.84	2.1	-3.43	-1.87	-0.87	2.32	-2.31	-0.64	0.9	-5.21	0.17	-0.4	-0.27	0.15	-1.88	-0.23	4.44	9.57	-1.6	-2.73	4.19	-1.42
															-6.55	-4	0.62	0.3	2.78	0.89	1.53	-1.84	0.96	-0.06	-2.52	0.66	-1.95	0.84	-1.9	-0.43	1.13	0.13	0.32	-0.31	-0.64	-1.1	-0.21	-0.83	0.6	-0.27	-0.85	-0.88	-0.23	-0.56	-6.43	-1.6	-1.73	-0.81	1.58
															-6.45	1	0.62	-0.7	-2.22	1.89	1.53	-1.84	-1.04	-0.06	1.48	-0.34	0.05	-0.16	0.1	-1.43	0.13	0.13	1.32	-2.31	-0.64	0.9	-2.21	1.17	-0.4	-0.27	1.15	-0.88	-0.23	-3.56	-1.43	-1.6	-2.73	0.19	-1.42
															-6.35	3	-0.38	0.3	3.78	-1.11	0.53	0.16	-0.04	-0.06	7.48	-0.34	-0.95	-0.16	2.1	-2.43	-2.87	-0.87	1.32	-0.31	0.36	-0.1	-2.21	-0.83	-0.4	-0.27	0.15	-2.88	-0.23	-0.56	2.57	0.4	0.27	-1.81	1.58
															-6.25	2	2.62	-0.7	-1.22	-1.11	0.53	0.16	1.96	-0.06	1.48	0.66	6.05	-0.16	0.1	-4.43	1.13	0.13	2.32	5.69	-0.64	0.9	-3.21	1.17	-0.4	-0.27	0.15	1.12	-0.23	-1.56	-3.43	-0.6	-0.73	-0.81	-1.42
															-6.15	1	-0.38	-0.7	1.78	-1.11	-1.47	0.16	3.96	-0.06	2.48	-0.34	-1.95	-0.16	-0.9	0.57	1.13	-0.87	1.32	0.69	-0.64	-1.1	1.79	-0.83	-0.4	-0.27	1.15	2.12	-0.23	-0.56	-1.43	-1.6	-0.73	-1.81	0.58
															-6.05	2	-0.38	1.3	1.78	0.89	-1.47	1.16	-1.04	-0.06	2.48	-0.34	5.05	-0.16	2.1	-2.43	-2.87	0.13	-0.68	-0.31	1.36	1.9	1.79	-0.83	-0.4	0.73	-0.85	5.12	-0.23	-3.56	-0.43	1.4	0.27	0.19	-0.42
															-5.95	1	2.62	-0.7	-2.22	1.89	-0.47	0.16	-1.04	-0.06	-0.52	-0.34	2.05	-0.16	-0.9	1.57	0.13	0.13	-0.68	0.69	0.36	-0.1	3.79	0.17	-0.4	-0.27	1.15	0.12	-0.23	-3.56	-5.43	-0.6	-0.73	-2.81	1.58
															-5.85	4	0.62	0.3	1.78	-1.11	-0.47	-0.84	-2.04	-0.06	1.48	-0.34	4.05	-0.16	-1.9	0.57	0.13	1.13	-1.68	0.69	0.36	-0.1	-1.21	1.17	1.6	-0.27	0.15	-0.88	0.77	-4.56	-1.43	0.4	-2.73	0.19	0.58
															-5.75	0	2.62	-0.7	0.78	-1.11	1.53	1.16	2.96	-0.06	-3.52	-0.34	1.05	-0.16	0.1	0.57	3.13	1.13	-0.68	-0.31	-0.64	-1.1	-2.21	0.17	0.6	0.73	-1.85	1.12	-0.23	-2.56	1.57	-0.6	0.27	0.19	1.58
															-5.65	1	-0.38	0.3	0.78	0.89	0.53	0.16	-1.04	-0.06	-0.52	-0.34	-1.95	-0.16	0.1	-2.43	-0.87	0.13	-0.68	2.69	-0.64	-0.1	1.79	-0.83	-0.4	-0.27	0.15	2.12	-0.23	-0.56	-5.43	4.4	-0.73	-1.81	-0.42
															-5.55	-1.77636e-16	0.62	0.3	-0.22	-0.11	-1.47	1.16	1.96	-0.06	1.48	-0.34	1.05	-0.16	1.1	-1.43	-0.87	0.13	-0.68	-1.31	-0.64	-1.1	2.79	0.17	-0.4	-0.27	0.15	2.12	-0.23	3.44	2.57	2.4	-1.73	1.19	-1.42
															-5.45	-4.44089e-17	2.62	1.3	2.78	0.89	0.53	-0.84	-0.04	0.94	-0.52	-0.34	2.05	-0.16	0.1	-0.43	0.13	0.13	-0.68	0.69	-0.64	1.9	0.79	0.17	-0.4	-0.27	-0.85	0.12	0.77	3.44	-0.43	-0.6	0.27	-0.81	0.58
															-5.35	3	0.62	0.3	0.78	0.89	-1.47	-0.84	-1.04	-0.06	1.48	0.66	0.05	-0.16	0.1	-0.43	0.13	0.13	-0.68	0.69	-0.64	0.9	2.79	-0.83	0.6	-0.27	0.15	1.12	-0.23	-0.56	5.57	-1.6	-0.73	-0.81	1.58
															-5.25	-3	-1.38	0.3	-0.22	1.89	1.53	0.16	-2.04	-0.06	-2.52	-0.34	-0.95	-0.16	-0.9	-2.43	0.13	0.13	-0.68	-1.31	0.36	-1.1	-0.21	1.17	-0.4	-0.27	-0.85	-2.88	0.77	0.44	1.57	0.4	-0.73	-0.81	0.58
															-5.15	1.33227e-16	-0.38	-0.7	1.78	-0.11	-0.47	0.16	-3.04	-0.06	3.48	0.66	2.05	0.84	3.1	0.57	-1.87	0.13	1.32	-3.31	0.36	-0.1	1.79	-0.83	-0.4	-0.27	-1.85	-0.88	-0.23	0.44	2.57	2.4	-1.73	-2.81	-1.42
															-5.05	-2	1.62	0.3	0.78	1.89	-1.47	0.16	-3.04	-0.06	1.48	0.66	2.05	0.84	-1.9	0.57	-3.87	0.13	1.32	1.69	-0.64	-0.1	-0.21	-0.83	-0.4	-0.27	-0.85	-1.88	-0.23	-1.56	-3.43	-0.6	-1.73	-1.81	-0.42
															-4.95	-2	-2.38	1.3	0.78	-0.11	-1.47	0.16	-2.04	-0.06	-3.52	-0.34	0.05	-0.16	2.1	-1.43	2.13	0.13	2.32	-2.31	0.36	0.9	2.79	0.17	-0.4	-0.27	0.15	2.12	-0.23	-0.56	-8.43	-1.6	-0.73	-1.81	-1.42
															-4.85	2	0.62	-0.7	1.78	-1.11	3.53	-0.84	-1.04	-0.06	0.48	-0.34	2.05	-0.16	2.1	2.57	-3.87	-0.87	0.32	-1.31	-0.64	-1.1	0.79	-0.83	-0.4	-0.27	-0.85	-3.88	-0.23	-0.56	4.57	0.4	0.27	-2.81	-0.42
															-4.75	-1	-1.38	0.3	2.78	-1.11	-0.47	0.16	2.96	-0.06	-2.52	0.66	-1.95	-0.16	-0.9	-0.43	-1.87	-0.87	2.32	-2.31	1.36	-1.1	-0.21	3.17	-0.4	0.73	1.15	-1.88	3.77	0.44	0.57	0.4	-1.73	-0.81	-1.42
															-4.65	0	3.62	0.3	1.78	-0.11	4.53	-0.84	5.96	0.94	0.48	0.66	-2.95	-0.16	-0.9	-3.43	1.13	-0.87	-0.68	-2.31	1.36	-1.1	2.79	2.17	-0.4	-0.27	0.15	2.12	-0.23	-0.56	-4.43	0.4	-4.73	-1.81	-1.42
															-4.55	1	-1.38	1.3	1.78	-1.11	-1.47	-1.84	3.96	-0.06	0.48	0.66	0.05	-0.16	-1.9	-3.43	-3.87	1.13	2.32	-0.31	1.36	-1.1	2.79	0.17	-0.4	-0.27	-0.85	-1.88	-0.23	3.44	2.57	-0.6	-0.73	-0.81	-0.42
															-4.45	0	-0.38	-0.7	3.78	2.89	-0.47	-0.84	-2.04	-0.06	7.48	0.66	1.05	-0.16	-1.9	-1.43	-2.87	1.13	1.32	-1.31	-0.64	0.9	-4.21	1.17	-0.4	-0.27	0.15	0.12	-0.23	-4.56	0.57	0.4	-2.73	2.19	0.58
															-4.35	-1	-0.38	0.3	-1.22	-2.11	0.53	1.16	0.96	-0.06	-4.52	-0.34	-0.95	-0.16	-0.9	1.57	2.13	0.13	1.32	4.69	1.36	-0.1	-0.21	0.17	-0.4	-0.27	0.15	4.12	-0.23	0.44	0.57	-0.6	-1.73	-1.81	1.58
															-4.25	-3	0.62	3.3	2.78	-1.11	0.53	2.16	1.96	-0.06	-0.52	0.66	0.05	-0.16	0.1	-2.43	0.13	-0.87	0.32	2.69	-0.64	-1.1	0.79	0.17	0.6	-0.27	-1.85	0.12	-0.23	3.44	0.57	0.4	-3.73	-1.81	-0.42
															-4.15	3	-1.38	-0.7	1.78	-2.11	0.53	0.16	-2.04	-0.06	-1.52	0.66	-0.95	-0.16	1.1	-1.43	-1.87	1.13	2.32	-0.31	-0.64	-0.1	1.79	-0.83	0.6	-0.27	-0.85	-1.88	-0.23	4.44	-0.43	-0.6	1.27	-1.81	0.58
															-4.05	-2	1.62	-0.7	0.78	-2.11	1.53	2.16	0.96	-0.06	2.48	0.66	-0.95	-0.16	0.1	2.57	2.13	0.13	0.32	1.69	-0.64	0.9	-0.21	0.17	0.6	-0.27	1.15	3.12	-0.23	1.44	-5.43	-0.6	-1.73	0.19	-0.42
															-3.95	1	0.62	1.3	-0.22	-0.11	-0.47	0.16	-2.04	-0.06	1.48	-0.34	1.05	-0.16	0.1	-2.43	0.13	0.13	-0.68	-0.31	-0.64	-0.1	0.79	1.17	-0.4	0.73	3.15	0.12	-0.23	-2.56	6.57	0.4	-3.73	-0.81	-1.42
															-3.85	-2	2.62	0.3	-2.22	-1.11	-1.47	-0.84	-4.04	-0.06	-0.52	0.66	0.05	-0.16	1.1	0.57	3.13	2.13	-1.68	-0.31	-0.64	-0.1	1.79	0.17	0.6	-0.27	-0.85	-2.88	-0.23	0.44	5.57	0.4	-5.73	-2.81	2.58
															-3.75	2	-0.38	-0.7	1.78	1.89	-0.47	-0.84	-3.04	-0.06	3.48	-0.34	-0.95	-0.16	-1.9	-1.43	-1.87	0.13	3.32	2.69	0.36	-0.1	3.79	-0.83	-0.4	-0.27	-1.85	0.12	-0.23	-4.56	-0.43	-0.6	1.27	0.19	0.58
															-3.65	3	0.62	-0.7	3.78	-2.11	-1.47	1.16	-0.04	-0.06	-0.52	-0.34	2.05	-0.16	0.1	3.57	-0.87	0.13	-0.68	-0.31	-0.64	-0.1	0.79	0.17	2.6	-0.27	0.15	1.12	0.77	0.44	0.57	-0.6	-3.73	-1.81	-1.42
															-3.55	-1	0.62	-0.7	-1.22	-0.11	0.53	0.16	1.96	-0.06	6.48	-0.34	-3.95	-0.16	-0.9	1.57	-1.87	0.13	0.32	-1.31	0.36	0.9	-3.21	-0.83	-0.4	-0.27	-0.85	1.12	-0.23	-2.56	1.57	-0.6	-2.73	-2.81	-0.42
															-3.45	4.44089e-17	0.62	0.3	-1.22	-2.11	-0.47	1.16	-0.04	-0.06	-2.52	-0.34	1.05	-0.16	1.1	1.57	1.13	0.13	0.32	-1.31	0.36	2.9	-3.21	-0.83	-0.4	0.73	2.15	-0.88	-0.23	2.44	-0.43	-0.6	-2.73	-0.81	-1.42
															-3.35	1	-0.38	0.3	1.78	-2.11	-1.47	0.16	-1.04	-0.06	-6.52	-0.34	-0.95	-0.16	0.1	2.57	0.13	0.13	-1.68	-0.31	-0.64	1.9	-1.21	-0.83	2.6	-0.27	-0.85	-0.88	-0.23	-1.56	2.57	-0.6	-2.73	-2.81	0.58
															-3.25	2	0.62	-0.7	0.78	-0.11	2.53	0.16	-2.04	-0.06	2.48	0.66	-0.95	-0.16	2.1	-2.43	1.13	-0.87	-0.68	2.69	-0.64	-0.1	-0.21	1.17	-0.4	-0.27	-1.85	7.12	-0.23	-2.56	-2.43	-1.6	-3.73	-0.81	-1.42
															-3.15	-2	0.62	-0.7	-1.22	1.89	1.53	1.16	-2.04	-0.06	1.48	0.66	-0.95	2.84	1.1	0.57	-1.87	0.13	-1.68	0.69	-0.64	-0.1	0.79	1.17	-0.4	-0.27	-0.85	-2.88	-0.23	3.44	-2.43	-0.6	-4.73	-1.81	0.58
															-3.05	1	1.62	0.3	2.78	-1.11	2.53	1.16	0.96	-0.06	-7.52	-0.34	0.05	-0.16	-0.9	-2.43	2.13	3.13	0.32	-1.31	0.36	-0.1	1.79	1.17	-0.4	-0.27	0.15	0.12	1.77	0.44	2.57	-0.6	1.27	-0.81	-1.42
															-2.95	-2	-0.38	-0.7	1.78	1.89	0.53	1.16	1.96	-0.06	8.48	-0.34	0.05	-0.16	-0.9	1.57	2.13	0.13	0.32	1.69	0.36	-0.1	5.79	1.17	-0.4	-0.27	-0.85	2.12	-0.23	-0.56	0.57	-1.6	-1.73	0.19	-0.42
															-2.85	-4	-0.38	-0.7	1.78	-0.11	4.53	1.16	-1.04	-0.06	0.48	-0.34	-0.95	-0.16	-1.9	1.57	2.13	2.13	1.32	-3.31	0.36	-1.1	1.79	-0.83	0.6	0.73	-0.85	2.12	-0.23	-0.56	8.57	-0.6	-3.73	-0.81	-1.42
															-2.75	-1	-1.38	-0.7	-0.22	1.89	-1.47	-0.84	-2.04	-0.06	2.48	-0.34	-1.95	-0.16	-0.9	4.57	0.13	0.13	-0.68	3.69	-0.64	-1.1	0.79	-0.83	1.6	-0.27	0.15	0.12	-0.23	0.44	-1.43	1.4	-0.73	-1.81	-0.42
															-2.65	1	-1.38	-0.7	-4.22	-0.11	1.53	-1.84	-3.04	-0.06	-3.52	-0.34	0.05	-0.16	-1.9	0.57	0.13	-0.87	0.32	-1.31	0.36	-1.1	-1.21	1.17	-0.4	-0.27	-0.85	0.12	-0.23	-1.56	-3.43	0.4	-2.73	0.19	-1.42
															-2.55	2.22045e-16	0.62	-0.7	6.78	-2.11	-0.47	-0.84	-1.04	-0.06	-0.52	-0.34	1.05	0.84	0.1	1.57	-2.87	-0.87	-0.68	1.69	0.36	-0.1	-0.21	2.17	-0.4	-0.27	2.15	-2.88	-0.23	-0.56	3.57	-0.6	-0.73	1.19	-1.42
															-2.45	-4	-1.38	-0.7	-2.22	-0.11	-1.47	-1.84	-0.04	-0.06	0.48	-0.34	-0.95	-0.16	-0.9	1.57	2.13	-0.87	-0.68	-2.31	-0.64	-0.1	0.79	-0.83	-0.4	-0.27	-0.85	-1.88	-0.23	5.44	1.57	-1.6	-4.73	1.19	0.58
															-2.35	5.32907e-16	-2.38	0.3	-1.22	0.89	-0.47	2.16	4.96	-0.06	-0.52	0.66	-1.95	-0.16	0.1	0.57	-0.87	-0.87	0.32	1.69	0.36	1.9	2.79	-0.83	-0.4	-0.27	-0.85	-2.88	-0.23	1.44	-4.43	0.4	3.27	2.19	-0.42
															-2.25	-4	1.62	0.3	1.78	-0.11	-1.47	0.16	7.96	-0.06	2.48	-0.34	-1.95	-0.16	-0.9	2.57	-0.87	-0.87	0.32	0.69	0.36	-0.1	-2.21	-0.83	-0.4	-0.27	1.15	2.12	-0.23	1.44	5.57	0.4	2.27	1.19	-1.42
															-2.15	-2	0.62	0.3	-0.22	2.89	0.53	0.16	-0.04	-0.06	9.48	0.66	0.05	-0.16	0.1	2.57	1.13	0.13	0.32	-4.31	-0.64	0.9	1.79	1.17	-0.4	-0.27	-0.85	2.12	-0.23	-1.56	-1.43	-0.6	3.27	-0.81	-0.42
															-2.05	-3	-0.38	1.3	2.78	0.89	0.53	0.16	1.96	-0.06	-0.52	-0.34	1.05	-0.16	0.1	3.57	-2.87	-0.87	-1.68	-1.31	0.36	-0.1	-1.21	-0.83	0.6	-0.27	0.15	0.12	-0.23	2.44	3.57	-0.6	5.27	1.19	0.58
															-1.95	-3	0.62	-0.7	3.78	-0.11	-1.47	-0.84	-3.04	-0.06	-1.52	-0.34	1.05	-0.16	-0.9	2.57	4.13	-0.87	0.32	0.69	-0.64	-1.1	1.79	0.17	0.6	-0.27	-1.85	-0.88	-0.23	-1.56	-2.43	-0.6	2.27	-0.81	0.58
															-1.85	-1	2.62	0.3	0.78	0.89	0.53	-0.84	-2.04	-0.06	0.48	-0.34	2.05	0.84	-1.9	-1.43	0.13	-0.87	-0.68	-0.31	0.36	0.9	-1.21	0.17	-0.4	-0.27	-1.85	-2.88	-0.23	-1.56	-0.43	-0.6	0.27	0.19	-0.42
															-1.75	-4	-1.38	-0.7	0.78	-2.11	-0.47	0.16	-3.04	-0.06	-2.52	-0.34	0.05	-0.16	0.1	0.57	1.13	-0.87	-0.68	-0.31	-0.64	-1.1	-1.21	-0.83	-0.4	-0.27	0.15	2.12	0.77	0.44	-8.43	2.4	4.27	0.19	-0.42
															-1.65	-4	1.62	-0.7	-1.22	-0.11	1.53	-1.84	-2.04	-0.06	3.48	-0.34	2.05	-0.16	2.1	2.57	1.13	1.13	-0.68	0.69	-0.64	-0.1	-1.21	0.17	-0.4	-0.27	1.15	1.12	-0.23	-2.56	-2.43	0.4	2.27	1.19	-0.42
															-1.55	-6	0.62	0.3	-3.22	0.89	-0.47	-1.84	-2.04	-0.06	0.48	0.66	0.05	-0.16	0.1	4.57	1.13	-0.87	-0.68	0.69	1.36	-0.1	-1.21	-0.83	0.6	-0.27	-1.85	1.12	-0.23	1.44	-2.43	-0.6	1.27	1.19	0.58
															-1.45	-4	-0.38	-0.7	2.78	-1.11	-0.47	-1.84	-1.04	-0.06	-2.52	-0.34	-1.95	-0.16	-1.9	-0.43	3.13	1.13	1.32	0.69	-0.64	-0.1	2.79	-0.83	-0.4	0.73	2.15	2.12	0.77	0.44	2.57	1.4	0.27	-1.81	0.58
															-1.35	-5	1.62	0.3	0.78	1.89	-0.47	2.16	-1.04	-0.06	-1.52	0.66	1.05	-0.16	-1.9	-3.43	-0.87	-0.87	-1.68	-0.31	0.36	-0.1	-1.21	1.17	0.6	0.73	-0.85	-1.88	0.77	-0.56	-0.43	-0.6	2.27	-1.81	-0.42
															-1.25	-4	0.62	4.3	-2.22	-0.11	-0.47	0.16	-2.04	-0.06	-1.52	-0.34	1.05	0.84	2.1	1.57	1.13	0.13	-1.68	-3.31	0.36	-0.1	-1.21	1.17	-0.4	-0.27	1.15	-0.88	-0.23	0.44	3.57	0.4	4.27	0.19	-1.42
															-1.15	-8	-0.38	0.3	-1.22	-2.11	-1.47	-1.84	-1.04	-0.06	0.48	-0.34	-0.95	-0.16	2.1	0.57	0.13	1.13	-1.68	-0.31	-0.64	-1.1	-1.21	0.17	-0.4	1.73	-0.85	0.12	-0.23	2.44	4.57	2.4	2.27	2.19	-0.42
															-1.05	-3	0.62	0.3	-1.22	-0.11	-1.47	-1.84	-1.04	-0.06	9.48	-0.34	-0.95	-0.16	0.1	0.57	-1.87	-0.87	-1.68	2.69	-0.64	-1.1	-0.21	0.17	0.6	0.73	-0.85	0.12	0.77	3.44	-1.43	-0.6	2.27	-0.81	-0.42
															-0.95	-6	-0.38	-0.7	-3.22	-1.11	-1.47	0.16	2.96	-0.06	-1.52	-0.34	-3.95	-0.16	-0.9	-2.43	-1.87	0.13	5.32	-0.31	-0.64	-0.1	-4.21	0.17	0.6	-0.27	-0.85	-0.88	-0.23	0.44	-4.43	1.4	9.27	1.19	1.58
															-0.85	-5	-1.38	0.3	-1.22	1.89	-1.47	0.16	4.96	-0.06	4.48	-0.34	-2.95	0.84	1.1	2.57	3.13	-0.87	-0.68	-1.31	0.36	-1.1	-6.21	0.17	-0.4	-0.27	1.15	0.12	-0.23	-2.56	-0.43	1.4	-0.73	1.19	-0.42
															-0.75	-5	2.62	-0.7	-0.22	0.89	-0.47	0.16	1.96	-0.06	2.48	2.66	-0.95	-0.16	0.1	3.57	1.13	0.13	-0.68	-2.31	-0.64	-0.1	-1.21	0.17	0.6	0.73	1.15	-4.88	-0.23	-0.56	-3.43	1.4	1.27	-0.81	-1.42
															-0.65	-5	-2.38	-0.7	-0.22	0.89	0.53	-0.84	1.96	-0.06	-3.52	0.66	3.05	0.84	2.1	1.57	1.13	0.13	-0.68	-0.31	2.36	-1.1	1.79	-0.83	0.6	-0.27	1.15	6.12	-0.23	-2.56	-4.43	-0.6	6.27	5.19	0.58
															-0.55	-5	2.62	-0.7	-1.22	1.89	0.53	3.16	0.96	-0.06	3.48	0.66	0.05	-0.16	0.1	-0.43	-0.87	-0.87	-1.68	-0.31	-0.64	-0.1	-3.21	-0.83	-0.4	-0.27	1.15	0.12	-0.23	0.44	5.57	0.4	3.27	-0.81	1.58
															-0.45	-6	-0.38	0.3	0.78	-0.11	0.53	-0.84	-1.04	-0.06	-2.52	-0.34	0.05	-0.16	-0.9	-2.43	0.13	1.13	0.32	0.69	1.36	0.9	-1.21	-0.83	-0.4	1.73	1.15	4.12	-0.23	0.44	3.57	2.4	7.27	2.19	0.58
															-0.35	-2	-0.38	-0.7	-3.22	-0.11	-1.47	-1.84	0.96	-0.06	2.48	-0.34	-1.95	-0.16	-0.9	3.57	0.13	-0.87	-0.68	0.69	0.36	0.9	-2.21	-0.83	0.6	-0.27	1.15	-4.88	-0.23	-0.56	-3.43	-1.6	4.27	2.19	1.58
															-0.25	-7	-0.38	-0.7	-2.22	-0.11	0.53	1.16	0.96	-0.06	0.48	-0.34	-1.95	-0.16	-0.9	-2.43	-0.87	1.13	2.32	-0.31	-0.64	-0.1	-0.21	-0.83	0.6	0.73	3.15	3.12	-0.23	0.44	5.57	1.4	3.27	1.19	-1.42
															-0.15	-4	0.62	-0.7	-2.22	1.89	0.53	-0.84	-1.04	-0.06	-2.52	-0.34	-1.95	-0.16	1.1	-4.43	-1.87	-0.87	1.32	-4.31	-0.64	0.9	-3.21	-0.83	0.6	0.73	2.15	-0.88	-0.23	2.44	3.57	-1.6	1.27	-0.81	-1.42
															-0.05	-1	-2.38	-0.7	-3.22	-0.11	-1.47	-0.84	-3.04	-0.06	-2.52	-0.34	-1.95	-0.16	-0.9	-3.43	2.13	0.13	-1.68	0.69	0.36	-0.1	-1.21	-0.83	0.6	-0.27	1.15	-1.88	-0.23	0.44	-0.43	2.4	4.27	-2.81	0.58
															0.05	37	5.62	7.3	13.78	8.89	4.53	3.16	7.96	5.94	30.48	13.66	40.05	11.84	5.1	51.57	3.13	1.13	21.32	12.69	7.36	7.9	15.79	6.17	7.6	13.73	40.15	-1.88	6.77	39.44	35.57	5.4	14.27	12.19	5.58
															0.15	6	-1.38	0.3	-3.22	4.89	-0.47	6.16	20.96	1.94	10.48	9.66	41.05	5.84	2.1	32.57	22.13	3.13	22.32	16.69	1.36	9.9	18.79	2.17	8.6	17.73	64.15	2.12	5.77	36.44	34.57	11.4	-3.73	-2.81	0.58
															0.25	6	-0.38	-0.7	-5.22	0.89	4.53	7.16	26.96	4.94	18.48	1.66	29.05	2.84	0.1	13.57	15.13	0.13	21.32	14.69	9.36	4.9	14.79	3.17	6.6	17.73	46.15	7.12	2.77	27.44	37.57	8.4	24.27	8.19	-0.42
															0.35	8	4.62	1.3	-0.22	0.89	3.53	12.16	22.96	2.94	11.48	4.66	35.05	-0.16	-1.9	14.57	21.13	-0.87	17.32	17.69	3.36	3.9	13.79	4.17	5.6	17.73	52.15	2.12	4.77	26.44	30.57	2.4	22.27	8.19	0.58
															0.45	9	4.62	1.3	-3.22	-1.11	2.53	6.16	23.96	6.94	12.48	3.66	34.05	1.84	1.1	16.57	16.13	-0.87	20.32	8.69	1.36	6.9	16.79	3.17	4.6	13.73	53.15	0.12	1.77	23.44	25.57	9.4	20.27	10.19	3.58
															0.55	7	-3.38	-0.7	-4.22	0.89	4.53	7.16	18.96	3.94	16.48	6.66	29.05	-0.16	0.1	13.57	13.13	4.13	18.32	8.69	-0.64	6.9	23.79	0.17	5.6	12.73	46.15	1.12	3.77	28.44	33.57	6.4	11.27	6.19	-0.42
															0.65	9	0.62	1.3	0.78	0.89	1.53	7.16	18.96	0.94	21.48	6.66	31.05	2.84	1.1	18.57	12.13	-0.87	17.32	9.69	4.36	7.9	18.79	3.17	5.6	17.73	53.15	0.12	3.77	18.44	31.57	5.4	24.27	6.19	2.58
															0.75	9	-1.38	0.3	-1.22	-0.11	0.53	5.16	20.96	5.94	13.48	4.66	27.05	1.84	1.1	19.57	13.13	2.13	17.32	10.69	3.36	5.9	16.79	3.17	8.6	15.73	50.15	5.12	2.77	23.44	29.57	4.4	13.27	13.19	0.58
															0.85	7	0.62	1.3	-1.22	-0.11	0.53	11.16	13.96	2.94	12.48	5.66	34.05	1.84	2.1	13.57	11.13	2.13	16.32	15.69	2.36	7.9	16.79	6.17	7.6	13.73	60.15	1.12	1.77	25.44	16.57	3.4	14.27	9.19	2.58
															0.95	10	0.62	-0.7	-0.22	-0.11	1.53	10.16	18.96	3.94	18.48	4.66	29.05	5.84	4.1	14.57	6.13	1.13	14.32	5.69	0.36	3.9	21.79	3.17	7.6	10.73	44.15	3.12	4.77	28.44	31.57	3.4	15.27	7.19	3.58
															1.05	5	0.62	2.3	-2.22	-0.11	0.53	12.16	13.96	1.94	12.48	5.66	32.05	-0.16	1.1	11.57	11.13	1.13	15.32	7.69	4.36	4.9	14.79	5.17	4.6	12.73	44.15	3.12	1.77	21.44	25.57	8.4	15.27	6.19	2.58
															1.15	8	1.62	-0.7	-2.22	-1.11	1.53	5.16	18.96	3.94	15.48	1.66	35.05	1.84	1.1	17.57	10.13	5.13	13.32	9.69	6.36	3.9	13.79	3.17	6.6	12.73	43.15	4.12	2.77	20.44	28.57	3.4	14.27	7.19	1.58
															1.25	9	1.62	0.3	-2.22	1.89	0.53	7.16	14.96	-0.06	16.48	5.66	26.05	1.84	0.1	22.57	13.13	2.13	14.32	8.69	2.36	4.9	24.79	6.17	4.6	13.73	46.15	4.12	1.77	20.44	22.57	6.4	12.27	8.19	1.58
															1.35	9	2.62	-0.7	-1.22	-1.11	-0.47	12.16	13.96	2.94	13.48	5.66	28.05	0.84	3.1	16.57	9.13	0.13	14.32	12.69	1.36	3.9	15.79	5.17	9.6	13.73	36.15	-0.88	3.77	17.44	21.57	-0.6	14.27	8.19	2.58
															1.45	14	2.62	-0.7	4.78	-2.11	1.53	7.16	14.96	3.94	13.48	5.66	35.05	1.84	4.1	16.57	10.13	0.13	12.32	7.69	2.36	3.9	16.79	2.17	1.6	11.73	33.15	4.12	0.77	22.44	15.57	7.4	7.27	5.19	3.58
															1.55	7	1.62	2.3	3.78	0.89	1.53	7.16	17.96	2.94	15.48	4.66	29.05	1.84	1.1	18.57	12.13	0.13	12.32	12.69	4.36	4.9	19.79	5.17	6.6	6.73	34.15	3.12	1.77	13.44	20.57	5.4	19.27	9.19	0.58
															1.65	10	1.62	1.3	2.78	-1.11	0.53	8.16	18.96	3.94	15.48	3.66	30.05	0.84	5.1	16.57	7.13	4.13	10.32	8.69	5.36	3.9	10.79	4.17	2.6	10.73	29.15	6.12	1.77	21.44	27.57	4.4	17.27	7.19	1.58
															1.75	11	1.62	-0.7	-1.22	-0.11	2.53	7.16	16.96	-0.06	9.48	5.66	29.05	4.84	3.1	12.57	12.13	3.13	15.32	14.69	1.36	2.9	17.79	1.17	5.6	8.73	31.15	1.12	0.77	10.44	27.57	5.4	23.27	2.19	1.58
															1.85	10	0.62	0.3	3.78	-0.11	2.53	6.16	13.96	2.94	13.48	5.66	29.05	0.84	5.1	14.57	11.13	0.13	9.32	8.69	5.36	6.9	13.79	4.17	5.6	9.73	32.15	2.12	0.77	19.44	24.57	3.4	11.27	7.19	2.58
															1.95	16	2.62	0.3	-0.22	-1.11	4.53	8.16	17.96	1.94	15.48	3.66	26.05	1.84	3.1	15.57	13.13	0.13	11.32	7.69	4.36	5.9	11.79	3.17	5.6	12.73	29.15	8.12	1.77	23.44	24.57	6.4	11.27	9.19	1.58
															2.05	13	1.62	0.3	2.78	1.89	3.53	12.16	13.96	0.94	18.48	7.66	30.05	-0.16	2.1	18.57	8.13	1.13	12.32	5.69	1.36	1.9	18.79	1.17	7.6	7.73	24.15	5.12	1.77	18.44	16.57	5.4	18.27	7.19	3.58
															2.15	14	1.62	0.3	3.78	-2.11	5.53	13.16	17.96	2.94	14.48	3.66	28.05	1.84	2.1	10.57	11.13	3.13	10.32	11.69	3.36	4.9	18.79	0.17	5.6	6.73	25.15	4.12	-0.23	15.44	23.57	7.4	25.27	9.19	0.58
															2.25	8	5.62	1.3	1.78	-0.11	1.53	9.16	13.96	0.94	14.48	2.66	27.05	1.84	1.1	7.57	8.13	1.13	11.32	10.69	2.36	1.9	15.79	5.17	7.6	7.73	31.15	3.12	2.77	16.44	21.57	4.4	18.27	5.19	5.58
															2.35	10	-1.38	2.3	3.78	0.89	0.53	12.16	14.96	2.94	9.48	6.66	27.05	0.84	2.1	12.57	9.13	4.13	13.32	8.69	0.36	3.9	22.79	4.17	5.6	9.73	20.15	7.12	1.77	21.44	22.57	8.4	12.27	10.19	6.58
															2.45	10	0.62	1.3	3.78	-0.11	0.53	9.16	15.96	2.94	15.48	5.66	29.05	3.84	1.1	13.57	7.13	1.13	13.32	9.69	2.36	6.9	13.79	3.17	2.6	5.73	23.15	7.12	3.77	20.44	25.57	4.4	14.27	5.19	0.58
															2.55	17	2.62	-0.7	5.78	2.89	0.53	5.16	13.96	1.94	11.48	5.66	28.05	0.84	4.1	13.57	9.13	4.13	15.32	11.69	4.36	2.9	16.79	2.17	4.6	11.73	19.15	4.12	-0.23	20.44	20.57	6.4	6.27	9.19	5.58
															2.65	11	0.62	0.3	5.78	2.89	1.53	3.16	18.96	1.94	16.48	2.66	32.05	2.84	3.1	11.57	10.13	0.13	21.32	8.69	1.36	3.9	19.79	5.17	1.6	5.73	21.15	13.12	5.77	25.44	19.57	8.4	19.27	3.19	1.58
															2.75	12	2.62	0.3	5.78	1.89	4.53	11.16	22.96	0.94	15.48	5.66	26.05	1.84	6.1	20.57	5.13	0.13	15.32	5.69	2.36	4.9	12.79	2.17	3.6	5.73	23.15	8.12	0.77	15.44	21.57	5.4	14.27	5.19	2.58
															2.85	9	2.62	0.3	3.78	0.89	3.53	14.16	9.96	2.94	7.48	6.66	30.05	0.84	1.1	12.57	11.13	2.13	9.32	13.69	1.36	3.9	12.79	2.17	3.6	4.73	20.15	14.12	-0.23	19.44	21.57	11.4	13.27	4.19	0.58
															2.95	13	2.62	0.3	9.78	-0.11	1.53	15.16	9.96	0.94	11.48	6.66	33.05	1.84	3.1	18.57	10.13	1.13	9.32	8.69	0.36	5.9	14.79	2.17	3.6	7.73	17.15	3.12	3.77	21.44	23.57	4.4	16.27	6.19	3.58
															3.05	9	2.62	-0.7	5.78	1.89	3.53	6.16	19.96	0.94	15.48	7.66	32.05	1.84	3.1	7.57	4.13	5.13	12.32	10.69	1.36	4.9	10.79	2.17	4.6	3.73	21.15	6.12	1.77	13.44	25.57	1.4	12.27	6.19	2.58
															3.15	17	1.62	0.3	3.78	0.89	2.53	5.16	17.96	2.94	13.48	3.66	30.05	1.84	0.1	7.57	7.13	-0.87	13.32	9.69	4.36	3.9	14.79	1.17	2.6	7.73	18.15	11.12	0.77	19.44	20.57	5.4	12.27	7.19	4.58
															3.25	17	3.62	1.3	8.78	0.89	4.53	11.16	9.96	0.94	17.48	0.66	33.05	0.84	6.1	15.57	10.13	0.13	12.32	6.69	3.36	0.9	12.79	4.17	1.6	5.73	20.15	8.12	-0.23	22.44	18.57	1.4	17.27	4.19	2.58
															3.35	14	2.62	0.3	0.78	0.89	0.53	7.16	14.96	3.94	14.48	3.66	27.05	0.84	-1.9	14.57	11.13	1.13	12.32	10.69	1.36	2.9	15.79	4.17	4.6	3.73	18.15	7.12	1.77	19.44	24.57	5.4	11.27	3.19	3.58
															3.45	14	0.62	0.3	4.78	-3.11	3.53	8.16	16.96	0.94	7.48	1.66	28.05	2.84	0.1	10.57	6.13	-0.87	11.32	8.69	0.36	2.9	16.79	1.17	6.6	4.73	16.15	6.12	2.77	22.44	24.57	5.4	5.27	7.19	2.58
															3.55	13	0.62	-0.7	9.78	-2.11	0.53	13.16	12.96	1.94	8.48	2.66	31.05	1.84	1.1	19.57	11.13	0.13	14.32	12.69	2.36	7.9	14.79	0.17	4.6	3.73	17.15	7.12	2.77	22.44	16.57	4.4	11.27	5.19	3.58
															3.65	16	0.62	-0.7	3.78	-0.11	0.53	11.16	6.96	-0.06	6.48	3.66	30.05	1.84	4.1	8.57	8.13	-0.87	6.32	8.69	3.36	4.9	13.79	3.17	2.6	8.73	21.15	8.12	0.77	14.44	23.57	3.4	8.27	3.19	3.58
															3.75	17	0.62	1.3	5.78	-0.11	2.53	5.16	20.96	-0.06	16.48	8.66	30.05	2.84	-0.9	9.57	3.13	1.13	11.32	8.69	3.36	1.9	17.79	1.17	1.6	3.73	14.15	5.12	2.77	24.44	21.57	4.4	12.27	6.19	1.58
															3.85	15	3.62	1.3	8.78	-0.11	3.53	9.16	10.96	2.94	15.48	2.66	33.05	-0.16	5.1	8.57	7.13	-0.87	13.32	1.69	1.36	1.9	13.79	-0.83	3.6	4.73	17.15	12.12	3.77	20.44	23.57	10.4	11.27	3.19	0.58
															3.95	16	2.62	0.3	5.78	1.89	0.53	8.16	9.96	0.94	14.48	1.66	25.05	2.84	0.1	11.57	2.13	3.13	11.32	14.69	0.36	0.9	11.79	0.17	2.6	4.73	18.15	9.12	0.77	24.44	26.57	2.4	13.27	6.19	2.58
															4.05	12	3.62	0.3	6.78	-2.11	0.53	10.16	10.96	0.94	15.48	1.66	29.05	0.84	4.1	5.57	5.13	-0.87	10.32	5.69	0.36	5.9	11.79	0.17	4.6	6.73	11.15	11.12	2.77	19.44	11.57	3.4	7.27	7.19	2.58
															4.15	17	0.62	0.3	4.78	-0.11	2.53	6.16	14.96	-0.06	12.48	2.66	26.05	1.84	2.1	7.57	6.13	2.13	9.32	6.69	1.36	6.9	13.79	3.17	2.6	4.73	13.15	10.12	3.77	16.44	13.57	5.4	14.27	1.19	1.58
															4.25	15	2.62	0.3	7.78	-0.11	4.53	7.16	15.96	2.94	13.48	2.66	26.05	1.84	2.1	10.57	13.13	1.13	10.32	6.69	1.36	0.9	9.79	2.17	2.6	5.73	14.15	2.12	0.77	19.44	18.57	4.4	13.27	3.19	3.58
															4.35	18	0.62	-0.7	6.78	0.89	-1.47	9.16	15.96	0.94	9.48	3.66	27.05	2.84	0.1	14.57	6.13	3.13	11.32	9.69	6.36	1.9	13.79	3.17	2.6	4.73	18.15	10.12	1.77	22.44	20.57	2.4	10.27	8.19	3.58
															4.45	14	1.62	-0.7	7.78	0.89	0.53	13.16	12.96	1.94	13.48	1.66	27.05	2.84	0.1	11.57	10.13	3.13	8.32	12.69	3.36	4.9	9.79	1.17	2.6	4.73	12.15	3.12	-0.23	21.44	21.57	3.4	9.27	7.19	3.58
															4.55	15	1.62	-0.7	7.78	0.89	0.53	11.16	8.96	0.94	20.48	-0.34	30.05	0.84	2.1	10.57	10.13	3.13	12.32	13.69	2.36	2.9	10.79	4.17	4.6	4.73	13.15	7.12	1.77	20.44	19.57	4.4	9.27	6.19	-1.42
															4.65	17	2.62	-0.7	8.78	1.89	1.53	14.16	13.96	-0.06	11.48	1.66	27.05	2.84	5.1	12.57	6.13	0.13	10.32	13.69	4.36	6.9	9.79	5.17	0.6	4.73	14.15	5.12	-0.23	17.44	21.57	5.4	14.27	7.19	3.58
															4.75	17	0.62	-0.7	6.78	-0.11	-0.47	15.16	14.96	1.94	10.48	1.66	29.05	1.84	3.1	8.57	5.13	0.13	11.32	4.69	3.36	3.9	16.79	0.17	2.6	2.73	11.15	4.12	0.77	14.44	13.57	5.4	10.27	6.19	5.58
															4.85	11	2.62	0.3	4.78	-2.11	4.53	8.16	18.96	0.94	15.48	1.66	26.05	0.84	2.1	11.57	11.13	1.13	13.32	6.69	-0.64	3.9	14.79	1.17	8.6	3.73	10.15	11.12	0.77	19.44	20.57	4.4	17.27	10.19	8.58
															4.95	15	2.62	0.3	5.78	-0.11	1.53	10.16	9.96	1.94	15.48	2.66	28.05	3.84	2.1	13.57	9.13	1.13	10.32	13.69	2.36	1.9	10.79	4.17	1.6	3.73	15.15	11.12	-0.23	15.44	20.57	3.4	14.27	8.19	4.58
															5.05	15	3.62	1.3	6.78	-0.11	0.53	10.16	15.96	-0.06	14.48	-0.34	29.05	1.84	1.1	12.57	6.13	2.13	8.32	9.69	5.36	4.9	11.79	1.17	1.6	3.73	11.15	7.12	0.77	15.44	18.57	6.4	8.27	13.19	3.58
															5.15	18	0.62	0.3	10.78	0.89	4.53	10.16	12.96	0.94	9.48	3.66	27.05	0.84	-0.9	10.57	8.13	2.13	8.32	11.69	1.36	1.9	10.79	1.17	-0.4	5.73	13.15	9.12	1.77	15.44	21.57	8.4	8.27	5.19	7.58
															5.25	18	3.62	-0.7	9.78	1.89	1.53	14.16	9.96	1.94	12.48	2.66	32.05	-0.16	6.1	15.57	8.13	-0.87	10.32	3.69	1.36	3.9	19.79	2.17	3.6	0.73	12.15	11.12	1.77	16.44	18.57	7.4	15.27	2.19	1.58
															5.35	22	3.62	1.3	3.78	3.89	4.53	8.16	10.96	1.94	8.48	1.66	29.05	1.84	5.1	13.57	7.13	-0.87	13.32	9.69	1.36	-0.1	13.79	2.17	1.6	3.73	12.15	6.12	0.77	22.44	27.57	8.4	6.27	7.19	3.58
															5.45	20	0.62	0.3	10.78	1.89	0.53	8.16	7.96	0.94	17.48	0.66	24.05	3.84	1.1	11.57	6.13	1.13	9.32	2.69	1.36	1.9	6.79	1.17	0.6	2.73	13.15	9.12	2.77	10.44	18.57	0.4	11.27	6.19	2.58
															5.55	21	1.62	-0.7	6.78	-0.11	2.53	9.16	9.96	1.94	15.48	3.66	26.05	2.84	6.1	10.57	6.13	-0.87	10.32	6.69	0.36	0.9	7.79	5.17	4.6	5.73	13.15	11.12	0.77	23.44	23.57	3.4	8.27	9.19	3.58
															5.65	15	2.62	2.3	2.78	0.89	3.53	8.16	9.96	0.94	12.48	3.66	30.05	0.84	4.1	12.57	9.13	0.13	8.32	9.69	1.36	3.9	17.79	-0.83	1.6	3.73	9.15	6.12	-0.23	14.44	16.57	5.4	15.27	3.19	3.58
															5.75	20	-1.38	-0.7	7.78	3.89	1.53	14.16	10.96	0.94	13.48	1.66	29.05	1.84	2.1	14.57	8.13	3.13	11.32	7.69	0.36	-0.1	6.79	1.17	2.6	6.73	14.15	10.12	2.77	22.44	17.57	8.4	6.27	8.19	1.58
															5.85	18	1.62	2.3	9.78	-0.11	2.53	8.16	10.96	0.94	20.48	-0.34	28.05	1.84	4.1	15.57	4.13	1.13	7.32	5.69	2.36	2.9	11.79	3.17	2.6	2.73	12.15	9.12	0.77	21.44	18.57	4.4	8.27	5.19	5.58
															5.95	21	2.62	1.3	9.78	0.89	0.53	13.16	7.96	2.94	12.48	1.66	28.05	2.84	2.1	13.57	6.13	1.13	4.32	9.69	-0.64	-0.1	8.79	2.17	0.6	1.73	10.15	7.12	2.77	18.44	13.57	6.4	9.27	6.19	2.58
															6.05	20	1.62	0.3	5.78	-2.11	1.53	9.16	9.96	-0.06	9.48	1.66	31.05	1.84	2.1	10.57	8.13	0.13	9.32	12.69	2.36	1.9	12.79	1.17	1.6	2.73	13.15	9.12	0.77	15.44	20.57	1.4	9.27	5.19	2.58
															6.15	18	1.62	0.3	5.78	1.89	1.53	8.16	11.96	-0.06	14.48	0.66	28.05	0.84	2.1	14.57	9.13	0.13	9.32	8.69	4.36	1.9	10.79	5.17	1.6	4.73	5.15	10.12	0.77	17.44	22.57	4.4	7.27	5.19	3.58
															6.25	15	1.62	0.3	10.78	-0.11	4.53	8.16	16.96	0.94	12.48	2.66	33.05	2.84	3.1	12.57	13.13	0.13	11.32	15.69	1.36	2.9	12.79	1.17	1.6	3.73	13.15	5.12	0.77	19.44	20.57	9.4	9.27	12.19	3.58
															6.35	26	0.62	-0.7	3.78	-2.11	0.53	9.16	11.96	1.94	13.48	2.66	29.05	2.84	-0.9	12.57	7.13	4.13	5.32	10.69	4.36	1.9	6.79	0.17	0.6	2.73	10.15	8.12	5.77	16.44	24.57	0.4	9.27	11.19	6.58
															6.45	20	2.62	0.3	7.78	-0.11	1.53	7.16	13.96	2.94	9.48	0.66	36.05	0.84	-0.9	15.57	6.13	1.13	8.32	12.69	2.36	2.9	13.79	4.17	1.6	1.73	12.15	12.12	1.77	16.44	23.57	3.4	11.27	3.19	5.58
															6.55	20	2.62	-0.7	10.78	1.89	1.53	5.16	12.96	2.94	11.48	0.66	24.05	1.84	3.1	12.57	8.13	0.13	11.32	7.69	1.36	1.9	8.79	0.17	1.6	3.73	7.15	10.12	0.77	18.44	23.57	3.4	12.27	11.19	1.58
															6.65	20	3.62	-0.7	9.78	0.89	1.53	15.16	5.96	1.94	14.48	2.66	32.05	0.84	3.1	16.57	6.13	2.13	9.32	14.69	1.36	3.9	11.79	5.17	2.6	6.73	10.15	9.12	-0.23	18.44	16.57	4.4	11.27	6.19	1.58
															6.75	12	3.62	0.3	9.78	0.89	1.53	12.16	10.96	1.94	17.48	4.66	29.05	2.84	3.1	13.57	2.13	1.13	7.32	5.69	0.36	-0.1	9.79	-0.83	1.6	1.73	17.15	4.12	1.77	17.44	18.57	1.4	12.27	3.19	5.58
															6.85	24	1.62	-0.7	9.78	-1.11	2.53	9.16	14.96	1.94	11.48	2.66	27.05	0.84	4.1	17.57	6.13	3.13	8.32	7.69	0.36	5.9	12.79	2.17	-0.4	2.73	13.15	8.12	4.77	23.44	17.57	3.4	10.27	12.19	3.58
															6.95	22	1.62	-0.7	8.78	2.89	2.53	11.16	5.96	2.94	16.48	1.66	31.05	1.84	3.1	14.57	10.13	0.13	9.32	4.69	2.36	2.9	6.79	4.17	2.6	3.73	13.15	8.12	6.77	26.44	13.57	1.4	10.27	6.19	1.58
															7.05	18	0.62	0.3	12.78	-1.11	0.53	8.16	14.96	1.94	20.48	2.66	28.05	1.84	1.1	19.57	11.13	-0.87	9.32	6.69	1.36	0.9	7.79	0.17	2.6	2.73	12.15	8.12	4.77	15.44	18.57	5.4	8.27	5.19	1.58
															7.15	22	1.62	-0.7	9.78	-2.11	0.53	15.16	12.96	1.94	8.48	3.66	34.05	0.84	5.1	17.57	8.13	0.13	7.32	7.69	1.36	2.9	12.79	3.17	0.6	4.73	11.15	8.12	-0.23	7.44	21.57	2.4	11.27	9.19	2.58
															7.25	18	-1.38	-0.7	9.78	0.89	5.53	11.16	11.96	1.94	15.48	2.66	26.05	1.84	4.1	10.57	8.13	-0.87	9.32	6.69	3.36	1.9	10.79	3.17	-0.4	3.73	10.15	8.12	0.77	17.44	22.57	0.4	15.27	7.19	3.58
															7.35	18	2.62	2.3	12.78	1.89	1.53	10.16	11.96	1.94	9.48	0.66	30.05	1.84	4.1	14.57	9.13	2.13	5.32	7.69	1.36	0.9	8.79	-0.83	1.6	4.73	11.15	9.12	1.77	13.44	16.57	5.4	11.27	3.19	4.58
															7.45	22	3.62	-0.7	8.78	-1.11	-1.47	13.16	11.96	-0.06	12.48	5.66	29.05	2.84	2.1	15.57	12.13	2.13	12.32	11.69	1.36	2.9	12.79	0.17	-0.4	3.73	10.15	6.12	1.77	22.44	20.57	5.4	8.27	6.19	6.58
															7.55	20	1.62	2.3	13.78	-0.11	2.53	11.16	11.96	0.94	10.48	0.66	21.05	-0.16	3.1	13.57	8.13	2.13	12.32	12.69	-0.64	1.9	6.79	1.17	0.6	4.73	12.15	-0.88	2.77	20.44	20.57	6.4	9.27	11.19	5.58
															7.65	22	3.62	0.3	4.78	-0.11	4.53	12.16	9.96	-0.06	12.48	3.66	32.05	1.84	-0.9	14.57	8.13	0.13	8.32	3.69	2.36	3.9	10.79	3.17	1.6	3.73	13.15	4.12	2.77	17.44	21.57	2.4	13.27	5.19	7.58
															7.75	20	1.62	1.3	13.78	1.89	3.53	16.16	9.96	1.94	10.48	2.66	27.05	0.84	1.1	13.57	11.13	2.13	16.32	2.69	1.36	3.9	7.79	4.17	0.6	4.73	11.15	6.12	2.77	14.44	21.57	5.4	7.27	4.19	4.58
															7.85	19	1.62	-0.7	6.78	1.89	1.53	14.16	8.96	0.94	8.48	4.66	26.05	2.84	1.1	13.57	14.13	0.13	11.32	4.69	5.36	-0.1	8.79	5.17	1.6	2.73	8.15	6.12	0.77	10.44	17.57	6.4	8.27	7.19	4.58
															7.95	22	1.62	0.3	7.78	-3.11	1.53	14.16	7.96	1.94	11.48	1.66	27.05	0.84	3.1	17.57	8.13	-0.87	11.32	9.69	1.36	2.9	3.79	1.17	0.6	2.73	10.15	15.12	1.77	11.44	27.57	4.4	9.27	5.19	4.58
															8.05	22	-1.38	-0.7	11.78	0.89	1.53	9.16	6.96	2.94	9.48	2.66	28.05	2.84	1.1	13.57	12.13	1.13	7.32	3.69	2.36	3.9	11.79	1.17	0.6	4.73	8.15	7.12	0.77	22.44	21.57	3.4	9.27	2.19	2.58
															8.15	22	3.62	0.3	10.78	1.89	1.53	14.16	9.96	0.94	19.48	0.66	32.05	0.84	1.1	14.57	9.13	0.13	12.32	7.69	2.36	4.9	6.79	0.17	1.6	4.73	10.15	2.12	3.77	19.44	14.57	7.4	9.27	7.19	5.58
															8.25	20	2.62	-0.7	12.78	-3.11	0.53	13.16	5.96	0.94	10.48	3.66	27.05	0.84	2.1	12.57	13.13	0.13	10.32	6.69	1.36	2.9	8.79	2.17	0.6	4.73	8.15	7.12	0.77	14.44	17.57	2.4	12.27	7.19	3.58
															8.35	20	1.62	-0.7	8.78	0.89	-0.47	10.16	6.96	0.94	16.48	1.66	23.05	1.84	1.1	12.57	6.13	0.13	10.32	3.69	-0.64	4.9	13.79	2.17	2.6	1.73	10.15	10.12	1.77	16.44	23.57	3.4	12.27	0.19	2.58
															8.45	22	4.62	-0.7	7.78	-1.11	1.53	11.16	8.96	1.94	14.48	-0.34	31.05	3.84	1.1	10.57	4.13	-0.87	10.32	7.69	2.36	0.9	5.79	1.17	0.6	4.73	10.15	8.12	1.77	11.44	14.57	6.4	12.27	6.19	2.58
															8.55	18	1.62	1.3	9.78	-3.11	0.53	11.16	10.96	0.94	14.48	1.66	30.05	-0.16	2.1	12.57	12.13	2.13	8.32	12.69	-0.64	4.9	9.79	1.17	3.6	3.73	11.15	5.12	0.77	19.44	20.57	8.4	11.27	4.19	2.58
															8.65	22	3.62	0.3	7.78	-0.11	0.53	7.16	6.96	1.94	11.48	1.66	28.05	0.84	1.1	12.57	8.13	0.13	10.32	3.69	2.36	1.9	8.79	0.17	0.6	2.73	11.15	10.12	1.77	18.44	14.57	7.4	7.27	7.19	2.58
															8.75	23	4.62	-0.7	12.78	0.89	-1.47	12.16	9.96	0.94	8.48	1.66	30.05	1.84	1.1	17.57	4.13	-0.87	9.32	7.69	0.36	1.9	9.79	2.17	2.6	3.73	13.15	12.12	0.77	18.44	20.57	8.4	18.27	5.19	0.58
															8.85	18	0.62	-0.7	12.78	1.89	-0.47	9.16	10.96	2.94	15.48	1.66	23.05	2.84	1.1	10.57	7.13	1.13	12.32	7.69	2.36	2.9	10.79	1.17	0.6	2.73	5.15	11.12	3.77	21.44	21.57	0.4	9.27	8.19	7.58
															8.95	20	4.62	0.3	10.78	-0.11	-0.47	4.16	8.96	0.94	10.48	3.66	27.05	0.84	2.1	16.57	9.13	1.13	7.32	9.69	1.36	1.9	10.79	0.17	2.6	3.73	5.15	7.12	3.77	16.44	9.57	4.4	10.27	6.19	2.58
															9.05	25	2.62	-0.7	8.78	-0.11	-1.47	10.16	7.96	0.94	12.48	4.66	36.05	1.84	5.1	15.57	6.13	1.13	8.32	3.69	0.36	1.9	7.79	2.17	1.6	5.73	10.15	15.12	5.77	16.44	26.57	11.4	8.27	5.19	0.58
															9.15	20	0.62	-0.7	7.78	2.89	5.53	10.16	13.96	-0.06	14.48	3.66	26.05	0.84	-0.9	10.57	6.13	-0.87	8.32	6.69	5.36	-0.1	13.79	2.17	1.6	1.73	11.15	13.12	2.77	14.44	16.57	1.4	11.27	4.19	2.58
															9.25	22	1.62	-0.7	13.78	0.89	-1.47	12.16	10.96	2.94	13.48	1.66	29.05	0.84	0.1	7.57	5.13	1.13	6.32	8.69	2.36	2.9	10.79	-0.83	-0.4	3.73	5.15	5.12	0.77	23.44	12.57	6.4	14.27	11.19	7.58
															9.35	20	-1.38	2.3	8.78	1.89	1.53	4.16	10.96	2.94	8.48	2.66	30.05	-0.16	1.1	16.57	7.13	0.13	6.32	11.69	0.36	-0.1	7.79	1.17	0.6	3.73	12.15	4.12	1.77	20.44	16.57	6.4	11.27	3.19	2.58
															9.45	23	3.62	-0.7	10.78	-1.11	0.53	10.16	9.96	0.94	10.48	6.66	30.05	2.84	5.1	14.57	7.13	2.13	12.32	3.69	2.36	4.9	9.79	1.17	0.6	0.73	6.15	7.12	0.77	24.44	23.57	3.4	14.27	8.19	4.58
															9.55	22	1.62	1.3	13.78	-0.11	-0.47	8.16	9.96	2.94	17.48	1.66	29.05	0.84	5.1	17.57	11.13	-0.87	10.32	5.69	5.36	3.9	6.79	2.17	1.6	1.73	10.15	9.12	0.77	15.44	18.57	3.4	13.27	2.19	6.58
															9.65	24	4.62	0.3	8.78	1.89	0.53	13.16	8.96	-0.06	10.48	0.66	25.05	-0.16	1.1	17.57	4.13	0.13	6.32	6.69	3.36	-0.1	5.79	-0.83	1.6	4.73	10.15	8.12	-0.23	21.44	17.57	2.4	16.27	4.19	1.58
															9.75	26	0.62	1.3	10.78	-2.11	1.53	8.16	12.96	1.94	9.48	1.66	27.05	2.84	0.1	13.57	8.13	3.13	9.32	5.69	2.36	5.9	12.79	2.17	-0.4	4.73	7.15	6.12	3.77	20.44	18.57	7.4	16.27	11.19	2.58
															9.85	22	1.62	-0.7	9.78	0.89	-0.47	7.16	8.96	-0.06	17.48	-0.34	25.05	-0.16	4.1	10.57	5.13	0.13	7.32	10.69	0.36	6.9	7.79	1.17	-0.4	2.73	7.15	3.12	2.77	22.44	22.57	7.4	10.27	4.19	3.58
															9.95	18	2.62	2.3	8.78	1.89	-1.47	11.16	9.96	1.94	15.48	1.66	33.05	1.84	2.1	14.57	5.13	-0.87	5.32	1.69	0.36	1.9	9.79	2.17	0.6	3.73	4.15	11.12	1.77	19.44	23.57	2.4	15.27	7.19	2.58
															10.05	6	1.62	-0.7	4.78	-0.11	2.53	7.16	-0.04	-0.06	-2.52	6.66	8.05	-0.16	1.1	38.57	5.13	1.13	0.32	1.69	-0.64	0.9	-3.21	0.17	1.6	3.73	31.15	-1.88	-0.23	-1.56	-10.43	0.4	15.27	9.19	4.58
															10.15	4	7.62	1.3	23.78	-1.11	-1.47	-1.84	-2.04	0.94	0.48	15.66	-3.95	0.84	3.1	13.57	-5.87	-0.87	-1.68	-4.31	-0.64	-0.1	2.79	0.17	-0.4	5.73	52.15	-2.88	-0.23	-11.56	-14.43	-1.6	27.27	30.19	17.58
															10.25	9	3.62	11.3	16.78	-0.11	0.53	2.16	6.96	1.94	5.48	4.66	6.05	1.84	0.1	-6.43	0.13	3.13	0.32	1.69	-0.64	-1.1	0.79	-0.83	0.6	1.73	22.15	-0.88	0.77	-9.56	-10.43	-0.6	29.27	23.19	16.58
															10.35	16	7.62	13.3	28.78	2.89	-0.47	8.16	17.96	2.94	9.48	2.66	9.05	-0.16	3.1	-0.43	-1.87	3.13	-0.68	1.69	2.36	-1.1	6.79	-0.83	1.6	4.73	19.15	-2.88	-0.23	-3.56	-3.43	-1.6	29.27	19.19	17.58
															10.45	18	7.62	13.3	23.78	-0.11	1.53	2.16	11.96	0.94	10.48	3.66	8.05	-0.16	4.1	5.57	7.13	-0.87	1.32	2.69	-0.64	0.9	2.79	0.17	2.6	0.73	21.15	-3.88	0.77	-3.56	4.57	2.4	30.27	17.19	8.58
															10.55	21	1.62	4.3	21.78	-1.11	-1.47	8.16	10.96	3.94	2.48	5.66	7.05	-0.16	1.1	3.57	2.13	-0.87	4.32	1.69	-0.64	3.9	6.79	-0.83	0.6	3.73	23.15	-2.88	-0.23	0.44	-1.43	3.4	28.27	19.19	8.58
															10.65	15	7.62	5.3	22.78	-0.11	0.53	12.16	8.96	-0.06	9.48	1.66	14.05	-0.16	3.1	5.57	2.13	0.13	1.32	-0.31	-0.64	-1.1	3.79	0.17	1.6	1.73	21.15	0.12	-0.23	-0.56	1.57	4.4	36.27	14.19	10.58
															10.75	15	2.62	6.3	23.78	2.89	-1.47	8.16	9.96	1.94	5.48	1.66	10.05	0.84	2.1	7.57	5.13	0.13	0.32	0.69	1.36	-1.1	2.79	-0.83	0.6	1.73	20.15	-0.88	-0.23	5.44	7.57	3.4	27.27	5.19	12.58
															10.85	23	7.62	5.3	21.78	-0.11	-1.47	3.16	12.96	-0.06	5.48	1.66	9.05	-0.16	4.1	7.57	6.13	-0.87	3.32	1.69	5.36	0.9	2.79	-0.83	1.6	1.73	21.15	-1.88	-0.23	3.44	3.57	3.4	19.27	19.19	15.58
															10.95	21	7.62	5.3	23.78	-3.11	-1.47	5.16	13.96	0.94	5.48	4.66	17.05	-0.16	2.1	9.57	6.13	-0.87	3.32	0.69	0.36	2.9	1.79	0.17	2.6	0.73	19.15	-2.88	-0.23	1.44	3.57	3.4	25.27	11.19	11.58
															11.05	17	6.62	6.3	19.78	-3.11	-1.47	6.16	6.96	3.94	8.48	1.66	14.05	0.84	2.1	10.57	4.13	-0.87	1.32	3.69	-0.64	0.9	2.79	0.17	0.6	1.73	24.15	-1.88	-0.23	-2.56	5.57	0.4	22.27	18.19	11.58
															11.15	22	5.62	12.3	18.78	-1.11	-1.47	8.16	9.96	2.94	9.48	1.66	15.05	-0.16	0.1	8.57	5.13	-0.87	2.32	-1.31	0.36	-1.1	4.79	0.17	0.6	2.73	16.15	-0.88	-0.23	-2.56	0.57	0.4	18.27	12.19	12.58
															11.25	16	3.62	11.3	19.78	-0.11	-1.47	7.16	5.96	2.94	15.48	5.66	18.05	0.84	3.1	9.57	9.13	0.13	-0.68	3.69	0.36	0.9	5.79	0.17	-0.4	7.73	24.15	-2.88	-0.23	1.44	6.57	2.4	21.27	14.19	14.58
															11.35	19	4.62	3.3	17.78	-2.11	-1.47	10.16	5.96	2.94	9.48	3.66	13.05	1.84	4.1	12.57	12.13	0.13	-0.68	-0.31	-0.64	-0.1	5.79	-0.83	-0.4	1.73	21.15	-1.88	-0.23	6.44	4.57	0.4	15.27	7.19	6.58
															11.45	18	5.62	7.3	18.78	-3.11	-0.47	6.16	6.96	1.94	8.48	2.66	18.05	-0.16	2.1	14.57	5.13	0.13	-0.68	3.69	0.36	1.9	7.79	-0.83	0.6	0.73	22.15	-1.88	-0.23	1.44	-0.43	2.4	24.27	16.19	13.58
															11.55	14	4.62	5.3	23.78	0.89	-1.47	8.16	4.96	4.94	11.48	1.66	16.05	-0.16	1.1	8.57	7.13	-0.87	-0.68	1.69	0.36	-1.1	1.79	0.17	-0.4	2.73	20.15	-1.88	0.77	-2.56	-5.43	3.4	26.27	15.19	10.58
															11.65	20	7.62	3.3	20.78	-1.11	-1.47	6.16	6.96	1.94	11.48	0.66	17.05	0.84	0.1	14.57	6.13	1.13	-1.68	0.69	2.36	0.9	4.79	-0.83	-0.4	0.73	18.15	-2.88	-0.23	3.44	5.57	2.4	25.27	17.19	14.58
															11.75	19	1.62	4.3	19.78	-0.11	-0.47	4.16	7.96	2.94	9.48	2.66	12.05	-0.16	0.1	8.57	6.13	0.13	-1.68	1.69	0.36	-0.1	6.79	0.17	-0.4	2.73	22.15	0.12	0.77	5.44	6.57	4.4	30.27	9.19	5.58
															11.85	13	3.62	5.3	20.78	-0.11	-1.47	3.16	6.96	1.94	11.48	3.66	18.05	0.84	4.1	7.57	8.13	0.13	0.32	2.69	0.36	-1.1	8.79	0.17	0.6	1.73	24.15	-1.88	1.77	7.44	4.57	4.4	24.27	17.19	11.58
															11.95	19	8.62	5.3	21.78	-0.11	-1.47	7.16	5.96	0.94	15.48	2.66	12.05	-0.16	1.1	13.57	12.13	0.13	-1.68	3.69	-0.64	-1.1	2.79	0.17	0.6	6.73	21.15	-1.88	-0.23	5.44	6.57	-0.6	25.27	13.19	14.58
															12.05	21	7.62	7.3	24.78	2.89	-1.47	3.16	10.96	4.94	8.48	0.66	17.05	-0.16	1.1	14.57	8.13	0.13	-0.68	-0.31	-0.64	-0.1	4.79	-0.83	1.6	3.73	19.15	-0.88	0.77	7.44	5.57	3.4	22.27	12.19	19.58
															12.15	13	1.62	10.3	21.78	-2.11	-1.47	6.16	9.96	1.94	5.48	3.66	15.05	-0.16	3.1	14.57	6.13	1.13	-1.68	4.69	0.36	-1.1	7.79	1.17	0.6	2.73	23.15	-0.88	1.77	8.44	15.57	3.4	21.27	8.19	10.58
															12.25	21	9.62	4.3	19.78	1.89	-0.47	10.16	7.96	3.94	8.48	0.66	18.05	0.84	3.1	9.57	11.13	0.13	-1.68	0.69	-0.64	0.9	7.79	1.17	0.6	3.73	23.15	1.12	0.77	6.44	7.57	3.4	23.27	10.19	13.58
															12.35	20	1.62	6.3	23.78	-1.11	0.53	8.16	5.96	2.94	10.48	0.66	12.05	-0.16	7.1	18.57	3.13	1.13	-0.68	0.69	-0.64	-1.1	6.79	0.17	-0.4	0.73	16.15	4.12	0.77	2.44	3.57	4.4	31.27	10.19	12.58
															12.45	18	5.62	12.3	19.78	-0.11	2.53	4.16	9.96	0.94	9.48	2.66	20.05	-0.16	1.1	17.57	7.13	0.13	-1.68	3.69	1.36	-0.1	9.79	0.17	0.6	4.73	18.15	-1.88	2.77	3.44	8.57	5.4	26.27	12.19	20.58
															12.55	17	4.62	4.3	15.78	-1.11	-1.47	6.16	5.96	1.94	8.48	4.66	11.05	0.84	3.1	13.57	7.13	0.13	-1.68	1.69	-0.64	-1.1	4.79	2.17	1.6	1.73	15.15	2.12	0.77	0.44	3.57	-1.6	17.27	8.19	6.58
															12.65	19	1.62	5.3	18.78	-1.11	-1.47	8.16	3.96	0.94	6.48	1.66	19.05	0.84	0.1	13.57	10.13	3.13	-0.68	3.69	1.36	-0.1	11.79	-0.83	-0.4	1.73	19.15	-1.88	0.77	10.44	10.57	1.4	20.27	8.19	7.58
															12.75	19	6.62	4.3	19.78	-1.11	-0.47	5.16	4.96	1.94	13.48	2.66	16.05	0.84	2.1	17.57	6.13	-0.87	1.32	3.69	-0.64	1.9	6.79	0.17	0.6	3.73	17.15	2.12	-0.23	9.44	5.57	3.4	27.27	10.19	11.58
															12.85	15	8.62	6.3	21.78	1.89	-1.47	6.16	9.96	0.94	10.48	3.66	14.05	-0.16	0.1	9.57	9.13	0.13	-1.68	3.69	2.36	3.9	5.79	2.17	0.6	1.73	16.15	2.12	-0.23	6.44	5.57	2.4	17.27	10.19	11.58
															12.95	19	5.62	6.3	18.78	0.89	-0.47	5.16	7.96	0.94	4.48	-0.34	20.05	-0.16	1.1	14.57	2.13	0.13	0.32	4.69	-0.64	1.9	4.79	3.17	0.6	2.73	20.15	0.12	-0.23	6.44	11.57	-0.6	19.27	11.19	10.58
															13.05	21	3.62	5.3	15.78	-1.11	-0.47	4.16	9.96	0.94	6.48	1.66	17.05	0.84	2.1	15.57	5.13	0.13	1.32	1.69	0.36	2.9	6.79	-0.83	1.6	4.73	18.15	-1.88	2.77	4.44	9.57	3.4	24.27	12.19	14.58
															13.15	18	2.62	5.3	19.78	1.89	-1.47	8.16	6.96	-0.06	5.48	1.66	19.05	0.84	4.1	10.57	5.13	-0.87	4.32	2.69	0.36	1.9	4.79	0.17	-0.4	1.73	15.15	2.12	-0.23	8.44	3.57	4.4	20.27	6.19	16.58
															13.25	19	4.62	3.3	20.78	-3.11	-0.47	7.16	3.96	-0.06	6.48	0.66	20.05	-0.16	-0.9	12.57	5.13	0.13	2.32	1.69	0.36	-0.1	4.79	-0.83	0.6	0.73	17.15	-1.88	0.77	5.44	3.57	3.4	27.27	9.19	11.58
															13.35	20	2.62	3.3	22.78	2.89	-1.47	6.16	10.96	3.94	10.48	1.66	15.05	-0.16	2.1	9.57	3.13	-0.87	4.32	3.69	1.36	0.9	3.79	0.17	-0.4	4.73	14.15	-1.88	0.77	11.44	13.57	4.4	16.27	17.19	13.58
															13.45	18	6.62	6.3	19.78	-1.11	0.53	11.16	9.96	0.94	9.48	3.66	22.05	-0.16	4.1	13.57	3.13	1.13	4.32	3.69	-0.64	-0.1	5.79	0.17	-0.4	4.73	17.15	3.12	1.77	8.44	2.57	3.4	22.27	6.19	16.58
															13.55	22	4.62	3.3	20.78	-1.11	-1.47	10.16	4.96	-0.06	12.48	1.66	18.05	0.84	1.1	13.57	6.13	-0.87	4.32	2.69	2.36	0.9	8.79	0.17	-0.4	3.73	16.15	-1.88	0.77	10.44	11.57	4.4	17.27	14.19	13.58
															13.65	14	2.62	4.3	17.78	-0.11	-1.47	2.16	3.96	0.94	7.48	1.66	17.05	0.84	3.1	12.57	6.13	-0.87	-0.68	4.69	0.36	-0.1	4.79	1.17	-0.4	2.73	20.15	0.12	0.77	3.44	10.57	2.4	18.27	16.19	12.58
															13.75	21	4.62	6.3	12.78	0.89	-1.47	2.16	6.96	1.94	10.48	0.66	16.05	-0.16	3.1	9.57	5.13	0.13	1.32	-2.31	-0.64	0.9	4.79	0.17	-0.4	2.73	13.15	6.12	-0.23	0.44	4.57	4.4	26.27	8.19	11.58
															13.85	22	6.62	1.3	23.78	1.89	-1.47	4.16	5.96	-0.06	15.48	1.66	17.05	-0.16	0.1	13.57	7.13	-0.87	1.32	-1.31	0.36	-0.1	9.79	1.17	-0.4	4.73	18.15	-0.88	2.77	11.44	7.57	4.4	24.27	13.19	6.58
															13.95	18	4.62	7.3	19.78	1.89	-0.47	7.16	8.96	1.94	19.48	1.66	11.05	0.84	1.1	11.57	6.13	2.13	2.32	-0.31	0.36	-0.1	4.79	0.17	0.6	5.73	17.15	1.12	0.77	5.44	9.57	3.4	19.27	9.19	16.58
															14.05	20	7.62	5.3	17.78	-2.11	-0.47	6.16	4.96	0.94	6.48	0.66	11.05	1.84	4.1	7.57	5.13	1.13	3.32	3.69	4.36	-0.1	2.79	0.17	0.6	3.73	20.15	4.12	2.77	9.44	-1.43	5.4	17.27	8.19	8.58
															14.15	26	9.62	3.3	15.78	-2.11	-0.47	5.16	6.96	1.94	12.48	1.66	17.05	-0.16	5.1	11.57	6.13	-0.87	-1.68	0.69	1.36	-1.1	6.79	0.17	-0.4	5.73	16.15	1.12	1.77	9.44	7.57	2.4	18.27	11.19	7.58
															14.25	20	4.62	5.3	13.78	-0.11	-0.47	4.16	9.96	1.94	9.48	1.66	16.05	0.84	5.1	16.57	8.13	2.13	-1.68	1.69	0.36	-1.1	7.79	2.17	1.6	2.73	16.15	-1.88	-0.23	3.44	10.57	-0.6	19.27	7.19	15.58
															14.35	20	4.62	2.3	19.78	-1.11	-0.47	8.16	4.96	-0.06	10.48	-0.34	17.05	1.84	0.1	11.57	4.13	-0.87	4.32	1.69	0.36	1.9	6.79	0.17	-0.4	2.73	17.15	2.12	1.77	7.44	3.57	1.4	19.27	11.19	8.58
															14.45	19	2.62	9.3	23.78	0.89	-0.47	5.16	10.96	1.94	9.48	0.66	13.05	-0.16	-0.9	8.57	8.13	1.13	-1.68	0.69	-0.64	1.9	5.79	-0.83	-0.4	2.73	15.15	1.12	-0.23	10.44	3.57	-0.6	23.27	8.19	16.58
															14.55	21	8.62	7.3	15.78	0.89	-0.47	13.16	6.96	-0.06	10.48	0.66	11.05	1.84	4.1	13.57	9.13	-0.87	4.32	4.69	-0.64	-0.1	4.79	0.17	0.6	3.73	14.15	4.12	-0.23	8.44	8.57	1.4	20.27	11.19	7.58
															14.65	18	3.62	6.3	17.78	3.89	-1.47	6.16	9.96	1.94	10.48	3.66	16.05	-0.16	4.1	6.57	1.13	-0.87	0.32	1.69	0.36	0.9	3.79	-0.83	0.6	0.73	18.15	-0.88	-0.23	9.44	10.57	2.4	21.27	7.19	15.58
															14.75	17	1.62	7.3	19.78	-0.11	-1.47	5.16	11.96	0.94	7.48	1.66	17.05	0.84	1.1	9.57	4.13	-0.87	-0.68	1.69	0.36	-1.1	4.79	2.17	-0.4	3.73	11.15	-0.88	0.77	7.44	9.57	5.4	20.27	6.19	9.58
															14.85	21	2.62	4.3	18.78	1.89	-1.47	8.16	12.96	1.94	6.48	1.66	9.05	0.84	-0.9	14.57	11.13	-0.87	2.32	2.69	-0.64	-0.1	11.79	2.17	0.6	2.73	11.15	-0.88	2.77	6.44	7.57	2.4	27.27	11.19	9.58
															14.95	19	5.62	3.3	17.78	-2.11	-0.47	7.16	2.96	1.94	11.48	1.66	18.05	-0.16	1.1	12.57	8.13	1.13	0.32	3.69	0.36	0.9	4.79	1.17	1.6	2.73	18.15	1.12	1.77	3.44	5.57	0.4	24.27	10.19	14.58
															15.05	20	5.62	3.3	22.78	-0.11	-0.47	12.16	4.96	2.94	7.48	0.66	14.05	0.84	1.1	13.57	4.13	0.13	0.32	4.69	-0.64	-1.1	2.79	0.17	-0.4	3.73	14.15	0.12	0.77	8.44	3.57	4.4	21.27	14.19	13.58
															15.15	24	5.62	3.3	14.78	1.89	-1.47	9.16	3.96	0.94	10.48	0.66	16.05	-0.16	2.1	16.57	9.13	0.13	3.32	3.69	0.36	-0.1	7.79	0.17	-0.4	2.73	16.15	1.12	1.77	4.44	11.57	4.4	20.27	7.19	7.58
															15.25	18	2.62	1.3	16.78	-0.11	-1.47	6.16	3.96	1.94	8.48	0.66	19.05	0.84	3.1	14.57	7.13	-0.87	2.32	-0.31	0.36	0.9	5.79	1.17	1.6	2.73	13.15	0.12	-0.23	7.44	6.57	-1.6	18.27	6.19	8.58
															15.35	13	4.62	1.3	19.78	0.89	-1.47	3.16	8.96	-0.06	15.48	1.66	14.05	-0.16	4.1	17.57	4.13	-0.87	3.32	2.69	-0.64	0.9	6.79	0.17	-0.4	4.73	17.15	2.12	0.77	11.44	16.57	1.4	15.27	14.19	7.58
															15.45	24	7.62	2.3	17.78	-3.11	-0.47	9.16	5.96	1.94	3.48	0.66	10.05	-0.16	2.1	19.57	1.13	2.13	3.32	0.69	1.36	-1.1	1.79	0.17	-0.4	0.73	15.15	0.12	0.77	0.44	9.57	1.4	16.27	7.19	7.58
															15.55	17	2.62	5.3	18.78	1.89	-0.47	1.16	4.96	1.94	11.48	0.66	11.05	-0.16	4.1	14.57	3.13	-0.87	3.32	9.69	0.36	0.9	5.79	0.17	-0.4	1.73	14.15	0.12	-0.23	6.44	7.57	-0.6	26.27	4.19	10.58
															15.65	19	2.62	1.3	15.78	-2.11	-1.47	2.16	7.96	2.94	8.48	3.66	17.05	-0.16	3.1	9.57	7.13	1.13	2.32	6.69	-0.64	-0.1	11.79	-0.83	0.6	2.73	16.15	0.12	-0.23	10.44	16.57	3.4	19.27	10.19	8.58
															15.75	20	3.62	1.3	14.78	-0.11	-1.47	4.16	4.96	0.94	12.48	1.66	15.05	-0.16	1.1	13.57	4.13	-0.87	3.32	4.69	-0.64	-0.1	0.79	0.17	-0.4	2.73	12.15	-0.88	0.77	5.44	5.57	-1.6	11.27	12.19	5.58
															15.85	24	5.62	2.3	17.78	0.89	0.53	8.16	7.96	1.94	11.48	0.66	10.05	0.84	-0.9	11.57	7.13	0.13	5.32	5.69	4.36	-1.1	6.79	3.17	-0.4	3.73	11.15	0.12	-0.23	12.44	13.57	6.4	25.27	9.19	8.58
															15.95	19	5.62	8.3	14.78	3.89	-0.47	6.16	4.96	1.94	8.48	0.66	18.05	-0.16	0.1	9.57	2.13	2.13	1.32	0.69	-0.64	-0.1	2.79	0.17	-0.4	2.73	16.15	-3.88	1.77	6.44	6.57	0.4	17.27	4.19	10.58
															16.05	18	0.62	2.3	16.78	2.89	-0.47	6.16	3.96	1.94	13.48	-0.34	16.05	0.84	6.1	11.57	4.13	0.13	2.32	0.69	0.36	-0.1	3.79	0.17	-0.4	2.73	16.15	1.12	-0.23	8.44	6.57	2.4	19.27	9.19	17.58
															16.15	19	6.62	-0.7	15.78	-0.11	-1.47	9.16	6.96	1.94	6.48	0.66	10.05	-0.16	1.1	14.57	12.13	-0.87	1.32	2.69	0.36	-1.1	4.79	-0.83	0.6	3.73	10.15	0.12	-0.23	17.44	9.57	3.4	14.27	8.19	9.58
															16.25	21	2.62	6.3	19.78	-1.11	-1.47	7.16	2.96	1.94	15.48	0.66	19.05	-0.16	2.1	13.57	3.13	0.13	1.32	2.69	0.36	-0.1	8.79	3.17	-0.4	3.73	6.15	2.12	1.77	8.44	3.57	0.4	25.27	8.19	11.58
															16.35	16	3.62	1.3	15.78	-0.11	0.53	8.16	6.96	1.94	4.48	1.66	15.05	0.84	0.1	11.57	2.13	1.13	1.32	2.69	-0.64	-0.1	-1.21	1.17	1.6	2.73	13.15	-1.88	0.77	7.44	6.57	4.4	13.27	9.19	9.58
															16.45	22	1.62	5.3	13.78	0.89	-1.47	6.16	10.96	2.94	11.48	1.66	15.05	0.84	6.1	17.57	3.13	-0.87	5.32	2.69	-0.64	2.9	10.79	-0.83	1.6	0.73	11.15	-0.88	-0.23	8.44	6.57	3.4	16.27	9.19	15.58
															16.55	20	5.62	1.3	17.78	-0.11	-1.47	6.16	11.96	0.94	5.48	-0.34	13.05	-0.16	4.1	12.57	3.13	-0.87	4.32	3.69	-0.64	0.9	5.79	-0.83	0.6	1.73	11.15	3.12	0.77	12.44	13.57	3.4	15.27	9.19	6.58
															16.65	15	1.62	2.3	19.78	-0.11	-1.47	4.16	3.96	1.94	14.48	2.66	14.05	-0.16	0.1	12.57	4.13	2.13	1.32	3.69	1.36	-0.1	3.79	0.17	-0.4	4.73	12.15	4.12	-0.23	3.44	4.57	1.4	17.27	5.19	11.58
															16.75	23	5.62	0.3	19.78	-2.11	-0.47	8.16	7.96	-0.06	17.48	1.66	18.05	0.84	2.1	9.57	8.13	-0.87	3.32	5.69	-0.64	0.9	5.79	-0.83	-0.4	1.73	11.15	2.12	1.77	7.44	6.57	-1.6	18.27	11.19	8.58
															16.85	20	3.62	3.3	15.78	-2.11	-1.47	6.16	12.96	0.94	11.48	1.66	12.05	-0.16	1.1	9.57	2.13	0.13	-0.68	4.69	1.36	-0.1	2.79	0.17	-0.4	4.73	10.15	1.12	0.77	5.44	9.57	4.4	16.27	11.19	7.58
															16.95	18	5.62	4.3	17.78	-0.11	-1.47	4.16	9.96	1.94	17.48	0.66	14.05	-0.16	1.1	16.57	4.13	2.13	2.32	2.69	1.36	1.9	5.79	0.17	0.6	3.73	12.15	5.12	-0.23	9.44	9.57	-1.6	20.27	10.19	9.58
															17.05	20	5.62	6.3	20.78	-2.11	-1.47	8.16	5.96	0.94	10.48	-0.34	15.05	-0.16	2.1	8.57	3.13	-0.87	1.32	3.69	0.36	3.9	3.79	-0.83	-0.4	1.73	8.15	3.12	0.77	10.44	7.57	2.4	21.27	7.19	9.58
															17.15	20	2.62	3.3	15.78	-0.11	-0.47	8.16	4.96	0.94	12.48	1.66	15.05	-0.16	4.1	9.57	4.13	-0.87	2.32	4.69	0.36	0.9	9.79	0.17	0.6	2.73	14.15	6.12	0.77	4.44	10.57	0.4	21.27	7.19	11.58
															17.25	19	4.62	1.3	17.78	1.89	-1.47	5.16	8.96	1.94	5.48	-0.34	17.05	-0.16	-0.9	16.57	5.13	0.13	1.32	2.69	1.36	-1.1	1.79	0.17	0.6	2.73	12.15	7.12	1.77	10.44	5.57	3.4	21.27	5.19	11.58
															17.35	19	4.62	3.3	18.78	-0.11	-0.47	6.16	1.96	1.94	6.48	2.66	12.05	0.84	5.1	12.57	4.13	0.13	1.32	3.69	0.36	-0.1	5.79	1.17	0.6	3.73	13.15	-0.88	-0.23	6.44	13.57	4.4	17.27	7.19	6.58
															17.45	16	5.62	3.3	16.78	-2.11	-1.47	4.16	4.96	0.94	15.48	0.66	20.05	-0.16	4.1	11.57	4.13	3.13	0.32	6.69	2.36	1.9	8.79	0.17	-0.4	2.73	10.15	8.12	-0.23	11.44	7.57	1.4	19.27	9.19	7.58
															17.55	16	0.62	5.3	19.78	-0.11	-1.47	3.16	2.96	2.94	9.48	0.66	10.05	1.84	4.1	11.57	4.13	-0.87	2.32	1.69	2.36	-0.1	2.79	1.17	0.6	1.73	11.15	5.12	-0.23	2.44	5.57	-0.6	20.27	13.19	14.58
															17.65	22	3.62	3.3	15.78	1.89	0.53	2.16	10.96	-0.06	12.48	0.66	18.05	-0.16	0.1	13.57	3.13	1.13	0.32	1.69	-0.64	-1.1	3.79	1.17	-0.4	4.73	10.15	1.12	-0.23	4.44	0.57	0.4	17.27	10.19	6.58
															17.75	21	2.62	3.3	16.78	-1.11	-0.47	5.16	4.96	2.94	12.48	1.66	14.05	-0.16	4.1	9.57	8.13	1.13	1.32	-1.31	2.36	1.9	1.79	1.17	-0.4	0.73	11.15	1.12	-0.23	8.44	13.57	-0.6	15.27	12.19	12.58
															17.85	17	4.62	2.3	18.78	-2.11	-0.47	5.16	6.96	0.94	7.48	1.66	17.05	0.84	0.1	13.57	8.13	2.13	0.32	6.69	-0.64	-0.1	3.79	-0.83	-0.4	3.73	5.15	-0.88	-0.23	10.44	7.57	1.4	18.27	7.19	7.58
															17.95	20	3.62	4.3	15.78	-2.11	-1.47	2.16	8.96	0.94	13.48	2.66	16.05	-0.16	1.1	7.57	4.13	3.13	0.32	1.69	-0.64	0.9	4.79	0.17	-0.4	3.73	10.15	2.12	0.77	8.44	8.57	0.4	16.27	12.19	8.58
															18.05	20	5.62	1.3	13.78	0.89	-1.47	2.16	9.96	1.94	9.48	7.66	16.05	-0.16	2.1	13.57	8.13	0.13	6.32	9.69	1.36	0.9	6.79	-0.83	0.6	-0.27	11.15	0.12	-0.23	11.44	9.57	5.4	14.27	8.19	7.58
															18.15	18	5.62	6.3	15.78	2.89	-0.47	4.16	6.96	1.94	14.48	2.66	10.05	0.84	5.1	14.57	3.13	0.13	2.32	-0.31	-0.64	-1.1	3.79	0.17	-0.4	2.73	11.15	4.12	-0.23	5.44	4.57	3.4	22.27	14.19	5.58
															18.25	19	3.62	7.3	14.78	-1.11	-1.47	6.16	3.96	-0.06	6.48	1.66	13.05	-0.16	1.1	13.57	3.13	2.13	1.32	2.69	-0.64	1.9	3.79	-0.83	-0.4	-0.27	10.15	6.12	-0.23	7.44	3.57	1.4	13.27	3.19	7.58
															18.35	18	3.62	5.3	17.78	-1.11	-1.47	0.16	8.96	2.94	7.48	1.66	18.05	0.84	1.1	12.57	9.13	-0.87	-0.68	0.69	1.36	-0.1	0.79	0.17	0.6	1.73	9.15	2.12	-0.23	14.44	12.57	1.4	17.27	9.19	5.58
															18.45	18	5.62	0.3	9.78	-1.11	-1.47	4.16	5.96	0.94	5.48	2.66	14.05	0.84	0.1	13.57	4.13	-0.87	0.32	0.69	0.36	-1.1	2.79	-0.83	-0.4	0.73	6.15	0.12	-0.23	9.44	8.57	3.4	13.27	11.19	6.58
															18.55	24	4.62	-0.7	17.78	-3.11	-1.47	1.16	6.96	2.94	10.48	0.66	15.05	0.84	0.1	11.57	9.13	1.13	5.32	-0.31	0.36	1.9	4.79	0.17	-0.4	1.73	5.15	3.12	-0.23	8.44	8.57	0.4	19.27	4.19	4.58
															18.65	20	4.62	4.3	15.78	2.89	-1.47	10.16	5.96	-0.06	13.48	0.66	16.05	0.84	2.1	14.57	11.13	1.13	2.32	2.69	-0.64	0.9	7.79	0.17	-0.4	4.73	11.15	5.12	0.77	6.44	7.57	2.4	16.27	8.19	9.58
															18.75	16	4.62	5.3	11.78	-1.11	-1.47	6.16	2.96	1.94	9.48	0.66	16.05	-0.16	3.1	13.57	5.13	0.13	4.32	1.69	1.36	0.9	4.79	0.17	-0.4	1.73	6.15	-0.88	0.77	6.44	4.57	2.4	9.27	13.19	12.58
															18.85	19	2.62	9.3	15.78	-0.11	-1.47	4.16	9.96	1.94	12.48	0.66	16.05	2.84	0.1	11.57	4.13	-0.87	0.32	8.69	2.36	0.9	11.79	-0.83	0.6	1.73	9.15	5.12	1.77	8.44	10.57	1.4	17.27	15.19	10.58
															18.95	19	3.62	0.3	14.78	-0.11	-1.47	6.16	11.96	-0.06	9.48	0.66	16.05	-0.16	2.1	11.57	3.13	0.13	1.32	-2.31	1.36	0.9	3.79	0.17	-0.4	0.73	10.15	3.12	0.77	6.44	7.57	3.4	22.27	9.19	6.58
															19.05	20	4.62	2.3	15.78	-0.11	-1.47	3.16	6.96	-0.06	4.48	0.66	17.05	-0.16	2.1	13.57	5.13	-0.87	5.32	2.69	0.36	0.9	5.79	3.17	0.6	0.73	7.15	1.12	0.77	3.44	3.57	2.4	13.27	11.19	11.58
															19.15	16	4.62	1.3	12.78	-1.11	0.53	5.16	6.96	1.94	8.48	0.66	11.05	-0.16	4.1	11.57	3.13	-0.87	3.32	2.69	-0.64	-1.1	1.79	-0.83	-0.4	2.73	5.15	5.12	0.77	5.44	1.57	0.4	15.27	7.19	12.58
															19.25	20	1.62	5.3	18.78	-1.11	-1.47	5.16	3.96	0.94	13.48	0.66	10.05	-0.16	2.1	10.57	3.13	-0.87	3.32	0.69	-0.64	2.9	0.79	-0.83	1.6	-0.27	6.15	4.12	0.77	7.44	5.57	1.4	14.27	8.19	9.58
															19.35	22	1.62	2.3	18.78	-0.11	0.53	8.16	9.96	0.94	14.48	0.66	15.05	-0.16	1.1	11.57	4.13	2.13	3.32	1.69	2.36	2.9	6.79	1.17	0.6	0.73	6.15	2.12	2.77	8.44	12.57	2.4	8.27	9.19	4.58
															19.45	20	4.62	2.3	17.78	3.89	-1.47	6.16	1.96	0.94	9.48	2.66	15.05	0.84	1.1	18.57	5.13	0.13	3.32	-0.31	-0.64	-0.1	3.79	0.17	-0.4	0.73	6.15	4.12	-0.23	9.44	1.57	-0.6	12.27	12.19	12.58
															19.55	17	4.62	4.3	13.78	-0.11	-1.47	5.16	5.96	0.94	7.48	-0.34	14.05	-0.16	0.1	8.57	5.13	-0.87	4.32	-0.31	0.36	-1.1	1.79	1.17	0.6	1.73	8.15	2.12	0.77	6.44	4.57	-0.6	15.27	8.19	8.58
															19.65	18	3.62	4.3	15.78	-0.11	-0.47	7.16	1.96	1.94	11.48	1.66	15.05	0.84	0.1	11.57	4.13	0.13	3.32	2.69	0.36	0.9	0.79	-0.83	0.6	2.73	6.15	7.12	-0.23	9.44	2.57	0.4	20.27	6.19	4.58
															19.75	20	2.62	5.3	14.78	-0.11	-1.47	4.16	5.96	0.94	7.48	0.66	20.05	-0.16	2.1	7.57	3.13	-0.87	1.32	4.69	0.36	0.9	7.79	-0.83	-0.4	3.73	8.15	5.12	0.77	11.44	8.57	2.4	15.27	5.19	6.58
															19.85	18	2.62	-0.7	18.78	3.89	0.53	5.16	5.96	0.94	9.48	-0.34	7.05	-0.16	2.1	3.57	7.13	1.13	3.32	0.69	0.36	2.9	1.79	0.17	-0.4	1.73	9.15	9.12	0.77	4.44	9.57	0.4	27.27	1.19	8.58
															19.95	18	4.62	5.3	15.78	-0.11	-1.47	11.16	3.96	0.94	1.48	0.66	17.05	-0.16	3.1	12.57	2.13	0.13	0.32	-2.31	1.36	-0.1	7.79	-0.83	-0.4	3.73	6.15	0.12	1.77	7.44	-1.43	4.4	14.27	6.19	9.58
																ND2 mel high, baseline subtracted firing rates, means from 10 trials
															Bin Centre (S)	delta Spikes/s	delta Spikes/s	delta Spikes/s	delta Spikes/s	delta Spikes/s	delta Spikes/s	delta Spikes/s	delta Spikes/s	delta Spikes/s	delta Spikes/s	delta Spikes/s	delta Spikes/s	delta Spikes/s	delta Spikes/s	delta Spikes/s	delta Spikes/s	delta Spikes/s	delta Spikes/s	delta Spikes/s	delta Spikes/s	delta Spikes/s	delta Spikes/s	delta Spikes/s	delta Spikes/s	delta Spikes/s	delta Spikes/s	delta Spikes/s	delta Spikes/s	delta Spikes/s	delta Spikes/s	delta Spikes/s	delta Spikes/s	delta Spikes/s	delta Spikes/s
															-9.95	-0.04	0.24	0.08	3.53	-1.31	-0.79	0.76	-0.64	-0.02	2.64	-0.27	1.11	-0.11	-1.36	-0.17	-1.52	-0.51	-1.52	-1.33	-0.08	0.93	-0.62	-0.6	0.86	-0.04	2.3	-0.1	-0.2	-0.45	-0.16	-0.62	-5.09	1.71	-0.39
															-9.85	1.96	1.24	-0.92	-1.47	-0.31	-0.79	-0.24	-1.64	0.98	-7.36	-0.27	0.11	-0.11	0.64	1.83	-2.52	-0.51	-1.52	-2.33	-0.08	-1.07	1.38	0.4	-0.14	-0.04	-0.7	-0.1	-0.2	-0.45	0.84	0.38	-0.09	0.71	-0.39
															-9.75	0.96	-1.76	0.08	-0.47	-0.31	0.21	0.76	-0.64	-0.02	-1.36	-0.27	-1.89	-0.11	-0.36	0.83	-0.52	1.49	-1.52	0.67	-1.08	-0.07	-4.62	-0.6	-0.14	-0.04	1.3	-0.1	-0.2	2.55	-1.16	-0.62	0.91	-1.29	-0.39
															-9.65	-0.04	1.24	0.08	0.53	1.69	-0.79	-1.24	-1.64	-0.02	0.64	1.73	1.11	-0.11	-1.36	-2.17	1.48	0.49	-0.52	-3.33	2.92	-1.07	4.38	-0.6	-0.14	-0.04	0.3	-0.1	-0.2	-4.45	-4.16	0.38	-3.09	0.71	0.61
															-9.55	3.96	-2.76	-0.92	1.53	-1.31	-0.79	1.76	1.36	-0.02	3.64	0.73	-1.89	-0.11	-1.36	-2.17	-0.52	0.49	-0.52	-0.33	0.92	-2.07	2.38	-0.6	0.86	-0.04	-0.7	-0.1	-0.2	0.55	-6.16	-0.62	-0.09	-1.29	0.61
															-9.45	-1.04	-0.76	0.08	0.53	-0.31	-0.79	-1.24	1.36	-0.02	-0.36	-0.27	2.11	-0.11	-0.36	3.83	2.48	-0.51	-0.52	2.67	-0.08	-1.07	-2.62	-0.6	-0.14	-0.04	-0.7	-0.1	0.8	-2.45	0.84	-0.62	2.91	0.71	-0.39
															-9.35	-0.04	0.24	1.08	1.53	-1.31	0.21	-1.24	0.36	-0.02	-2.36	0.73	0.11	-0.11	0.64	-0.17	-2.52	-0.51	0.48	-1.33	-1.08	-1.07	-4.62	0.4	0.86	-0.04	-0.7	-0.1	0.8	-1.45	-4.16	0.38	0.91	-1.29	-0.39
															-9.25	5.96	3.24	1.08	-0.47	-0.31	-0.79	-0.24	0.36	-0.02	-0.36	0.73	1.11	-0.11	-0.36	0.83	0.48	-0.51	-1.52	-1.33	-0.08	-0.07	0.38	0.4	0.86	-0.04	-0.7	-0.1	-0.2	0.55	1.84	0.38	-6.09	-0.29	0.61
															-9.15	-3.04	-0.76	-0.92	2.53	1.69	-0.79	2.76	-1.64	-0.02	-0.36	-0.27	0.11	-0.11	-1.36	-2.17	-0.52	-0.51	-0.52	1.67	-0.08	-1.07	5.38	0.4	-0.14	-0.04	2.3	0.9	-0.2	-1.45	-6.16	0.38	-3.09	1.71	-0.39
															-9.05	-1.04	0.24	-0.92	-0.47	-0.31	-0.79	-0.24	0.36	-0.02	2.64	1.73	-1.89	-0.11	-1.36	-0.17	-1.52	0.49	-0.52	-0.33	0.92	-1.07	0.38	0.4	-0.14	-0.04	0.3	-0.1	-0.2	-1.45	-0.16	-0.62	-1.09	-0.29	-0.39
															-8.95	0.96	0.24	0.08	3.53	-0.31	-0.79	0.76	-0.64	-0.02	4.64	-0.27	2.11	-0.11	0.64	1.83	-1.52	0.49	0.48	1.67	-0.08	-2.07	-1.62	-0.6	-0.14	-0.04	-0.7	-0.1	0.8	-2.45	-0.16	0.38	-3.09	-0.29	-0.39
															-8.85	-1.04	0.24	0.08	2.53	2.69	0.21	1.76	-0.64	-0.02	-2.36	-0.27	1.11	0.89	1.64	0.83	1.48	-0.51	2.48	0.67	-1.08	-2.07	-3.62	0.4	-0.14	-0.04	0.3	-0.1	-0.2	-0.45	-0.16	-0.62	5.91	-1.29	-0.39
															-8.75	-3.04	0.24	0.08	-1.47	0.69	-0.79	-1.24	-0.64	-0.02	1.64	-0.27	-0.89	0.89	3.64	2.83	0.48	-0.51	1.48	-0.33	-1.08	-0.07	3.38	-0.6	-0.14	-0.04	-0.7	-0.1	-0.2	-0.45	-1.16	0.38	2.91	-0.29	0.61
															-8.65	-1.04	-0.76	-0.92	-1.47	0.69	2.21	2.76	-0.64	-0.02	-1.36	-0.27	0.11	-0.11	2.64	-4.17	1.48	-0.51	0.48	0.67	-0.08	-0.07	-0.62	-0.6	0.86	-0.04	1.3	-0.1	-0.2	-2.45	0.84	-0.62	-3.09	1.71	-0.39
															-8.55	-0.04	0.24	1.08	0.53	0.69	-0.79	-0.24	0.36	-0.02	-0.36	0.73	2.11	-0.11	-0.36	0.83	-1.52	0.49	-0.52	1.67	-0.08	1.93	0.38	-0.6	-0.14	-0.04	0.3	-0.1	-0.2	-1.45	-1.16	-0.62	2.91	1.71	-0.39
															-8.45	-2.04	1.24	1.08	0.53	-0.31	1.21	-1.24	0.36	-0.02	2.64	-0.27	0.11	-0.11	0.64	-3.17	0.48	0.49	-1.52	-0.33	-1.08	0.93	-0.62	1.4	-0.14	-0.04	-0.7	-0.1	-0.2	1.55	0.84	1.38	-1.09	0.71	-0.39
															-8.35	-1.04	1.24	-0.92	-0.47	-1.31	-0.79	-1.24	0.36	-0.02	1.64	-0.27	0.11	-0.11	0.64	1.83	-0.52	-0.51	-1.52	-0.33	0.92	-0.07	1.38	0.4	-0.14	-0.04	-0.7	-0.1	-0.2	-0.45	0.84	-0.62	-0.09	-0.29	-0.39
															-8.25	1.96	-2.76	0.08	0.53	1.69	0.21	1.76	2.36	0.98	0.64	0.73	-0.89	0.89	3.64	2.83	-2.52	0.49	1.48	1.67	-0.08	-0.07	-0.62	-0.6	-0.14	-0.04	-0.7	-0.1	-0.2	0.55	-1.16	-0.62	2.91	1.71	1.61
															-8.15	2.96	1.24	2.08	-0.47	-1.31	0.21	-1.24	0.36	-0.02	0.64	-0.27	3.11	0.89	1.64	2.83	0.48	-0.51	1.48	-1.33	0.92	-0.07	-2.62	-0.6	-0.14	-0.04	-0.7	-0.1	-0.2	-3.45	-2.16	-0.62	5.91	-1.29	-0.39
															-8.05	0.96	1.24	-0.92	2.53	0.69	0.21	-1.24	-0.64	-0.02	-0.36	-0.27	-0.89	-0.11	-1.36	-0.17	-1.52	-0.51	0.48	-0.33	0.92	-1.07	0.38	-0.6	0.86	-0.04	-0.7	-0.1	-0.2	-4.45	-0.16	0.38	0.91	0.71	-0.39
															-7.95	0.96	1.24	-0.92	-2.47	-1.31	-0.79	1.76	0.36	-0.02	-3.36	-0.27	2.11	-0.11	-1.36	2.83	-1.52	-0.51	0.48	-2.33	-1.08	-2.07	-0.62	0.4	-0.14	-0.04	-0.7	-0.1	-0.2	0.55	-2.16	0.38	1.91	-1.29	-0.39
															-7.85	-3.04	1.24	0.08	1.53	-0.31	-0.79	0.76	-0.64	-0.02	-4.36	-0.27	0.11	-0.11	-1.36	-0.17	0.48	1.49	0.48	3.67	3.92	0.93	0.38	-0.6	-0.14	-0.04	-0.7	-0.1	-0.2	-2.45	-0.16	-0.62	3.91	-1.29	-0.39
															-7.75	0.96	0.24	-0.92	-1.47	-1.31	-0.79	0.76	-0.64	-0.02	5.64	-0.27	1.11	-0.11	-1.36	-2.17	-1.52	-0.51	1.48	-1.33	-1.08	-0.07	3.38	0.4	-0.14	-0.04	0.3	-0.1	0.8	-2.45	-3.16	-0.62	-0.09	-0.29	1.61
															-7.65	-1.04	-0.76	2.08	-0.47	-0.31	-0.79	-1.24	-0.64	-0.02	-0.36	-0.27	0.11	-0.11	0.64	-1.17	2.48	-0.51	-1.52	-1.33	0.92	-2.07	1.38	-0.6	-0.14	-0.04	-0.7	-0.1	0.8	-1.45	-2.16	-0.62	1.91	-0.29	-0.39
															-7.55	2.96	-0.76	1.08	1.53	-0.31	0.21	0.76	-1.64	-0.02	4.64	-0.27	-0.89	-0.11	-1.36	-0.17	-1.52	-0.51	-1.52	-1.33	-1.08	-0.07	-2.62	1.4	-0.14	-0.04	-0.7	-0.1	-0.2	0.55	-1.16	-0.62	-0.09	2.71	-0.39
															-7.45	-2.04	1.24	1.08	1.53	-1.31	0.21	-1.24	3.36	-0.02	-2.36	0.73	2.11	-0.11	-1.36	0.83	2.48	-0.51	-1.52	1.67	-0.08	-1.07	1.38	-0.6	-0.14	-0.04	-0.7	-0.1	-0.2	-0.45	0.84	1.38	4.91	-0.29	1.61
															-7.35	0.96	1.24	-0.92	-1.47	-0.31	0.21	-1.24	-1.64	-0.02	2.64	0.73	1.11	-0.11	-0.36	1.83	-2.52	0.49	-1.52	-1.33	0.92	-1.07	1.38	-0.6	-0.14	-0.04	-0.7	-0.1	-0.2	-1.45	-5.16	-0.62	-2.09	1.71	-0.39
															-7.25	-0.04	0.24	-0.92	0.53	-0.31	-0.79	0.76	0.36	-0.02	-1.36	-0.27	2.11	-0.11	-1.36	-1.17	1.48	-0.51	-0.52	-3.33	0.92	-1.07	-1.62	1.4	-0.14	-0.04	-0.7	-0.1	-0.2	2.55	-3.16	-0.62	-1.09	1.71	0.61
															-7.15	-6.04	-1.76	-0.92	-0.47	-0.31	-0.79	-1.24	2.36	-0.02	1.64	-0.27	0.11	-0.11	-1.36	-1.17	1.48	-0.51	-0.52	2.67	-1.08	-0.07	-0.62	-0.6	-0.14	-0.04	-0.7	-0.1	0.8	-2.45	-5.16	-0.62	-0.09	-1.29	1.61
															-7.05	0.96	0.24	-0.92	0.53	0.69	-0.79	-2.24	1.36	-0.02	-0.36	-0.27	1.11	-0.11	-1.36	-0.17	-0.52	-0.51	-1.52	1.67	-1.08	-0.07	2.38	0.4	-0.14	-0.04	2.3	-0.1	-0.2	0.55	-2.16	0.38	0.91	-0.29	-0.39
															-6.95	0.96	-0.76	2.08	-3.47	0.69	-0.79	0.76	2.36	-0.02	-0.36	-0.27	-2.89	0.89	0.64	-2.17	2.48	0.49	-0.52	-0.33	-1.08	1.93	0.38	-0.6	0.86	-0.04	-0.7	-0.1	-0.2	-3.45	4.84	-0.62	1.91	1.71	-0.39
															-6.85	1.96	-0.76	1.08	0.53	1.69	0.21	2.76	0.36	-0.02	0.64	-0.27	0.11	-0.11	-0.36	-3.17	-1.52	-0.51	-0.52	-0.33	0.92	-1.07	-1.62	2.4	-0.14	-0.04	-0.7	-0.1	-0.2	-1.45	-3.16	-0.62	-4.09	-0.29	-0.39
															-6.75	-9.04	-1.76	1.08	0.53	0.69	-0.79	-1.24	0.36	-0.02	2.64	-0.27	-0.89	-0.11	-1.36	-3.17	0.48	-0.51	1.48	-1.33	-1.08	-0.07	0.38	2.4	0.86	-0.04	-0.7	-0.1	0.8	3.55	7.84	0.38	-4.09	0.71	-0.39
															-6.65	2.96	1.24	0.08	-1.47	1.69	-0.79	2.76	0.36	-0.02	-4.36	-0.27	-0.89	-0.11	0.64	-0.17	0.48	0.49	1.48	1.67	-1.08	0.93	-0.62	-0.6	-0.14	-0.04	1.3	0.9	-0.2	3.55	-1.16	1.38	-1.09	-0.29	-0.39
															-6.55	2.96	-1.76	0.08	-0.47	0.69	2.21	1.76	-1.64	-0.02	0.64	-0.27	0.11	-0.11	0.64	2.83	-0.52	-0.51	1.48	1.67	0.92	-0.07	-1.62	0.4	0.86	-0.04	-0.7	-0.1	-0.2	0.55	-0.16	0.38	4.91	-0.29	0.61
															-6.45	-2.04	1.24	-0.92	-0.47	0.69	1.21	1.76	0.36	-0.02	-3.36	-0.27	-1.89	0.89	-0.36	-0.17	1.48	0.49	1.48	-2.33	-1.08	-0.07	-4.62	1.4	-0.14	-0.04	-0.7	-0.1	-0.2	-0.45	-1.16	1.38	0.91	3.71	-0.39
															-6.35	1.96	-2.76	1.08	-2.47	1.69	0.21	-0.24	-0.64	-0.02	-6.36	-0.27	0.11	-0.11	0.64	-2.17	-2.52	0.49	1.48	-0.33	-0.08	-2.07	-1.62	2.4	-0.14	-0.04	-0.7	-0.1	0.8	-1.45	-3.16	0.38	-1.09	-1.29	-0.39
															-6.25	2.96	0.24	-0.92	0.53	1.69	0.21	-0.24	0.36	-0.02	4.64	0.73	0.11	-0.11	-0.36	-1.17	0.48	-0.51	2.48	0.67	0.92	0.93	-3.62	0.4	-0.14	-0.04	-0.7	-0.1	-0.2	-5.45	-1.16	1.38	1.91	-0.29	-0.39
															-6.15	-6.04	1.24	0.08	0.53	2.69	-0.79	-1.24	-1.64	-0.02	-1.36	-0.27	0.11	-0.11	-1.36	-3.17	-0.52	0.49	-1.52	-0.33	0.92	-1.07	4.38	-0.6	-0.14	-0.04	-0.7	-0.1	-0.2	-1.45	-1.16	-0.62	-2.09	-0.29	0.61
															-6.05	-1.04	0.24	0.08	-1.47	0.69	1.21	-2.24	0.36	-0.02	-1.36	-0.27	-2.89	-0.11	-1.36	-1.17	-3.52	0.49	-0.52	-3.33	0.92	0.93	-1.62	0.4	0.86	-0.04	-0.7	-0.1	0.8	1.55	0.84	-0.62	2.91	-0.29	1.61
															-5.95	2.96	-0.76	1.08	0.53	-0.31	1.21	3.76	0.36	-0.02	-5.36	-0.27	-0.89	-0.11	-0.36	3.83	1.48	0.49	-1.52	4.67	-1.08	0.93	-3.62	-0.6	-0.14	-0.04	-0.7	1.9	-0.2	-1.45	1.84	0.38	0.91	-1.29	-0.39
															-5.85	2.96	0.24	-0.92	1.53	1.69	1.21	-2.24	-1.64	-0.02	1.64	-0.27	-0.89	-0.11	1.64	1.83	-0.52	0.49	-1.52	0.67	-1.08	2.93	1.38	0.4	0.86	-0.04	-0.7	-0.1	-0.2	2.55	-5.16	-0.62	1.91	-0.29	0.61
															-5.75	-2.04	-0.76	-0.92	-1.47	-0.31	2.21	2.76	-1.64	-0.02	-1.36	-0.27	2.11	-0.11	-1.36	0.83	2.48	-0.51	-0.52	0.67	0.92	-2.07	-0.62	-0.6	-0.14	-0.04	-0.7	-0.1	-0.2	0.55	2.84	-0.62	2.91	1.71	-0.39
															-5.65	-3.04	-0.76	0.08	2.53	-0.31	-0.79	2.76	-1.64	-0.02	2.64	-0.27	1.11	-0.11	-0.36	1.83	1.48	-0.51	0.48	-2.33	-1.08	-0.07	1.38	0.4	-0.14	-0.04	2.3	0.9	-0.2	-1.45	2.84	1.38	3.91	-0.29	0.61
															-5.55	-1.04	0.24	0.08	0.53	-0.31	0.21	0.76	0.36	-0.02	-2.36	-0.27	2.11	-0.11	-1.36	-3.17	-1.52	1.49	-1.52	1.67	-0.08	0.93	-1.62	0.4	-0.14	-0.04	-0.7	-0.1	-0.2	1.55	-0.16	-0.62	0.91	-0.29	1.61
															-5.45	0.96	1.24	0.08	-2.47	0.69	2.21	-2.24	2.36	-0.02	-4.36	-0.27	2.11	-0.11	-0.36	0.83	3.48	-0.51	1.48	1.67	-1.08	0.93	1.38	0.4	-0.14	-0.04	-0.7	-0.1	0.8	0.55	-0.16	-0.62	4.91	-0.29	0.61
															-5.35	-0.04	-0.76	0.08	2.53	-0.31	-0.79	0.76	-0.64	-0.02	-3.36	-0.27	0.11	-0.11	-0.36	3.83	-0.52	0.49	-0.52	-1.33	3.92	-1.07	-1.62	0.4	-0.14	0.96	1.3	-0.1	-0.2	0.55	-1.16	-0.62	0.91	3.71	-0.39
															-5.25	-4.04	-0.76	-0.92	-0.47	-0.31	-0.79	0.76	0.36	-0.02	-4.36	-0.27	0.11	0.89	1.64	1.83	1.48	0.49	-1.52	0.67	-0.08	0.93	0.38	-0.6	-0.14	-0.04	-0.7	-0.1	-0.2	1.55	-1.16	0.38	0.91	0.71	-0.39
															-5.15	0.96	2.24	1.08	1.53	-0.31	-0.79	-1.24	0.36	-0.02	1.64	-0.27	2.11	-0.11	-0.36	1.83	0.48	-0.51	2.48	-1.33	-1.08	1.93	-0.62	0.4	-0.14	-0.04	-0.7	-0.1	-0.2	4.55	2.84	2.38	0.91	1.71	-0.39
															-5.05	2.96	1.24	-0.92	-0.47	-0.31	0.21	-2.24	0.36	-0.02	0.64	0.73	-1.89	-0.11	-0.36	-4.17	1.48	-0.51	-0.52	2.67	-0.08	0.93	0.38	1.4	-0.14	-0.04	-0.7	-0.1	0.8	-1.45	-2.16	-0.62	-2.09	0.71	-0.39
															-4.95	-3.04	0.24	0.08	-0.47	-1.31	-0.79	1.76	-0.64	-0.02	4.64	0.73	0.11	-0.11	1.64	-0.17	-1.52	1.49	2.48	3.67	-1.08	-1.07	-0.62	-0.6	-0.14	-0.04	-0.7	-0.1	-0.2	1.55	-3.16	0.38	3.91	0.71	-0.39
															-4.85	-1.04	1.24	0.08	0.53	1.69	-0.79	0.76	0.36	-0.02	-2.36	0.73	-1.89	-0.11	-1.36	-1.17	1.48	-0.51	1.48	-1.33	-0.08	-0.07	2.38	-0.6	-0.14	-0.04	0.3	-0.1	-0.2	-0.45	4.84	1.38	-1.09	-0.29	0.61
															-4.75	0.96	-1.76	0.08	1.53	-0.31	0.21	0.76	-1.64	-0.02	3.64	1.73	-1.89	-0.11	-1.36	-1.17	0.48	-0.51	0.48	2.67	-1.08	0.93	3.38	-0.6	-0.14	-0.04	0.3	0.9	-0.2	-0.45	0.84	-0.62	0.91	-0.29	-0.39
															-4.65	0.96	1.24	0.08	-0.47	-1.31	0.21	-2.24	0.36	-0.02	3.64	-0.27	-0.89	-0.11	-0.36	2.83	-1.52	0.49	-0.52	4.67	0.92	2.93	-0.62	0.4	-0.14	-0.04	-0.7	-0.1	-0.2	4.55	1.84	1.38	-1.09	-0.29	-0.39
															-4.55	-2.04	0.24	0.08	-0.47	1.69	-0.79	0.76	0.36	-0.02	-0.36	-0.27	-1.89	-0.11	0.64	0.83	1.48	-0.51	0.48	0.67	-1.08	-2.07	-1.62	-0.6	-0.14	-0.04	-0.7	-0.1	-0.2	-1.45	0.84	-0.62	-1.09	-0.29	-0.39
															-4.45	0.96	0.24	0.08	-2.47	2.69	-0.79	-0.24	-0.64	-0.02	-11.36	-0.27	-0.89	-0.11	2.64	-0.17	-4.52	-0.51	2.48	-0.33	-0.08	-1.07	0.38	0.4	-0.14	-0.04	2.3	-0.1	-0.2	1.55	5.84	1.38	-3.09	-1.29	-0.39
															-4.35	0.96	1.24	0.08	0.53	-1.31	-0.79	0.76	-1.64	-0.02	0.64	0.73	-0.89	-0.11	0.64	0.83	-0.52	-0.51	-0.52	0.67	-1.08	-1.07	3.38	-0.6	-0.14	-0.04	-0.7	0.9	-0.2	-0.45	2.84	0.38	-0.09	0.71	-0.39
															-4.25	3.96	-0.76	0.08	-2.47	-0.31	-0.79	-2.24	-1.64	-0.02	4.64	0.73	-0.89	-0.11	-0.36	-3.17	-1.52	-0.51	0.48	-2.33	-1.08	0.93	1.38	0.4	-0.14	-0.04	-0.7	-0.1	-0.2	3.55	2.84	0.38	4.91	-0.29	0.61
															-4.15	1.96	1.24	-0.92	-0.47	-0.31	-0.79	0.76	-0.64	-0.02	-1.36	-0.27	0.11	-0.11	-0.36	-0.17	-0.52	-0.51	-0.52	-2.33	-0.08	-1.07	0.38	-0.6	-0.14	-0.04	-0.7	-0.1	-0.2	-2.45	-3.16	0.38	0.91	-1.29	-0.39
															-4.05	2.96	0.24	0.08	1.53	-0.31	-0.79	-1.24	-1.64	-0.02	2.64	-0.27	1.11	-0.11	-0.36	5.83	2.48	2.49	-0.52	-1.33	0.92	-2.07	-0.62	-0.6	-0.14	-0.04	1.3	-0.1	-0.2	2.55	0.84	-0.62	1.91	-1.29	-0.39
															-3.95	-1.04	0.24	-0.92	0.53	1.69	-0.79	-2.24	0.36	-0.02	-2.36	-0.27	-0.89	-0.11	-0.36	2.83	0.48	0.49	-0.52	0.67	-1.08	-0.07	2.38	0.4	-0.14	-0.04	6.3	-0.1	-0.2	0.55	-1.16	1.38	-2.09	1.71	-0.39
															-3.85	-3.04	-1.76	-0.92	-1.47	-1.31	-0.79	-1.24	-1.64	-0.02	0.64	-0.27	0.11	-0.11	-1.36	6.83	5.48	-0.51	-0.52	-0.33	0.92	3.93	0.38	0.4	-0.14	-0.04	-0.7	-0.1	-0.2	-1.45	1.84	0.38	2.91	-0.29	-0.39
															-3.75	3.96	0.24	-0.92	0.53	1.69	-0.79	-0.24	-0.64	-0.02	3.64	-0.27	0.11	-0.11	0.64	-3.17	-0.52	-0.51	0.48	1.67	0.92	-2.07	0.38	0.4	-0.14	-0.04	-0.7	-0.1	0.8	-0.45	-4.16	-0.62	3.91	0.71	0.61
															-3.65	-1.04	0.24	0.08	-0.47	-1.31	0.21	2.76	2.36	-0.02	-0.36	0.73	1.11	-0.11	-0.36	2.83	-0.52	0.49	-0.52	-2.33	0.92	-0.07	0.38	0.4	-0.14	-0.04	2.3	-0.1	-0.2	0.55	-4.16	-0.62	-0.09	0.71	-0.39
															-3.55	-2.04	-0.76	0.08	-1.47	-1.31	1.21	-1.24	0.36	-0.02	5.64	-0.27	0.11	-0.11	3.64	4.83	-0.52	0.49	0.48	-0.33	2.92	-1.07	-0.62	1.4	-0.14	-0.04	2.3	-0.1	-0.2	2.55	-1.16	-0.62	1.91	-1.29	-0.39
															-3.45	-1.04	-0.76	1.08	-0.47	-1.31	0.21	1.76	-0.64	-0.02	1.64	-0.27	1.11	-0.11	0.64	-1.17	0.48	-0.51	-0.52	-2.33	-0.08	2.93	-0.62	0.4	-0.14	-0.04	0.3	-0.1	-0.2	1.55	1.84	0.38	3.91	0.71	-0.39
															-3.35	-1.04	-0.76	-0.92	-0.47	-1.31	1.21	-0.24	1.36	-0.02	0.64	-0.27	1.11	-0.11	3.64	-2.17	-3.52	-0.51	-0.52	2.67	-1.08	-0.07	-3.62	-0.6	-0.14	-0.04	-0.7	-0.1	-0.2	-0.45	-2.16	0.38	-3.09	0.71	0.61
															-3.25	-2.04	0.24	-0.92	-1.47	-1.31	6.21	-1.24	-0.64	-0.02	7.64	0.73	1.11	-0.11	0.64	-2.17	-0.52	-0.51	0.48	-2.33	-1.08	-1.07	0.38	-0.6	-0.14	-0.04	-0.7	-0.1	-0.2	2.55	0.84	1.38	-1.09	-1.29	-0.39
															-3.15	3.96	-1.76	-0.92	-0.47	0.69	0.21	0.76	1.36	-0.02	0.64	-0.27	2.11	-0.11	-1.36	-2.17	-2.52	-0.51	-1.52	3.67	-0.08	-1.07	6.38	-0.6	-0.14	-0.04	1.3	-0.1	-0.2	-1.45	-0.16	-0.62	2.91	-0.29	0.61
															-3.05	0.96	1.24	0.08	-1.47	0.69	1.21	0.76	1.36	-0.02	-2.36	-0.27	-0.89	-0.11	0.64	-2.17	2.48	-0.51	-1.52	-1.33	-1.08	-0.07	-2.62	0.4	-0.14	-0.04	1.3	0.9	-0.2	0.55	-2.16	0.38	-1.09	-1.29	-0.39
															-2.95	-4.04	-1.76	0.08	1.53	1.69	-0.79	0.76	1.36	-0.02	-0.36	-0.27	-0.89	-0.11	1.64	-2.17	-0.52	0.49	1.48	-1.33	-0.08	1.93	3.38	-0.6	-0.14	-0.04	-0.7	-0.1	-0.2	-0.45	-0.16	-0.62	-1.09	-1.29	-0.39
															-2.85	1.96	0.24	0.08	-1.47	-0.31	-0.79	-1.24	-0.64	-0.02	-2.36	-0.27	1.11	0.89	0.64	-2.17	2.48	-0.51	1.48	-2.33	0.92	2.93	-2.62	-0.6	-0.14	-0.04	0.3	-0.1	-0.2	1.55	6.84	-0.62	-0.09	-1.29	0.61
															-2.75	2.96	-1.76	-0.92	-0.47	-0.31	0.21	-1.24	-0.64	-0.02	1.64	-0.27	-1.89	-0.11	-0.36	-1.17	0.48	0.49	-0.52	-0.33	1.92	-0.07	-0.62	0.4	-0.14	-0.04	-0.7	-0.1	-0.2	0.55	2.84	1.38	0.91	-1.29	-0.39
															-2.65	-2.04	-1.76	-0.92	-2.47	-1.31	0.21	-0.24	-0.64	-0.02	4.64	-0.27	-1.89	-0.11	-0.36	0.83	-0.52	0.49	2.48	-2.33	-0.08	-0.07	0.38	-0.6	-0.14	-0.04	-0.7	-0.1	-0.2	1.55	-2.16	-0.62	-2.09	-0.29	-0.39
															-2.55	-5.04	1.24	-0.92	0.53	-1.31	-0.79	-0.24	2.36	-0.02	0.64	-0.27	-0.89	-0.11	-0.36	-1.17	3.48	-0.51	-0.52	-0.33	-0.08	-1.07	-1.62	-0.6	-0.14	-0.04	2.3	-0.1	-0.2	-2.45	2.84	0.38	-1.09	-1.29	0.61
															-2.45	-4.04	0.24	0.08	-1.47	-0.31	-0.79	-0.24	0.36	-0.02	-5.36	-0.27	-1.89	0.89	0.64	0.83	-1.52	-0.51	-1.52	-2.33	0.92	-1.07	4.38	-0.6	-0.14	-0.04	0.3	-0.1	-0.2	-0.45	4.84	0.38	-1.09	0.71	0.61
															-2.35	-2.04	1.24	-0.92	-0.47	-0.31	-0.79	-1.24	-1.64	-0.02	3.64	0.73	-2.89	-0.11	-1.36	-0.17	-0.52	0.49	-0.52	-3.33	-1.08	-0.07	-1.62	-0.6	-0.14	-0.04	-0.7	-0.1	-0.2	2.55	2.84	-0.62	-2.09	-0.29	0.61
															-2.25	-2.04	0.24	0.08	-0.47	0.69	-0.79	-0.24	1.36	-0.02	-1.36	0.73	0.11	-0.11	-1.36	-0.17	1.48	0.49	-0.52	0.67	-0.08	-1.07	-1.62	-0.6	-0.14	-0.04	1.3	-0.1	-0.2	-1.45	1.84	-0.62	-0.09	-0.29	0.61
															-2.15	-1.04	-2.76	0.08	-0.47	1.69	1.21	-0.24	0.36	-0.02	4.64	-0.27	0.11	-0.11	-1.36	2.83	1.48	1.49	-1.52	-0.33	-0.08	-0.07	0.38	0.4	-0.14	-0.04	2.3	0.9	-0.2	2.55	-4.16	0.38	-2.09	-0.29	-0.39
															-2.05	-0.04	3.24	0.08	0.53	0.69	-0.79	-2.24	1.36	-0.02	0.64	-0.27	-1.89	-0.11	-0.36	0.83	0.48	-0.51	1.48	-3.33	-1.08	-1.07	-4.62	-0.6	0.86	-0.04	0.3	-0.1	0.8	-0.45	-2.16	0.38	-4.09	1.71	0.61
															-1.95	-3.04	-0.76	1.08	-0.47	-1.31	0.21	-0.24	-1.64	-0.02	5.64	-0.27	1.11	-0.11	-0.36	-0.17	2.48	-0.51	-0.52	0.67	1.92	2.93	2.38	0.4	-0.14	-0.04	-0.7	-0.1	-0.2	0.55	6.84	-0.62	0.91	-0.29	-0.39
															-1.85	5.96	-0.76	-0.92	-1.47	-0.31	1.21	-0.24	-0.64	-0.02	-1.36	1.73	0.11	0.89	-0.36	-0.17	-3.52	0.49	0.48	-1.33	-0.08	1.93	2.38	-0.6	-0.14	-0.04	0.3	-0.1	0.8	-1.45	-1.16	-0.62	-1.09	-0.29	-0.39
															-1.75	2.96	-1.76	-0.92	-0.47	-1.31	-0.79	-0.24	-0.64	-0.02	2.64	-0.27	2.11	-0.11	-0.36	1.83	0.48	-0.51	0.48	-1.33	0.92	-2.07	-3.62	-0.6	-0.14	-0.04	0.3	-0.1	-0.2	0.55	4.84	-0.62	-3.09	-0.29	-0.39
															-1.65	0.96	1.24	0.08	3.53	0.69	1.21	-0.24	-1.64	-0.02	0.64	-0.27	0.11	-0.11	-0.36	-1.17	0.48	-0.51	-1.52	2.67	-1.08	-1.07	1.38	0.4	-0.14	-0.04	-0.7	-0.1	0.8	-0.45	-2.16	0.38	-0.09	-1.29	-0.39
															-1.55	1.96	0.24	0.08	-0.47	1.69	0.21	1.76	0.36	-0.02	-2.36	-0.27	-2.89	-0.11	-0.36	-3.17	-0.52	0.49	2.48	-1.33	-1.08	0.93	4.38	-0.6	-0.14	-0.04	-0.7	-0.1	-0.2	-0.45	0.84	-0.62	-5.09	-0.29	-0.39
															-1.45	-1.04	-0.76	-0.92	0.53	-0.31	1.21	-0.24	-1.64	-0.02	-4.36	-0.27	0.11	-0.11	0.64	0.83	-0.52	-0.51	-0.52	1.67	-1.08	0.93	-0.62	-0.6	-0.14	-0.04	-0.7	-0.1	-0.2	-3.45	-0.16	-0.62	-1.09	-1.29	0.61
															-1.35	-0.04	0.24	0.08	-2.47	0.69	-0.79	-0.24	-0.64	-0.02	-2.36	-0.27	2.11	-0.11	-1.36	-3.17	0.48	-0.51	-0.52	-0.33	-0.08	-0.07	1.38	-0.6	-0.14	2.96	0.3	0.9	0.8	2.55	0.84	0.38	-0.09	-0.29	-0.39
															-1.25	-0.04	-2.76	1.08	1.53	-1.31	1.21	0.76	0.36	-0.02	-6.36	-0.27	-0.89	-0.11	2.64	-0.17	-0.52	0.49	0.48	-0.33	-0.08	0.93	0.38	-0.6	-0.14	-0.04	-0.7	-0.1	1.8	2.55	4.84	-0.62	-3.09	3.71	0.61
															-1.15	0.96	2.24	0.08	-2.47	-0.31	-0.79	0.76	-0.64	-0.02	-3.36	-0.27	0.11	-0.11	0.64	-1.17	-3.52	-0.51	-0.52	-0.33	-0.08	1.93	-0.62	-0.6	-0.14	-0.04	-0.7	-0.1	-0.2	0.55	1.84	-0.62	-2.09	-1.29	-0.39
															-1.05	2.96	-0.76	0.08	-0.47	-0.31	1.21	0.76	-1.64	-0.02	0.64	0.73	-2.89	-0.11	-0.36	-2.17	-0.52	-0.51	0.48	1.67	-0.08	-1.07	0.38	-0.6	-0.14	-0.04	-0.7	-0.1	-0.2	-2.45	-1.16	-0.62	-3.09	-0.29	0.61
															-0.95	-0.04	-0.76	1.08	-2.47	0.69	-0.79	-1.24	3.36	-0.02	3.64	-0.27	-0.89	-0.11	-0.36	-1.17	-1.52	-0.51	0.48	1.67	-0.08	-1.07	2.38	-0.6	-0.14	-0.04	-0.7	-0.1	-0.2	7.55	0.84	0.38	-1.09	-1.29	-0.39
															-0.85	-2.04	2.24	-0.92	0.53	0.69	-0.79	-1.24	2.36	-0.02	6.64	-0.27	1.11	-0.11	1.64	-3.17	1.48	0.49	-0.52	1.67	-1.08	-2.07	-5.62	1.4	-0.14	-0.04	0.3	-0.1	-0.2	-1.45	-3.16	-0.62	-4.09	-1.29	-0.39
															-0.75	0.96	-0.76	0.08	2.53	-1.31	1.21	3.76	1.36	-0.02	2.64	-0.27	0.11	-0.11	-0.36	0.83	-0.52	-0.51	0.48	0.67	0.92	7.93	-0.62	-0.6	-0.14	-0.04	-0.7	-0.1	0.8	2.55	2.84	-0.62	4.91	-0.29	0.61
															-0.65	-3.04	1.24	4.08	0.53	-0.31	0.21	-2.24	0.36	-0.02	-1.36	0.73	-0.89	-0.11	-1.36	1.83	1.48	-0.51	-1.52	-0.33	-1.08	-1.07	1.38	-0.6	1.86	-0.04	-0.7	-0.1	-0.2	2.55	5.84	0.38	-2.09	1.71	-0.39
															-0.55	-1.04	-1.76	-0.92	1.53	-1.31	0.21	0.76	0.36	-0.02	-2.36	-0.27	1.11	-0.11	-0.36	-0.17	-0.52	0.49	0.48	2.67	1.92	0.93	-0.62	-0.6	-0.14	-0.04	-0.7	-0.1	-0.2	2.55	2.84	-0.62	-2.09	-1.29	0.61
															-0.45	-0.04	2.24	1.08	0.53	-1.31	0.21	-0.24	1.36	-0.02	-0.36	-0.27	0.11	-0.11	0.64	3.83	0.48	1.49	-1.52	-1.33	-1.08	0.93	3.38	0.4	-0.14	-0.04	2.3	-0.1	-0.2	-0.45	-0.16	-0.62	-2.09	-0.29	-0.39
															-0.35	0.96	-0.76	2.08	0.53	-1.31	0.21	-1.24	-0.64	-0.02	-3.36	-0.27	0.11	-0.11	0.64	-0.17	0.48	0.49	-1.52	0.67	-1.08	-0.07	-4.62	-0.6	-0.14	-0.04	0.3	-0.1	-0.2	0.55	-2.16	0.38	1.91	-0.29	0.61
															-0.25	0.96	2.24	-0.92	2.53	-1.31	2.21	-1.24	0.36	-0.02	1.64	-0.27	-0.89	0.89	1.64	-0.17	2.48	0.49	1.48	0.67	0.92	0.93	1.38	1.4	-0.14	-0.04	-0.7	-0.1	-0.2	-0.45	0.84	-0.62	-3.09	0.71	-0.39
															-0.15	1.96	0.24	0.08	-0.47	0.69	-0.79	-0.24	1.36	-0.02	-4.36	-0.27	-0.89	-0.11	0.64	-0.17	-0.52	0.49	4.48	-1.33	-1.08	0.93	0.38	0.4	-0.14	-0.04	-0.7	-0.1	-0.2	-3.45	3.84	0.38	-2.09	-1.29	-0.39
															-0.05	3.96	-1.76	0.08	1.53	-1.31	-0.79	-0.24	-1.64	-0.02	-2.36	-0.27	3.11	-0.11	-0.36	-1.17	-0.52	0.49	-0.52	3.67	1.92	-0.07	-0.62	0.4	-0.14	-0.04	0.3	-0.1	0.8	0.55	-1.16	1.38	-0.09	-1.29	-0.39
															0.05	23.96	4.24	6.08	22.53	7.69	8.21	7.76	12.36	2.98	-13.36	9.73	42.11	0.89	0.64	32.83	6.48	-0.51	1.48	5.67	-0.08	-0.07	6.38	1.4	6.86	32.96	35.3	10.9	4.8	38.55	35.84	6.38	5.91	7.71	6.61
															0.15	-10.04	5.24	5.08	0.53	5.69	2.21	4.76	1.36	-0.02	-31.36	21.73	22.11	6.89	4.64	24.83	10.48	0.49	10.48	11.67	7.92	7.93	0.38	4.4	2.86	3.96	4.3	5.9	2.8	7.55	29.84	5.38	-5.09	-1.29	-0.39
															0.25	4.96	4.24	8.08	3.53	3.69	10.21	4.76	21.36	1.98	-23.36	4.73	22.11	-0.11	1.64	1.83	8.48	0.49	10.48	5.67	2.92	4.93	3.38	3.4	-0.14	22.96	26.3	19.9	2.8	23.55	37.84	5.38	4.91	6.71	5.61
															0.35	6.96	4.24	6.08	2.53	2.69	7.21	5.76	11.36	1.98	-20.36	2.73	21.11	-0.11	-0.36	-1.17	6.48	-0.51	4.48	1.67	3.92	3.93	3.38	1.4	1.86	16.96	42.3	10.9	1.8	30.55	36.84	5.38	18.91	11.71	3.61
															0.45	8.96	4.24	4.08	5.53	0.69	2.21	3.76	15.36	-0.02	-18.36	6.73	27.11	0.89	3.64	-1.17	8.48	1.49	7.48	8.67	3.92	6.93	8.38	0.4	0.86	16.96	37.3	8.9	4.8	20.55	27.84	5.38	19.91	4.71	3.61
															0.55	4.96	6.24	6.08	5.53	3.69	2.21	0.76	14.36	0.98	-19.36	6.73	29.11	0.89	0.64	-2.17	8.48	0.49	8.48	3.67	3.92	2.93	10.38	3.4	1.86	17.96	29.3	12.9	4.8	14.55	33.84	5.38	15.91	13.71	4.61
															0.65	0.96	2.24	2.08	5.53	-0.31	2.21	6.76	6.36	0.98	-11.36	1.73	25.11	-0.11	4.64	1.83	11.48	0.49	5.48	5.67	2.92	0.93	7.38	3.4	-0.14	17.96	36.3	10.9	0.8	19.55	37.84	3.38	19.91	10.71	5.61
															0.75	4.96	2.24	5.08	10.53	-0.31	-0.79	1.76	8.36	-0.02	-17.36	1.73	19.11	0.89	3.64	-2.17	7.48	1.49	8.48	4.67	1.92	4.93	6.38	2.4	0.86	18.96	32.3	17.9	0.8	17.55	32.84	6.38	29.91	8.71	3.61
															0.85	9.96	5.24	4.08	8.53	0.69	0.21	3.76	12.36	-0.02	-15.36	1.73	19.11	1.89	1.64	-1.17	11.48	0.49	6.48	4.67	4.92	6.93	10.38	2.4	-0.14	19.96	34.3	12.9	3.8	19.55	31.84	3.38	20.91	7.71	5.61
															0.95	4.96	5.24	7.08	10.53	1.69	0.21	6.76	8.36	3.98	-24.36	4.73	22.11	1.89	2.64	-3.17	16.48	1.49	1.48	5.67	2.92	2.93	8.38	-0.6	0.86	16.96	36.3	8.9	1.8	11.55	31.84	2.38	18.91	4.71	3.61
															1.05	7.96	5.24	6.08	5.53	-0.31	-0.79	4.76	9.36	-0.02	-12.36	0.73	15.11	0.89	0.64	0.83	9.48	-0.51	8.48	7.67	3.92	4.93	6.38	0.4	0.86	16.96	31.3	13.9	-0.2	19.55	42.84	1.38	12.91	4.71	6.61
															1.15	4.96	3.24	2.08	6.53	0.69	0.21	3.76	8.36	-0.02	-12.36	4.73	18.11	0.89	1.64	1.83	12.48	1.49	7.48	6.67	-0.08	-0.07	14.38	4.4	-0.14	17.96	35.3	16.9	3.8	19.55	30.84	8.38	14.91	4.71	4.61
															1.25	8.96	4.24	5.08	6.53	-1.31	0.21	2.76	11.36	0.98	-9.36	4.73	20.11	0.89	3.64	3.83	10.48	1.49	6.48	4.67	1.92	2.93	6.38	1.4	1.86	11.96	30.3	13.9	0.8	13.55	26.84	5.38	13.91	3.71	2.61
															1.35	8.96	5.24	4.08	7.53	-1.31	3.21	1.76	13.36	-0.02	-13.36	2.73	16.11	1.89	4.64	-0.17	8.48	-0.51	5.48	8.67	2.92	5.93	12.38	3.4	-0.14	11.96	29.3	17.9	0.8	17.55	25.84	3.38	12.91	6.71	7.61
															1.45	3.96	5.24	5.08	9.53	2.69	1.21	3.76	6.36	0.98	-14.36	3.73	17.11	0.89	2.64	1.83	3.48	-0.51	4.48	3.67	-0.08	1.93	10.38	2.4	-0.14	12.96	31.3	11.9	0.8	10.55	29.84	5.38	15.91	4.71	9.61
															1.55	5.96	1.24	3.08	5.53	0.69	-0.79	5.76	9.36	-0.02	-8.36	3.73	18.11	0.89	2.64	-0.17	7.48	0.49	6.48	5.67	1.92	0.93	5.38	2.4	-0.14	13.96	31.3	16.9	1.8	13.55	25.84	3.38	15.91	6.71	5.61
															1.65	3.96	4.24	2.08	7.53	-0.31	3.21	4.76	13.36	0.98	-10.36	0.73	12.11	1.89	0.64	-0.17	8.48	-0.51	4.48	6.67	1.92	0.93	6.38	3.4	-0.14	9.96	25.3	11.9	1.8	17.55	30.84	4.38	14.91	8.71	4.61
															1.75	4.96	2.24	0.08	6.53	-0.31	3.21	7.76	4.36	-0.02	-13.36	2.73	14.11	0.89	1.64	1.83	8.48	0.49	7.48	13.67	3.92	4.93	12.38	4.4	-0.14	8.96	31.3	15.9	-0.2	14.55	31.84	6.38	14.91	7.71	5.61
															1.85	6.96	3.24	1.08	4.53	0.69	1.21	6.76	11.36	0.98	-11.36	2.73	18.11	-0.11	2.64	-0.17	4.48	3.49	3.48	7.67	-1.08	4.93	13.38	-0.6	-0.14	16.96	28.3	16.9	2.8	10.55	18.84	0.38	14.91	5.71	4.61
															1.95	9.96	3.24	2.08	10.53	0.69	0.21	5.76	11.36	0.98	-7.36	3.73	16.11	1.89	2.64	0.83	5.48	-0.51	4.48	3.67	2.92	1.93	6.38	1.4	-0.14	9.96	29.3	15.9	-0.2	19.55	31.84	3.38	9.91	8.71	5.61
															2.05	6.96	0.24	2.08	9.53	0.69	1.21	9.76	10.36	0.98	-12.36	2.73	19.11	3.89	4.64	-0.17	11.48	2.49	5.48	3.67	-0.08	3.93	2.38	-0.6	-0.14	10.96	29.3	19.9	2.8	17.55	21.84	5.38	21.91	4.71	5.61
															2.15	9.96	3.24	1.08	9.53	1.69	0.21	5.76	8.36	0.98	-14.36	4.73	25.11	1.89	3.64	-2.17	9.48	0.49	-0.52	6.67	1.92	-1.07	4.38	1.4	-0.14	8.96	20.3	19.9	0.8	17.55	25.84	4.38	13.91	8.71	6.61
															2.25	5.96	1.24	3.08	6.53	0.69	1.21	9.76	10.36	0.98	-9.36	4.73	17.11	1.89	-0.36	-1.17	6.48	-0.51	5.48	5.67	0.92	2.93	11.38	-0.6	0.86	8.96	25.3	14.9	-0.2	8.55	23.84	6.38	20.91	1.71	3.61
															2.35	9.96	3.24	1.08	6.53	4.69	0.21	4.76	9.36	-0.02	-15.36	1.73	19.11	2.89	3.64	2.83	9.48	0.49	3.48	2.67	-1.08	-0.07	8.38	2.4	0.86	11.96	30.3	18.9	1.8	21.55	35.84	1.38	17.91	5.71	2.61
															2.45	8.96	1.24	2.08	6.53	0.69	2.21	8.76	8.36	-0.02	-6.36	2.73	20.11	2.89	3.64	-3.17	6.48	2.49	6.48	3.67	0.92	1.93	5.38	1.4	0.86	6.96	26.3	17.9	0.8	19.55	26.84	7.38	11.91	5.71	5.61
															2.55	6.96	5.24	-0.92	8.53	0.69	0.21	5.76	6.36	-0.02	-16.36	1.73	15.11	0.89	1.64	-1.17	9.48	-0.51	7.48	8.67	0.92	1.93	2.38	-0.6	0.86	11.96	24.3	18.9	0.8	8.55	27.84	4.38	14.91	5.71	7.61
															2.65	1.96	2.24	1.08	8.53	-0.31	0.21	3.76	8.36	0.98	-12.36	2.73	18.11	0.89	0.64	2.83	10.48	0.49	4.48	8.67	-0.08	2.93	2.38	1.4	-0.14	7.96	23.3	17.9	0.8	12.55	30.84	4.38	7.91	5.71	5.61
															2.75	7.96	2.24	3.08	7.53	-0.31	-0.79	4.76	6.36	-0.02	-9.36	2.73	16.11	1.89	2.64	3.83	9.48	1.49	2.48	4.67	0.92	3.93	7.38	-0.6	-0.14	6.96	20.3	16.9	3.8	10.55	25.84	2.38	20.91	6.71	11.61
															2.85	10.96	2.24	0.08	11.53	-1.31	3.21	8.76	2.36	0.98	-9.36	2.73	17.11	1.89	1.64	-4.17	4.48	-0.51	4.48	8.67	0.92	0.93	8.38	2.4	-0.14	12.96	22.3	12.9	-0.2	15.55	26.84	5.38	18.91	3.71	4.61
															2.95	3.96	3.24	2.08	7.53	-0.31	3.21	3.76	11.36	1.98	-9.36	6.73	16.11	0.89	7.64	0.83	7.48	0.49	2.48	2.67	0.92	1.93	9.38	-0.6	-0.14	3.96	21.3	18.9	0.8	12.55	29.84	3.38	12.91	5.71	1.61
															3.05	9.96	2.24	2.08	8.53	-0.31	1.21	4.76	6.36	0.98	-15.36	4.73	20.11	0.89	-0.36	-1.17	6.48	0.49	5.48	4.67	3.92	0.93	1.38	3.4	1.86	3.96	23.3	18.9	-0.2	13.55	27.84	1.38	14.91	3.71	5.61
															3.15	9.96	1.24	1.08	6.53	4.69	1.21	5.76	8.36	0.98	-7.36	5.73	16.11	1.89	1.64	-3.17	7.48	1.49	3.48	4.67	-0.08	1.93	9.38	1.4	-0.14	6.96	20.3	11.9	1.8	11.55	26.84	7.38	9.91	4.71	6.61
															3.25	9.96	3.24	-0.92	7.53	0.69	0.21	5.76	6.36	-0.02	-10.36	1.73	19.11	0.89	2.64	2.83	9.48	1.49	6.48	2.67	-0.08	-0.07	4.38	-0.6	0.86	8.96	21.3	20.9	1.8	11.55	29.84	4.38	13.91	5.71	7.61
															3.35	5.96	4.24	4.08	8.53	-0.31	0.21	2.76	6.36	0.98	-12.36	1.73	9.11	0.89	2.64	-0.17	10.48	0.49	4.48	6.67	2.92	2.93	2.38	1.4	0.86	7.96	18.3	16.9	1.8	12.55	26.84	5.38	5.91	4.71	3.61
															3.45	10.96	3.24	1.08	11.53	0.69	1.21	6.76	9.36	0.98	-11.36	1.73	14.11	1.89	2.64	2.83	9.48	1.49	4.48	5.67	-0.08	7.93	8.38	2.4	-0.14	9.96	21.3	16.9	-0.2	11.55	26.84	3.38	9.91	5.71	2.61
															3.55	9.96	5.24	1.08	8.53	-1.31	-0.79	6.76	11.36	1.98	-5.36	2.73	13.11	1.89	3.64	4.83	5.48	-0.51	4.48	7.67	1.92	1.93	12.38	0.4	-0.14	6.96	22.3	20.9	1.8	13.55	27.84	8.38	11.91	3.71	3.61
															3.65	5.96	1.24	-0.92	8.53	1.69	4.21	5.76	12.36	0.98	-14.36	2.73	17.11	2.89	2.64	-0.17	9.48	0.49	2.48	1.67	0.92	1.93	4.38	1.4	-0.14	10.96	19.3	23.9	0.8	7.55	30.84	0.38	13.91	3.71	3.61
															3.75	9.96	4.24	-0.92	8.53	0.69	1.21	12.76	9.36	1.98	-5.36	1.73	17.11	1.89	2.64	2.83	8.48	0.49	4.48	6.67	4.92	-1.07	2.38	-0.6	-0.14	5.96	18.3	18.9	3.8	15.55	25.84	4.38	12.91	3.71	7.61
															3.85	6.96	3.24	7.08	8.53	1.69	3.21	4.76	13.36	-0.02	-9.36	2.73	18.11	0.89	1.64	0.83	7.48	-0.51	3.48	2.67	1.92	0.93	6.38	0.4	-0.14	7.96	23.3	15.9	0.8	15.55	30.84	3.38	2.91	3.71	7.61
															3.95	8.96	1.24	0.08	7.53	-1.31	0.21	5.76	13.36	-0.02	-14.36	5.73	12.11	1.89	2.64	2.83	6.48	0.49	2.48	7.67	1.92	1.93	4.38	0.4	-0.14	9.96	17.3	16.9	3.8	18.55	29.84	6.38	18.91	4.71	4.61
															4.05	9.96	1.24	-0.92	9.53	1.69	-0.79	4.76	11.36	0.98	-8.36	2.73	18.11	0.89	3.64	3.83	8.48	0.49	2.48	0.67	-1.08	1.93	7.38	0.4	-0.14	5.96	18.3	21.9	1.8	14.55	17.84	5.38	13.91	1.71	3.61
															4.15	5.96	5.24	1.08	7.53	0.69	1.21	3.76	9.36	0.98	-10.36	3.73	12.11	0.89	1.64	2.83	5.48	2.49	4.48	8.67	0.92	1.93	8.38	0.4	-0.14	9.96	17.3	16.9	1.8	8.55	24.84	2.38	9.91	3.71	8.61
															4.25	8.96	0.24	2.08	9.53	1.69	1.21	5.76	7.36	-0.02	-19.36	0.73	14.11	1.89	1.64	0.83	9.48	0.49	2.48	2.67	-0.08	0.93	6.38	0.4	-0.14	6.96	16.3	17.9	1.8	12.55	26.84	2.38	20.91	3.71	0.61
															4.35	8.96	4.24	-0.92	3.53	-1.31	3.21	8.76	6.36	0.98	-15.36	3.73	8.11	3.89	2.64	0.83	7.48	0.49	5.48	0.67	0.92	2.93	5.38	0.4	0.86	7.96	20.3	13.9	0.8	11.55	19.84	3.38	6.91	5.71	6.61
															4.45	2.96	1.24	3.08	9.53	-1.31	0.21	8.76	11.36	0.98	-9.36	2.73	13.11	2.89	2.64	-0.17	7.48	1.49	2.48	1.67	0.92	2.93	4.38	0.4	-0.14	8.96	16.3	17.9	1.8	10.55	26.84	1.38	12.91	2.71	3.61
															4.55	3.96	1.24	3.08	9.53	1.69	0.21	9.76	6.36	-0.02	-13.36	4.73	19.11	1.89	1.64	3.83	6.48	0.49	1.48	5.67	2.92	-1.07	8.38	-0.6	-0.14	8.96	20.3	11.9	2.8	9.55	21.84	6.38	15.91	1.71	0.61
															4.65	7.96	5.24	-0.92	7.53	3.69	0.21	13.76	7.36	-0.02	-4.36	0.73	18.11	-0.11	2.64	0.83	7.48	1.49	5.48	0.67	3.92	-0.07	8.38	2.4	-0.14	5.96	19.3	21.9	-0.2	13.55	26.84	7.38	10.91	4.71	1.61
															4.75	7.96	3.24	3.08	7.53	2.69	1.21	2.76	8.36	-0.02	-16.36	3.73	17.11	0.89	0.64	-0.17	10.48	0.49	3.48	5.67	-1.08	3.93	10.38	0.4	-0.14	6.96	16.3	15.9	-0.2	9.55	24.84	4.38	15.91	8.71	6.61
															4.85	8.96	3.24	1.08	5.53	-0.31	1.21	4.76	7.36	-0.02	-9.36	2.73	18.11	2.89	3.64	2.83	8.48	3.49	4.48	3.67	0.92	0.93	1.38	2.4	0.86	7.96	15.3	11.9	0.8	7.55	22.84	3.38	10.91	2.71	10.61
															4.95	6.96	5.24	2.08	7.53	-0.31	2.21	1.76	10.36	0.98	-11.36	2.73	17.11	0.89	3.64	9.83	12.48	0.49	5.48	0.67	2.92	4.93	7.38	0.4	0.86	6.96	17.3	16.9	0.8	14.55	17.84	3.38	13.91	6.71	3.61
															5.05	6.96	3.24	2.08	7.53	0.69	0.21	6.76	3.36	-0.02	-9.36	1.73	23.11	0.89	1.64	-1.17	8.48	-0.51	8.48	5.67	-0.08	4.93	2.38	0.4	-0.14	3.96	18.3	17.9	-0.2	10.55	26.84	1.38	12.91	4.71	2.61
															5.15	7.96	1.24	3.08	11.53	0.69	1.21	4.76	6.36	0.98	-8.36	2.73	21.11	1.89	5.64	2.83	8.48	0.49	1.48	2.67	0.92	1.93	3.38	0.4	-0.14	6.96	18.3	20.9	0.8	14.55	21.84	3.38	8.91	7.71	1.61
															5.25	7.96	3.24	1.08	9.53	0.69	1.21	4.76	9.36	-0.02	-14.36	1.73	20.11	0.89	-0.36	2.83	8.48	0.49	5.48	6.67	-0.08	4.93	7.38	0.4	-0.14	0.96	14.3	13.9	1.8	5.55	20.84	0.38	9.91	3.71	2.61
															5.35	5.96	4.24	1.08	8.53	1.69	2.21	9.76	6.36	-0.02	-8.36	3.73	16.11	2.89	1.64	2.83	5.48	0.49	3.48	5.67	2.92	2.93	3.38	0.4	-0.14	4.96	13.3	20.9	0.8	14.55	25.84	6.38	10.91	1.71	3.61
															5.45	6.96	4.24	0.08	8.53	0.69	0.21	9.76	7.36	0.98	-12.36	1.73	22.11	1.89	3.64	0.83	7.48	1.49	7.48	1.67	-0.08	0.93	9.38	-0.6	-0.14	2.96	15.3	14.9	2.8	12.55	21.84	4.38	8.91	4.71	4.61
															5.55	8.96	4.24	2.08	9.53	0.69	3.21	8.76	6.36	-0.02	-7.36	1.73	10.11	-0.11	1.64	4.83	7.48	0.49	4.48	1.67	-0.08	4.93	6.38	1.4	0.86	7.96	16.3	18.9	0.8	9.55	18.84	1.38	12.91	1.71	3.61
															5.65	6.96	1.24	2.08	10.53	2.69	4.21	3.76	8.36	1.98	-7.36	3.73	18.11	-0.11	2.64	1.83	5.48	-0.51	3.48	5.67	0.92	1.93	3.38	2.4	-0.14	2.96	13.3	18.9	-0.2	12.55	13.84	8.38	9.91	7.71	1.61
															5.75	4.96	2.24	-0.92	5.53	-0.31	1.21	7.76	6.36	-0.02	-6.36	2.73	15.11	2.89	2.64	0.83	7.48	-0.51	4.48	5.67	-0.08	4.93	6.38	1.4	-0.14	6.96	12.3	22.9	0.8	12.55	21.84	4.38	12.91	-1.29	6.61
															5.85	4.96	2.24	2.08	10.53	2.69	-0.79	10.76	9.36	0.98	-6.36	0.73	23.11	2.89	5.64	1.83	4.48	0.49	3.48	4.67	1.92	1.93	5.38	-0.6	-0.14	5.96	12.3	15.9	0.8	7.55	22.84	3.38	8.91	5.71	5.61
															5.95	10.96	4.24	0.08	8.53	0.69	0.21	7.76	9.36	-0.02	-16.36	4.73	13.11	0.89	3.64	1.83	8.48	-0.51	4.48	8.67	1.92	-0.07	6.38	1.4	-0.14	5.96	13.3	17.9	1.8	10.55	17.84	0.38	15.91	3.71	5.61
															6.05	6.96	3.24	5.08	13.53	0.69	1.21	4.76	12.36	0.98	-21.36	4.73	19.11	2.89	7.64	4.83	6.48	-0.51	3.48	4.67	-0.08	-0.07	7.38	0.4	-0.14	6.96	12.3	19.9	2.8	16.55	17.84	4.38	11.91	4.71	4.61
															6.15	8.96	0.24	1.08	4.53	2.69	1.21	5.76	9.36	-0.02	-6.36	3.73	19.11	0.89	1.64	2.83	7.48	1.49	1.48	6.67	-1.08	0.93	6.38	-0.6	-0.14	4.96	15.3	18.9	-0.2	9.55	21.84	2.38	10.91	5.71	-0.39
															6.25	8.96	6.24	0.08	8.53	-0.31	-0.79	3.76	9.36	-0.02	-10.36	0.73	17.11	3.89	3.64	4.83	5.48	-0.51	8.48	7.67	-0.08	1.93	6.38	-0.6	0.86	3.96	9.3	15.9	1.8	7.55	20.84	6.38	12.91	2.71	2.61
															6.35	7.96	-0.76	3.08	5.53	2.69	1.21	6.76	5.36	-0.02	-16.36	1.73	15.11	1.89	1.64	-1.17	5.48	1.49	6.48	0.67	-0.08	-0.07	3.38	2.4	0.86	3.96	12.3	15.9	1.8	16.55	24.84	3.38	12.91	5.71	2.61
															6.45	6.96	3.24	-0.92	9.53	2.69	1.21	8.76	5.36	-0.02	-8.36	2.73	20.11	0.89	2.64	1.83	3.48	0.49	4.48	2.67	1.92	3.93	7.38	1.4	-0.14	7.96	17.3	12.9	2.8	7.55	24.84	3.38	5.91	4.71	4.61
															6.55	7.96	0.24	2.08	8.53	1.69	0.21	7.76	8.36	-0.02	-10.36	3.73	14.11	0.89	4.64	0.83	10.48	-0.51	5.48	4.67	1.92	-0.07	6.38	3.4	0.86	4.96	12.3	17.9	1.8	11.55	22.84	4.38	11.91	2.71	1.61
															6.65	9.96	3.24	1.08	8.53	1.69	-0.79	12.76	5.36	-0.02	-11.36	0.73	20.11	2.89	2.64	1.83	6.48	-0.51	3.48	1.67	1.92	4.93	5.38	1.4	-0.14	4.96	14.3	13.9	1.8	13.55	24.84	5.38	13.91	7.71	1.61
															6.75	5.96	3.24	1.08	7.53	0.69	0.21	8.76	12.36	-0.02	-12.36	0.73	15.11	1.89	1.64	2.83	3.48	0.49	2.48	5.67	0.92	3.93	5.38	0.4	-0.14	3.96	12.3	15.9	2.8	12.55	22.84	5.38	13.91	5.71	2.61
															6.85	5.96	0.24	2.08	7.53	0.69	4.21	7.76	6.36	-0.02	-11.36	3.73	9.11	-0.11	2.64	5.83	4.48	0.49	9.48	2.67	3.92	4.93	0.38	0.4	-0.14	3.96	8.3	17.9	0.8	11.55	21.84	2.38	14.91	6.71	6.61
															6.95	10.96	2.24	2.08	6.53	3.69	1.21	4.76	14.36	-0.02	-12.36	4.73	16.11	2.89	0.64	2.83	6.48	1.49	5.48	4.67	-1.08	1.93	1.38	1.4	-0.14	4.96	13.3	13.9	-0.2	12.55	19.84	2.38	8.91	1.71	3.61
															7.05	4.96	1.24	5.08	8.53	1.69	3.21	10.76	5.36	1.98	-10.36	4.73	16.11	2.89	1.64	1.83	9.48	1.49	2.48	9.67	-0.08	-1.07	3.38	2.4	-0.14	1.96	12.3	18.9	0.8	11.55	25.84	4.38	6.91	4.71	5.61
															7.15	7.96	2.24	0.08	9.53	1.69	1.21	3.76	8.36	-0.02	-4.36	4.73	19.11	0.89	5.64	0.83	6.48	0.49	1.48	2.67	0.92	5.93	2.38	2.4	-0.14	2.96	10.3	14.9	-0.2	11.55	26.84	5.38	10.91	6.71	3.61
															7.25	3.96	2.24	0.08	7.53	0.69	0.21	5.76	3.36	0.98	-15.36	1.73	14.11	1.89	0.64	-1.17	6.48	0.49	4.48	5.67	-1.08	-1.07	4.38	0.4	-0.14	4.96	12.3	18.9	1.8	9.55	21.84	4.38	8.91	3.71	1.61
															7.35	5.96	4.24	1.08	11.53	-0.31	-0.79	7.76	7.36	-0.02	-7.36	1.73	16.11	2.89	4.64	7.83	11.48	0.49	3.48	6.67	0.92	1.93	7.38	0.4	-0.14	3.96	11.3	13.9	-0.2	6.55	20.84	4.38	10.91	1.71	4.61
															7.45	9.96	4.24	2.08	9.53	0.69	1.21	9.76	12.36	0.98	-7.36	4.73	16.11	0.89	1.64	2.83	1.48	-0.51	5.48	1.67	-1.08	2.93	1.38	1.4	-0.14	4.96	13.3	16.9	0.8	11.55	13.84	4.38	9.91	1.71	1.61
															7.55	10.96	1.24	2.08	8.53	0.69	-0.79	5.76	6.36	-0.02	-12.36	8.73	21.11	-0.11	3.64	0.83	6.48	1.49	6.48	4.67	1.92	-0.07	3.38	1.4	-0.14	4.96	13.3	21.9	0.8	6.55	22.84	6.38	9.91	2.71	0.61
															7.65	8.96	4.24	1.08	3.53	1.69	0.21	6.76	7.36	-0.02	-16.36	3.73	18.11	1.89	5.64	-1.17	4.48	0.49	2.48	3.67	-1.08	2.93	-0.62	-0.6	-0.14	6.96	7.3	16.9	0.8	14.55	18.84	2.38	12.91	4.71	3.61
															7.75	3.96	-0.76	0.08	9.53	-0.31	1.21	12.76	4.36	0.98	-9.36	5.73	17.11	0.89	4.64	0.83	6.48	0.49	4.48	5.67	1.92	2.93	3.38	1.4	0.86	2.96	12.3	15.9	1.8	8.55	19.84	5.38	14.91	3.71	1.61
															7.85	5.96	2.24	4.08	13.53	3.69	4.21	10.76	3.36	-0.02	-14.36	6.73	17.11	3.89	1.64	-0.17	5.48	-0.51	9.48	3.67	-1.08	2.93	7.38	3.4	-0.14	4.96	10.3	12.9	0.8	10.55	17.84	0.38	7.91	2.71	4.61
															7.95	5.96	5.24	1.08	4.53	-0.31	0.21	10.76	4.36	-0.02	-13.36	5.73	14.11	1.89	4.64	0.83	3.48	0.49	4.48	-0.33	-1.08	-0.07	1.38	-0.6	-0.14	-0.04	12.3	15.9	-0.2	9.55	24.84	-0.62	15.91	4.71	2.61
															8.05	7.96	4.24	0.08	11.53	2.69	-0.79	4.76	7.36	-0.02	-10.36	5.73	13.11	0.89	6.64	1.83	2.48	1.49	3.48	2.67	0.92	1.93	4.38	1.4	-0.14	4.96	10.3	18.9	-0.2	11.55	21.84	4.38	10.91	3.71	3.61
															8.15	6.96	-0.76	0.08	5.53	1.69	0.21	7.76	2.36	0.98	-7.36	4.73	15.11	2.89	2.64	2.83	6.48	0.49	3.48	3.67	1.92	-1.07	0.38	1.4	-0.14	3.96	15.3	13.9	0.8	9.55	21.84	0.38	12.91	4.71	4.61
															8.25	7.96	1.24	2.08	11.53	-0.31	2.21	0.76	12.36	-0.02	-14.36	3.73	13.11	1.89	6.64	5.83	8.48	2.49	2.48	0.67	0.92	-0.07	3.38	0.4	-0.14	6.96	15.3	11.9	0.8	6.55	23.84	0.38	9.91	3.71	1.61
															8.35	7.96	1.24	1.08	6.53	2.69	2.21	5.76	7.36	-0.02	-8.36	2.73	12.11	0.89	4.64	-0.17	0.48	-0.51	-0.52	4.67	-0.08	-0.07	6.38	1.4	0.86	3.96	13.3	22.9	-0.2	12.55	20.84	4.38	9.91	3.71	1.61
															8.45	4.96	1.24	0.08	6.53	-1.31	-0.79	5.76	9.36	-0.02	-11.36	3.73	16.11	-0.11	3.64	-0.17	4.48	1.49	4.48	5.67	2.92	0.93	4.38	2.4	0.86	0.96	9.3	17.9	1.8	9.55	11.84	1.38	8.91	2.71	1.61
															8.55	8.96	1.24	1.08	10.53	0.69	0.21	7.76	4.36	-0.02	-12.36	1.73	18.11	0.89	2.64	1.83	5.48	0.49	1.48	2.67	0.92	2.93	-1.62	2.4	-0.14	4.96	16.3	14.9	2.8	7.55	16.84	2.38	12.91	0.71	-0.39
															8.65	9.96	5.24	1.08	3.53	1.69	0.21	7.76	12.36	0.98	-4.36	3.73	13.11	1.89	4.64	5.83	4.48	-0.51	8.48	7.67	-0.08	-0.07	3.38	0.4	-0.14	7.96	14.3	15.9	0.8	10.55	25.84	1.38	15.91	2.71	5.61
															8.75	6.96	0.24	5.08	9.53	1.69	0.21	4.76	9.36	0.98	-12.36	4.73	14.11	0.89	-0.36	3.83	8.48	0.49	4.48	4.67	-0.08	0.93	3.38	-0.6	-0.14	5.96	10.3	20.9	1.8	10.55	15.84	0.38	10.91	3.71	0.61
															8.85	8.96	2.24	0.08	10.53	0.69	1.21	9.76	7.36	-0.02	-10.36	2.73	16.11	0.89	3.64	6.83	3.48	0.49	6.48	0.67	-1.08	3.93	2.38	2.4	-0.14	3.96	12.3	16.9	0.8	4.55	13.84	3.38	12.91	3.71	5.61
															8.95	2.96	1.24	3.08	7.53	0.69	0.21	6.76	11.36	-0.02	-8.36	4.73	13.11	1.89	0.64	2.83	6.48	-0.51	2.48	-0.33	0.92	1.93	7.38	2.4	-0.14	5.96	11.3	17.9	3.8	5.55	18.84	4.38	9.91	3.71	1.61
															9.05	5.96	2.24	-0.92	3.53	0.69	-0.79	4.76	9.36	-0.02	-8.36	5.73	22.11	1.89	6.64	1.83	4.48	2.49	6.48	1.67	-0.08	1.93	3.38	2.4	-0.14	7.96	13.3	13.9	1.8	6.55	23.84	4.38	10.91	4.71	0.61
															9.15	7.96	5.24	0.08	8.53	-0.31	-0.79	5.76	7.36	-0.02	-6.36	5.73	16.11	0.89	6.64	6.83	10.48	0.49	4.48	-0.33	1.92	1.93	5.38	0.4	-0.14	4.96	9.3	15.9	1.8	12.55	22.84	4.38	18.91	-1.29	4.61
															9.25	3.96	2.24	3.08	9.53	2.69	-0.79	2.76	10.36	0.98	-8.36	3.73	13.11	-0.11	0.64	2.83	2.48	-0.51	0.48	2.67	0.92	5.93	5.38	0.4	-0.14	2.96	12.3	16.9	0.8	3.55	12.84	5.38	9.91	3.71	3.61
															9.35	7.96	0.24	1.08	7.53	0.69	2.21	2.76	7.36	-0.02	-4.36	3.73	16.11	0.89	5.64	5.83	5.48	1.49	0.48	3.67	-1.08	-1.07	5.38	0.4	0.86	6.96	11.3	8.9	-0.2	9.55	22.84	1.38	8.91	4.71	2.61
															9.45	5.96	-0.76	3.08	7.53	0.69	-0.79	6.76	6.36	-0.02	-9.36	4.73	13.11	0.89	0.64	0.83	7.48	0.49	0.48	0.67	-0.08	-1.07	3.38	0.4	0.86	6.96	9.3	18.9	0.8	10.55	22.84	3.38	11.91	-1.29	4.61
															9.55	7.96	3.24	0.08	7.53	0.69	3.21	4.76	7.36	-0.02	-12.36	2.73	16.11	1.89	2.64	0.83	4.48	0.49	3.48	3.67	-0.08	0.93	2.38	0.4	-0.14	1.96	9.3	14.9	0.8	13.55	23.84	2.38	10.91	-0.29	4.61
															9.65	8.96	4.24	0.08	5.53	1.69	2.21	7.76	6.36	0.98	-14.36	2.73	9.11	0.89	6.64	1.83	11.48	0.49	2.48	0.67	1.92	2.93	4.38	1.4	1.86	4.96	13.3	11.9	0.8	13.55	22.84	3.38	4.91	0.71	1.61
															9.75	5.96	-0.76	3.08	6.53	2.69	0.21	6.76	9.36	-0.02	-6.36	3.73	18.11	0.89	1.64	7.83	6.48	1.49	1.48	0.67	-0.08	-0.07	2.38	0.4	0.86	3.96	10.3	15.9	1.8	6.55	23.84	1.38	10.91	3.71	2.61
															9.85	7.96	5.24	3.08	8.53	2.69	-0.79	4.76	11.36	0.98	-12.36	5.73	13.11	0.89	2.64	5.83	4.48	-0.51	2.48	3.67	-1.08	6.93	6.38	0.4	-0.14	3.96	13.3	21.9	1.8	7.55	17.84	0.38	8.91	2.71	2.61
															9.95	3.96	0.24	4.08	4.53	-0.31	0.21	6.76	7.36	-0.02	-9.36	2.73	13.11	-0.11	1.64	0.83	7.48	-0.51	2.48	0.67	-0.08	-1.07	6.38	0.4	-0.14	1.96	8.3	18.9	0.8	3.55	14.84	3.38	7.91	2.71	4.61
															10.05	4.96	-0.76	0.08	8.53	0.69	-0.79	2.76	3.36	-0.02	-10.36	6.73	3.11	-0.11	3.64	8.83	2.48	0.49	1.48	-1.33	-1.08	-2.07	7.38	0.4	0.86	1.96	19.3	10.9	0.8	-0.45	8.84	3.38	16.91	1.71	4.61
															10.15	3.96	4.24	12.08	15.53	2.69	1.21	-0.24	-0.64	0.98	-13.36	0.73	4.11	0.89	4.64	-2.17	-1.52	-0.51	0.48	-3.33	-0.08	-2.07	2.38	-0.6	-0.14	5.96	36.3	3.9	-0.2	-3.45	-7.16	0.38	15.91	8.71	2.61
															10.25	9.96	2.24	5.08	17.53	2.69	0.21	-0.24	0.36	-0.02	-4.36	-0.27	8.11	0.89	3.64	6.83	7.48	-0.51	0.48	-0.33	-1.08	-0.07	2.38	0.4	-0.14	10.96	23.3	11.9	-0.2	-3.45	5.84	-0.62	8.91	2.71	2.61
															10.35	12.96	5.24	4.08	20.53	1.69	2.21	0.76	3.36	0.98	-5.36	-0.27	14.11	1.89	4.64	-0.17	4.48	0.49	-0.52	-1.33	2.92	2.93	3.38	0.4	0.86	12.96	22.3	14.9	2.8	4.55	4.84	3.38	8.91	3.71	1.61
															10.45	6.96	0.24	9.08	16.53	1.69	3.21	3.76	3.36	-0.02	-4.36	-0.27	6.11	0.89	4.64	3.83	6.48	-0.51	2.48	-2.33	-0.08	0.93	3.38	-0.6	1.86	9.96	23.3	18.9	-0.2	3.55	14.84	1.38	11.91	4.71	3.61
															10.55	10.96	1.24	1.08	16.53	-0.31	2.21	1.76	8.36	0.98	-7.36	-0.27	9.11	-0.11	0.64	6.83	8.48	-0.51	-1.52	-0.33	-1.08	-1.07	-0.62	1.4	0.86	7.96	17.3	7.9	-0.2	3.55	14.84	2.38	9.91	5.71	0.61
															10.65	6.96	2.24	4.08	20.53	0.69	-0.79	4.76	-0.64	0.98	-12.36	1.73	11.11	-0.11	2.64	2.83	5.48	-0.51	-1.52	-4.33	-0.08	1.93	2.38	0.4	-0.14	13.96	23.3	14.9	0.8	6.55	9.84	3.38	8.91	4.71	4.61
															10.75	11.96	3.24	5.08	16.53	-0.31	0.21	5.76	3.36	-0.02	-2.36	-0.27	10.11	0.89	2.64	3.83	8.48	-0.51	-0.52	-0.33	1.92	0.93	-0.62	0.4	-0.14	6.96	17.3	8.9	-0.2	1.55	10.84	2.38	10.91	2.71	3.61
															10.85	9.96	5.24	7.08	19.53	2.69	0.21	1.76	4.36	-0.02	-7.36	2.73	9.11	0.89	0.64	7.83	4.48	0.49	0.48	-2.33	-0.08	0.93	2.38	-0.6	0.86	5.96	15.3	10.9	0.8	1.55	7.84	1.38	12.91	1.71	6.61
															10.95	10.96	5.24	8.08	15.53	1.69	1.21	1.76	2.36	-0.02	-6.36	1.73	12.11	-0.11	2.64	-1.17	5.48	1.49	-0.52	-0.33	-0.08	0.93	-0.62	1.4	0.86	8.96	19.3	12.9	-0.2	2.55	5.84	3.38	7.91	0.71	-0.39
															11.05	5.96	2.24	3.08	16.53	-0.31	1.21	1.76	2.36	-0.02	-4.36	2.73	12.11	1.89	0.64	3.83	7.48	0.49	2.48	0.67	-0.08	-0.07	1.38	0.4	1.86	4.96	13.3	10.9	3.8	2.55	9.84	0.38	6.91	1.71	1.61
															11.15	8.96	1.24	8.08	14.53	1.69	-0.79	1.76	1.36	0.98	-9.36	-0.27	12.11	0.89	1.64	3.83	4.48	-0.51	-0.52	0.67	1.92	-1.07	2.38	0.4	-0.14	6.96	19.3	10.9	-0.2	-0.45	4.84	1.38	10.91	-0.29	3.61
															11.25	10.96	5.24	4.08	15.53	0.69	0.21	-1.24	2.36	-0.02	-7.36	1.73	10.11	-0.11	0.64	4.83	6.48	-0.51	0.48	0.67	-1.08	-1.07	1.38	2.4	0.86	0.96	10.3	9.9	0.8	4.55	2.84	2.38	6.91	2.71	2.61
															11.35	8.96	1.24	4.08	14.53	0.69	-0.79	2.76	-1.64	-0.02	-9.36	1.73	9.11	0.89	2.64	1.83	4.48	-0.51	0.48	-2.33	-1.08	-0.07	-3.62	0.4	-0.14	3.96	15.3	5.9	0.8	6.55	8.84	1.38	2.91	3.71	-0.39
															11.45	8.96	3.24	1.08	13.53	-1.31	-0.79	-0.24	-0.64	-0.02	-6.36	-0.27	9.11	-0.11	2.64	6.83	4.48	0.49	0.48	-3.33	-0.08	0.93	2.38	-0.6	-0.14	5.96	15.3	6.9	-0.2	0.55	5.84	0.38	5.91	3.71	1.61
															11.55	8.96	-0.76	7.08	17.53	0.69	-0.79	-0.24	-0.64	1.98	-5.36	2.73	9.11	-0.11	3.64	1.83	6.48	-0.51	-0.52	-2.33	-0.08	-2.07	0.38	-0.6	0.86	1.96	16.3	11.9	0.8	3.55	11.84	2.38	7.91	5.71	2.61
															11.65	10.96	2.24	4.08	11.53	-1.31	0.21	-0.24	-0.64	-0.02	-5.36	1.73	9.11	0.89	3.64	1.83	1.48	-0.51	0.48	-0.33	-1.08	0.93	4.38	0.4	0.86	2.96	16.3	7.9	1.8	2.55	8.84	2.38	2.91	4.71	2.61
															11.75	4.96	1.24	5.08	10.53	0.69	-0.79	1.76	-0.64	0.98	-6.36	2.73	10.11	-0.11	-1.36	0.83	9.48	-0.51	-1.52	-1.33	-0.08	-1.07	-2.62	0.4	-0.14	5.96	9.3	9.9	0.8	5.55	5.84	-0.62	14.91	4.71	2.61
															11.85	11.96	3.24	7.08	12.53	0.69	-0.79	0.76	-0.64	-0.02	-7.36	1.73	9.11	1.89	3.64	0.83	4.48	0.49	-0.52	0.67	-0.08	-2.07	2.38	-0.6	-0.14	1.96	17.3	12.9	1.8	1.55	10.84	1.38	9.91	3.71	-0.39
															11.95	5.96	4.24	2.08	19.53	-0.31	-0.79	-0.24	-0.64	0.98	-10.36	-0.27	10.11	-0.11	4.64	2.83	5.48	0.49	-1.52	-2.33	1.92	-0.07	-2.62	0.4	-0.14	3.96	13.3	7.9	1.8	6.55	11.84	3.38	3.91	0.71	4.61
															12.05	12.96	2.24	5.08	11.53	-1.31	1.21	-0.24	-0.64	0.98	-10.36	0.73	10.11	-0.11	3.64	-0.17	3.48	-0.51	-1.52	1.67	-0.08	-0.07	2.38	0.4	-0.14	4.96	14.3	13.9	-0.2	3.55	2.84	3.38	12.91	1.71	4.61
															12.15	5.96	0.24	5.08	15.53	-0.31	-0.79	-0.24	0.36	-0.02	-7.36	-0.27	6.11	1.89	4.64	2.83	4.48	-0.51	0.48	-1.33	-1.08	0.93	3.38	-0.6	-0.14	5.96	12.3	4.9	0.8	1.55	4.84	4.38	6.91	0.71	1.61
															12.25	6.96	0.24	2.08	11.53	-0.31	-0.79	0.76	1.36	0.98	-10.36	-0.27	9.11	-0.11	5.64	1.83	4.48	1.49	-0.52	-1.33	-1.08	-0.07	0.38	-0.6	0.86	3.96	12.3	6.9	0.8	0.55	9.84	1.38	8.91	1.71	1.61
															12.35	3.96	3.24	7.08	11.53	2.69	0.21	-0.24	1.36	-0.02	-5.36	-0.27	10.11	0.89	0.64	0.83	2.48	1.49	-1.52	-1.33	-0.08	-1.07	3.38	1.4	0.86	4.96	14.3	6.9	1.8	1.55	7.84	3.38	6.91	0.71	0.61
															12.45	12.96	1.24	1.08	8.53	-1.31	-0.79	7.76	1.36	-0.02	-8.36	-0.27	12.11	-0.11	2.64	16.83	8.48	-0.51	-1.52	1.67	-0.08	-1.07	2.38	-0.6	0.86	1.96	9.3	6.9	1.8	3.55	-1.16	2.38	2.91	0.71	3.61
															12.55	5.96	0.24	2.08	12.53	-1.31	0.21	-0.24	3.36	-0.02	-4.36	2.73	13.11	-0.11	0.64	5.83	3.48	-0.51	1.48	-0.33	-1.08	-0.07	-0.62	0.4	-0.14	0.96	12.3	10.9	0.8	0.55	4.84	1.38	2.91	3.71	2.61
															12.65	9.96	4.24	2.08	12.53	2.69	-0.79	-0.24	1.36	-0.02	-10.36	1.73	10.11	0.89	2.64	5.83	8.48	-0.51	-1.52	-0.33	-0.08	-1.07	2.38	-0.6	-0.14	2.96	11.3	9.9	1.8	2.55	11.84	0.38	10.91	1.71	0.61
															12.75	6.96	3.24	4.08	13.53	-0.31	-0.79	0.76	2.36	-0.02	-9.36	-0.27	12.11	2.89	-0.36	5.83	4.48	0.49	1.48	3.67	-1.08	0.93	2.38	0.4	0.86	2.96	12.3	6.9	0.8	3.55	4.84	2.38	12.91	1.71	0.61
															12.85	10.96	0.24	5.08	9.53	-0.31	-0.79	2.76	4.36	-0.02	-15.36	0.73	11.11	-0.11	5.64	-0.17	5.48	0.49	1.48	1.67	-1.08	-0.07	0.38	1.4	-0.14	4.96	9.3	8.9	-0.2	6.55	2.84	-0.62	3.91	0.71	-0.39
															12.95	5.96	3.24	1.08	13.53	-0.31	-0.79	-1.24	1.36	-0.02	-6.36	-0.27	12.11	-0.11	6.64	-0.17	1.48	-0.51	-0.52	-2.33	-0.08	-1.07	1.38	-0.6	-0.14	4.96	12.3	3.9	-0.2	1.55	8.84	-0.62	2.91	0.71	1.61
															13.05	9.96	-1.76	2.08	12.53	1.69	-0.79	-0.24	1.36	-0.02	-7.36	0.73	5.11	0.89	1.64	2.83	3.48	0.49	1.48	0.67	-0.08	-0.07	-2.62	0.4	-0.14	2.96	14.3	6.9	1.8	8.55	5.84	0.38	5.91	2.71	2.61
															13.15	2.96	0.24	3.08	12.53	-0.31	-0.79	-0.24	0.36	-0.02	-11.36	-0.27	8.11	-0.11	3.64	3.83	8.48	0.49	3.48	-2.33	-1.08	0.93	2.38	0.4	-0.14	5.96	13.3	8.9	-0.2	3.55	1.84	1.38	4.91	3.71	-0.39
															13.25	5.96	1.24	4.08	12.53	-0.31	-0.79	-0.24	0.36	-0.02	-11.36	0.73	8.11	0.89	0.64	3.83	7.48	0.49	2.48	-0.33	0.92	1.93	0.38	0.4	-0.14	0.96	9.3	5.9	1.8	1.55	1.84	-0.62	6.91	1.71	2.61
															13.35	6.96	3.24	0.08	8.53	1.69	-0.79	1.76	-0.64	-0.02	-3.36	0.73	12.11	-0.11	3.64	4.83	6.48	1.49	-1.52	-1.33	0.92	-2.07	0.38	-0.6	-0.14	3.96	12.3	10.9	-0.2	5.55	7.84	3.38	6.91	0.71	3.61
															13.45	6.96	0.24	3.08	9.53	1.69	-0.79	-1.24	0.36	-0.02	-10.36	0.73	6.11	0.89	0.64	2.83	5.48	-0.51	0.48	0.67	-0.08	-2.07	0.38	-0.6	-0.14	1.96	10.3	11.9	0.8	1.55	9.84	3.38	7.91	1.71	3.61
															13.55	11.96	2.24	3.08	14.53	-0.31	-0.79	0.76	-0.64	-0.02	-13.36	-0.27	6.11	-0.11	3.64	-0.17	3.48	0.49	-0.52	-2.33	-1.08	-0.07	1.38	-0.6	0.86	1.96	10.3	5.9	1.8	2.55	6.84	2.38	3.91	1.71	2.61
															13.65	1.96	2.24	2.08	9.53	-0.31	-0.79	-2.24	0.36	-0.02	-7.36	0.73	10.11	-0.11	4.64	2.83	4.48	0.49	-0.52	-0.33	-1.08	-2.07	-1.62	2.4	-0.14	1.96	13.3	4.9	-0.2	5.55	4.84	-0.62	4.91	4.71	1.61
															13.75	3.96	2.24	1.08	10.53	0.69	0.21	-1.24	-0.64	-0.02	-12.36	0.73	6.11	0.89	2.64	1.83	4.48	1.49	0.48	-2.33	-1.08	0.93	-3.62	-0.6	-0.14	2.96	13.3	4.9	-0.2	0.55	7.84	1.38	4.91	-1.29	1.61
															13.85	7.96	2.24	1.08	8.53	-0.31	-0.79	-0.24	0.36	0.98	-17.36	-0.27	9.11	0.89	2.64	4.83	3.48	0.49	-1.52	0.67	-1.08	-1.07	-1.62	-0.6	-0.14	1.96	10.3	8.9	1.8	-0.45	5.84	1.38	10.91	1.71	1.61
															13.95	5.96	-0.76	2.08	6.53	-1.31	0.21	-0.24	2.36	-0.02	-9.36	-0.27	10.11	0.89	4.64	4.83	4.48	0.49	0.48	-0.33	-0.08	0.93	-0.62	0.4	-0.14	0.96	9.3	8.9	0.8	3.55	6.84	0.38	2.91	1.71	-0.39
															14.05	4.96	0.24	1.08	8.53	-0.31	-0.79	-0.24	-0.64	-0.02	-9.36	-0.27	8.11	-0.11	0.64	1.83	5.48	-0.51	0.48	0.67	-1.08	-2.07	1.38	-0.6	-0.14	1.96	9.3	5.9	-0.2	2.55	4.84	0.38	4.91	2.71	1.61
															14.15	0.96	0.24	2.08	10.53	-1.31	-0.79	-1.24	0.36	-0.02	-7.36	0.73	9.11	0.89	5.64	3.83	3.48	-0.51	1.48	-1.33	-1.08	1.93	-0.62	-0.6	1.86	1.96	8.3	4.9	-0.2	-0.45	4.84	2.38	8.91	0.71	1.61
															14.25	3.96	1.24	3.08	13.53	0.69	-0.79	-2.24	-0.64	1.98	-15.36	-0.27	10.11	1.89	0.64	0.83	3.48	0.49	2.48	-0.33	-1.08	-2.07	2.38	-0.6	-0.14	0.96	6.3	9.9	0.8	-0.45	2.84	0.38	4.91	3.71	-0.39
															14.35	9.96	4.24	4.08	9.53	-1.31	1.21	1.76	-1.64	-0.02	-15.36	0.73	10.11	0.89	-1.36	7.83	4.48	-0.51	3.48	-2.33	-1.08	-1.07	-0.62	0.4	-0.14	1.96	7.3	3.9	1.8	3.55	5.84	1.38	0.91	1.71	1.61
															14.45	4.96	-0.76	0.08	6.53	-1.31	0.21	0.76	1.36	-0.02	-14.36	-0.27	5.11	-0.11	0.64	0.83	5.48	0.49	-0.52	1.67	-0.08	-1.07	1.38	-0.6	-0.14	1.96	8.3	9.9	-0.2	3.55	1.84	1.38	9.91	2.71	2.61
															14.55	5.96	1.24	3.08	11.53	0.69	1.21	-1.24	3.36	-0.02	-10.36	1.73	10.11	0.89	4.64	4.83	9.48	-0.51	1.48	-0.33	-1.08	-1.07	0.38	1.4	-0.14	1.96	3.3	5.9	1.8	2.55	5.84	1.38	2.91	-0.29	2.61
															14.65	5.96	2.24	4.08	7.53	-0.31	0.21	1.76	0.36	-0.02	-7.36	0.73	10.11	-0.11	4.64	1.83	2.48	1.49	-0.52	2.67	-1.08	-1.07	1.38	-0.6	-0.14	-0.04	9.3	5.9	0.8	7.55	8.84	0.38	5.91	-0.29	1.61
															14.75	6.96	0.24	0.08	9.53	0.69	1.21	1.76	-1.64	-0.02	-7.36	-0.27	12.11	-0.11	6.64	1.83	5.48	-0.51	0.48	-1.33	-1.08	-1.07	4.38	-0.6	-0.14	0.96	6.3	7.9	0.8	3.55	2.84	0.38	9.91	1.71	1.61
															14.85	4.96	2.24	3.08	10.53	1.69	-0.79	-1.24	-1.64	-0.02	-12.36	0.73	9.11	1.89	-0.36	-2.17	0.48	1.49	-0.52	0.67	0.92	-1.07	1.38	-0.6	-0.14	0.96	8.3	4.9	-0.2	4.55	8.84	1.38	7.91	0.71	0.61
															14.95	7.96	2.24	1.08	7.53	0.69	-0.79	-0.24	-0.64	-0.02	-14.36	-0.27	8.11	-0.11	4.64	-0.17	4.48	1.49	0.48	-0.33	0.92	-1.07	-0.62	0.4	-0.14	0.96	4.3	8.9	0.8	3.55	7.84	0.38	1.91	4.71	-0.39
															15.05	1.96	1.24	3.08	8.53	0.69	-0.79	-1.24	-0.64	-0.02	-12.36	0.73	10.11	0.89	0.64	3.83	3.48	-0.51	-0.52	-2.33	-0.08	1.93	-1.62	0.4	0.86	-0.04	3.3	4.9	1.8	4.55	3.84	-0.62	1.91	0.71	-0.39
															15.15	-0.04	2.24	1.08	5.53	0.69	-0.79	-1.24	1.36	-0.02	-13.36	1.73	10.11	-0.11	1.64	1.83	3.48	0.49	0.48	-3.33	-0.08	-2.07	1.38	1.4	-0.14	-0.04	9.3	8.9	1.8	2.55	8.84	2.38	2.91	3.71	0.61
															15.25	4.96	-0.76	3.08	7.53	0.69	-0.79	-2.24	-0.64	-0.02	-10.36	-0.27	6.11	-0.11	2.64	0.83	2.48	-0.51	0.48	-0.33	-1.08	-1.07	1.38	0.4	-0.14	-0.04	3.3	5.9	-0.2	4.55	2.84	0.38	2.91	-0.29	0.61
															15.35	1.96	2.24	1.08	4.53	0.69	0.21	-2.24	0.36	-0.02	-12.36	0.73	10.11	-0.11	1.64	-0.17	3.48	2.49	3.48	0.67	0.92	0.93	2.38	1.4	0.86	0.96	8.3	7.9	-0.2	3.55	5.84	-0.62	2.91	0.71	0.61
															15.45	3.96	0.24	3.08	8.53	-1.31	-0.79	-1.24	-1.64	-0.02	-17.36	-0.27	10.11	-0.11	-1.36	5.83	4.48	-0.51	2.48	-0.33	0.92	0.93	-2.62	-0.6	-0.14	0.96	7.3	7.9	0.8	1.55	11.84	-0.62	3.91	-0.29	0.61
															15.55	3.96	1.24	1.08	6.53	0.69	4.21	-0.24	-0.64	-0.02	-10.36	0.73	5.11	0.89	5.64	0.83	2.48	0.49	1.48	-1.33	0.92	-0.07	-0.62	-0.6	-0.14	0.96	5.3	3.9	-0.2	3.55	8.84	2.38	8.91	2.71	-0.39
															15.65	0.96	-1.76	1.08	6.53	0.69	0.21	-0.24	-0.64	-0.02	-8.36	1.73	10.11	-0.11	1.64	1.83	6.48	0.49	-0.52	1.67	-0.08	-0.07	1.38	0.4	-0.14	0.96	6.3	6.9	1.8	1.55	3.84	2.38	4.91	0.71	0.61
															15.75	4.96	3.24	1.08	3.53	1.69	-0.79	-0.24	0.36	-0.02	-17.36	-0.27	10.11	1.89	-0.36	2.83	2.48	-0.51	-1.52	0.67	-1.08	-2.07	2.38	0.4	-0.14	-0.04	3.3	2.9	2.8	3.55	4.84	0.38	2.91	1.71	2.61
															15.85	2.96	0.24	0.08	10.53	0.69	0.21	-0.24	-0.64	-0.02	-16.36	0.73	8.11	0.89	3.64	5.83	3.48	0.49	-0.52	-1.33	-0.08	-0.07	-0.62	0.4	-0.14	-0.04	7.3	7.9	0.8	6.55	10.84	0.38	-2.09	1.71	0.61
															15.95	-0.04	1.24	1.08	3.53	-1.31	0.21	-0.24	-0.64	-0.02	-11.36	1.73	7.11	0.89	3.64	2.83	1.48	0.49	2.48	2.67	0.92	-1.07	1.38	0.4	0.86	-0.04	4.3	5.9	-0.2	0.55	8.84	-0.62	4.91	-0.29	1.61
															16.05	3.96	0.24	1.08	5.53	-0.31	-0.79	-1.24	-0.64	-0.02	-17.36	0.73	17.11	0.89	-0.36	-2.17	2.48	-0.51	1.48	-1.33	-1.08	1.93	4.38	-0.6	-0.14	-0.04	9.3	12.9	0.8	-0.45	5.84	-0.62	-0.09	3.71	0.61
															16.15	4.96	0.24	-0.92	9.53	0.69	1.21	0.76	1.36	-0.02	-12.36	0.73	7.11	-0.11	1.64	2.83	5.48	-0.51	0.48	-3.33	-1.08	-2.07	-3.62	-0.6	-0.14	-0.04	5.3	2.9	1.8	2.55	6.84	0.38	-0.09	0.71	2.61
															16.25	0.96	3.24	0.08	2.53	-0.31	0.21	0.76	0.36	0.98	-12.36	-0.27	8.11	-0.11	1.64	0.83	2.48	-0.51	3.48	-2.33	-1.08	1.93	1.38	0.4	0.86	0.96	5.3	1.9	-0.2	9.55	8.84	0.38	2.91	2.71	0.61
															16.35	4.96	0.24	0.08	4.53	1.69	-0.79	0.76	-0.64	-0.02	-14.36	-0.27	6.11	-0.11	5.64	2.83	2.48	0.49	0.48	-1.33	0.92	1.93	-0.62	-0.6	-0.14	-0.04	4.3	5.9	-0.2	4.55	5.84	0.38	2.91	0.71	0.61
															16.45	-2.04	4.24	1.08	8.53	0.69	-0.79	-0.24	2.36	-0.02	-8.36	1.73	8.11	-0.11	0.64	0.83	0.48	-0.51	1.48	-1.33	-1.08	-2.07	-3.62	-0.6	-0.14	0.96	4.3	5.9	0.8	1.55	4.84	0.38	-0.09	2.71	-0.39
															16.55	0.96	1.24	2.08	4.53	-0.31	-0.79	-1.24	0.36	-0.02	-13.36	0.73	6.11	0.89	2.64	0.83	3.48	-0.51	1.48	-0.33	-1.08	2.93	-4.62	-0.6	-0.14	-0.04	5.3	3.9	1.8	3.55	-1.16	3.38	1.91	-1.29	2.61
															16.65	-1.04	2.24	-0.92	6.53	-0.31	-0.79	0.76	-0.64	-0.02	-15.36	-0.27	10.11	0.89	2.64	-2.17	1.48	0.49	0.48	1.67	-0.08	-1.07	0.38	0.4	0.86	0.96	5.3	5.9	2.8	1.55	4.84	0.38	5.91	0.71	2.61
															16.75	1.96	1.24	0.08	7.53	-0.31	-0.79	-0.24	-0.64	-0.02	-12.36	0.73	9.11	-0.11	1.64	-1.17	8.48	-0.51	0.48	-1.33	-1.08	-0.07	-0.62	0.4	-0.14	-0.04	4.3	5.9	-0.2	1.55	8.84	0.38	-2.09	2.71	0.61
															16.85	3.96	2.24	-0.92	5.53	0.69	0.21	-1.24	-0.64	-0.02	-14.36	-0.27	14.11	1.89	-0.36	0.83	1.48	-0.51	0.48	-1.33	1.92	1.93	1.38	-0.6	-0.14	-0.04	5.3	4.9	0.8	6.55	8.84	-0.62	-1.09	1.71	-0.39
															16.95	3.96	0.24	1.08	9.53	0.69	-0.79	1.76	-1.64	-0.02	-18.36	-0.27	9.11	0.89	2.64	5.83	-0.52	-0.51	-0.52	-0.33	-0.08	-0.07	-0.62	-0.6	0.86	0.96	5.3	7.9	-0.2	2.55	1.84	-0.62	1.91	-0.29	-0.39
															17.05	3.96	3.24	2.08	11.53	-1.31	-0.79	-0.24	-1.64	-0.02	-9.36	0.73	8.11	0.89	1.64	0.83	6.48	-0.51	-0.52	-1.33	-0.08	-2.07	1.38	-0.6	0.86	-0.04	6.3	7.9	0.8	3.55	2.84	0.38	5.91	1.71	0.61
															17.15	0.96	2.24	1.08	2.53	-1.31	-0.79	0.76	-0.64	-0.02	-10.36	-0.27	8.11	-0.11	2.64	1.83	4.48	0.49	0.48	-2.33	1.92	-0.07	-2.62	1.4	-0.14	-0.04	1.3	4.9	-0.2	2.55	3.84	-0.62	-2.09	1.71	0.61
															17.25	1.96	-1.76	-0.92	5.53	-1.31	-0.79	-0.24	0.36	-0.02	-13.36	-0.27	10.11	0.89	4.64	1.83	0.48	1.49	-0.52	-2.33	-0.08	-1.07	-3.62	-0.6	-0.14	-0.04	5.3	1.9	1.8	1.55	3.84	0.38	-2.09	1.71	1.61
															17.35	4.96	2.24	1.08	8.53	-0.31	0.21	0.76	-0.64	-0.02	-16.36	-0.27	8.11	-0.11	1.64	1.83	1.48	-0.51	0.48	-3.33	-0.08	-0.07	0.38	1.4	-0.14	-0.04	5.3	2.9	0.8	2.55	9.84	0.38	6.91	0.71	2.61
															17.45	1.96	1.24	0.08	6.53	1.69	-0.79	0.76	-0.64	0.98	-11.36	-0.27	10.11	0.89	2.64	0.83	4.48	1.49	1.48	-2.33	-0.08	-0.07	-1.62	-0.6	-0.14	-0.04	2.3	2.9	0.8	3.55	0.84	0.38	-4.09	1.71	1.61
															17.55	-1.04	2.24	2.08	10.53	0.69	-0.79	-1.24	-1.64	-0.02	-11.36	0.73	8.11	0.89	3.64	-1.17	5.48	-0.51	-0.52	-1.33	1.92	0.93	-2.62	0.4	-0.14	-0.04	4.3	0.9	1.8	4.55	5.84	0.38	1.91	-0.29	0.61
															17.65	-1.04	3.24	2.08	9.53	-0.31	-0.79	-1.24	-0.64	-0.02	-16.36	-0.27	8.11	-0.11	3.64	1.83	2.48	0.49	1.48	-1.33	-1.08	0.93	0.38	-0.6	-0.14	-0.04	3.3	5.9	-0.2	2.55	7.84	1.38	7.91	-0.29	3.61
															17.75	-0.04	4.24	1.08	7.53	0.69	0.21	-1.24	0.36	-0.02	-16.36	0.73	13.11	-0.11	1.64	2.83	5.48	0.49	-0.52	2.67	-1.08	0.93	-1.62	-0.6	-0.14	-0.04	1.3	4.9	-0.2	2.55	7.84	-0.62	2.91	3.71	-0.39
															17.85	-0.04	-1.76	4.08	6.53	-1.31	0.21	-1.24	-0.64	-0.02	-11.36	-0.27	11.11	-0.11	2.64	-0.17	2.48	0.49	-0.52	0.67	1.92	-0.07	-0.62	-0.6	-0.14	1.96	2.3	0.9	0.8	5.55	8.84	-0.62	-1.09	-1.29	-0.39
															17.95	2.96	1.24	3.08	7.53	-0.31	-0.79	0.76	1.36	-0.02	-16.36	0.73	4.11	-0.11	3.64	0.83	1.48	1.49	0.48	-0.33	-0.08	-0.07	-1.62	-0.6	-0.14	-0.04	4.3	5.9	0.8	3.55	4.84	0.38	0.91	3.71	0.61
															18.05	0.96	1.24	0.08	7.53	0.69	0.21	-0.24	-1.64	-0.02	-11.36	-0.27	9.11	-0.11	0.64	-0.17	2.48	0.49	-0.52	-1.33	-1.08	-1.07	-1.62	-0.6	-0.14	0.96	3.3	3.9	0.8	2.55	3.84	1.38	-2.09	-0.29	0.61
															18.15	2.96	1.24	2.08	8.53	-1.31	-0.79	-1.24	-1.64	0.98	-10.36	-0.27	13.11	0.89	2.64	-1.17	1.48	-0.51	-1.52	-3.33	-0.08	-1.07	-0.62	-0.6	-0.14	0.96	3.3	7.9	-0.2	0.55	0.84	0.38	1.91	0.71	1.61
															18.25	3.96	1.24	1.08	6.53	0.69	-0.79	1.76	1.36	-0.02	-14.36	-0.27	7.11	1.89	1.64	-1.17	5.48	-0.51	-1.52	1.67	1.92	1.93	-0.62	-0.6	0.86	-0.04	2.3	2.9	0.8	1.55	6.84	0.38	1.91	0.71	-0.39
															18.35	4.96	0.24	3.08	1.53	-1.31	0.21	0.76	3.36	-0.02	-15.36	0.73	9.11	-0.11	2.64	-0.17	0.48	0.49	0.48	-1.33	-0.08	-1.07	0.38	-0.6	0.86	0.96	3.3	4.9	0.8	4.55	5.84	0.38	0.91	-0.29	0.61
															18.45	3.96	2.24	0.08	3.53	-1.31	0.21	0.76	0.36	-0.02	-13.36	-0.27	11.11	0.89	1.64	1.83	5.48	-0.51	1.48	0.67	0.92	-0.07	4.38	-0.6	0.86	-0.04	2.3	2.9	-0.2	0.55	3.84	1.38	3.91	1.71	0.61
															18.55	-3.04	1.24	-0.92	6.53	0.69	-0.79	-2.24	1.36	-0.02	-11.36	0.73	8.11	-0.11	0.64	1.83	2.48	1.49	-0.52	-1.33	-0.08	-2.07	-1.62	-0.6	-0.14	-0.04	2.3	3.9	0.8	3.55	6.84	-0.62	2.91	0.71	-0.39
															18.65	-0.04	-0.76	1.08	6.53	0.69	1.21	0.76	-1.64	-0.02	-12.36	-0.27	12.11	-0.11	2.64	3.83	2.48	0.49	0.48	3.67	2.92	0.93	3.38	0.4	-0.14	-0.04	4.3	4.9	-0.2	2.55	6.84	2.38	-0.09	-0.29	-0.39
															18.75	1.96	1.24	1.08	3.53	1.69	-0.79	-0.24	3.36	-0.02	-9.36	2.73	9.11	-0.11	2.64	-1.17	0.48	1.49	2.48	2.67	-0.08	-0.07	-5.62	0.4	-0.14	-0.04	2.3	-0.1	-0.2	5.55	11.84	0.38	-4.09	0.71	0.61
															18.85	0.96	0.24	1.08	6.53	1.69	-0.79	-2.24	0.36	0.98	-13.36	-0.27	11.11	0.89	2.64	0.83	4.48	0.49	-0.52	0.67	-0.08	-2.07	-0.62	1.4	-0.14	-0.04	3.3	1.9	-0.2	-0.45	6.84	-0.62	1.91	2.71	1.61
															18.95	-0.04	2.24	3.08	8.53	-1.31	0.21	-1.24	4.36	-0.02	-16.36	-0.27	13.11	0.89	2.64	-1.17	-0.52	0.49	0.48	-4.33	1.92	-1.07	-3.62	-0.6	-0.14	-0.04	1.3	5.9	0.8	5.55	2.84	-0.62	-1.09	1.71	0.61
															19.05	-1.04	3.24	2.08	6.53	2.69	2.21	-1.24	-0.64	-0.02	-14.36	0.73	9.11	1.89	1.64	2.83	4.48	-0.51	0.48	-2.33	-1.08	-0.07	-2.62	-0.6	-0.14	-0.04	1.3	1.9	1.8	1.55	3.84	1.38	4.91	4.71	-0.39
															19.15	0.96	0.24	0.08	5.53	-0.31	-0.79	0.76	-1.64	-0.02	-10.36	0.73	9.11	0.89	2.64	2.83	1.48	-0.51	-0.52	0.67	-1.08	-1.07	-1.62	-0.6	0.86	-0.04	2.3	6.9	-0.2	5.55	3.84	-0.62	1.91	0.71	1.61
															19.25	1.96	-0.76	0.08	10.53	0.69	-0.79	-2.24	-0.64	-0.02	-14.36	0.73	8.11	0.89	4.64	-3.17	0.48	0.49	-0.52	-2.33	0.92	0.93	-2.62	0.4	0.86	-0.04	0.3	0.9	-0.2	0.55	4.84	-0.62	1.91	-0.29	-0.39
															19.35	4.96	2.24	0.08	5.53	-0.31	-0.79	-1.24	-1.64	-0.02	-12.36	-0.27	4.11	-0.11	-0.36	-0.17	1.48	1.49	0.48	2.67	0.92	-2.07	-0.62	-0.6	-0.14	0.96	0.3	8.9	0.8	1.55	2.84	-0.62	-0.09	0.71	0.61
															19.45	-0.04	2.24	-0.92	0.53	1.69	-0.79	-1.24	-1.64	-0.02	-16.36	1.73	8.11	0.89	1.64	3.83	7.48	1.49	-0.52	-0.33	-0.08	1.93	-2.62	-0.6	-0.14	-0.04	0.3	4.9	1.8	3.55	3.84	0.38	-1.09	0.71	-0.39
															19.55	-0.04	2.24	0.08	5.53	1.69	-0.79	-1.24	0.36	-0.02	-12.36	1.73	9.11	-0.11	1.64	1.83	1.48	1.49	0.48	-0.33	1.92	0.93	1.38	0.4	-0.14	-0.04	3.3	4.9	1.8	0.55	6.84	-0.62	-0.09	2.71	-0.39
															19.65	-2.04	2.24	2.08	9.53	-0.31	-0.79	-1.24	-0.64	-0.02	-12.36	-0.27	8.11	0.89	3.64	-2.17	1.48	-0.51	0.48	0.67	-0.08	-1.07	-1.62	-0.6	-0.14	-0.04	1.3	1.9	-0.2	-0.45	4.84	-0.62	-2.09	-0.29	-0.39
															19.75	-0.04	2.24	0.08	7.53	-0.31	0.21	0.76	0.36	-0.02	-16.36	0.73	7.11	0.89	0.64	-1.17	1.48	0.49	3.48	4.67	0.92	-0.07	2.38	0.4	-0.14	-0.04	1.3	6.9	1.8	5.55	1.84	1.38	-0.09	-1.29	-0.39
															19.85	-1.04	4.24	0.08	3.53	-1.31	-0.79	2.76	0.36	-0.02	-15.36	-0.27	8.11	0.89	5.64	0.83	0.48	0.49	1.48	-1.33	-1.08	3.93	-1.62	0.4	0.86	-0.04	3.3	2.9	0.8	2.55	-0.16	0.38	-1.09	0.71	0.61
															19.95	0.96	0.24	-0.92	6.53	0.69	1.21	-1.24	2.36	-0.02	-17.36	0.73	9.11	0.89	4.64	-0.17	2.48	-0.51	0.48	-1.33	-1.08	-1.07	-4.62	0.4	-0.14	-0.04	0.3	2.9	-0.2	2.55	6.84	1.38	0.91	1.71	-0.39
[truncated: 209 more columns]

## Sheet: Fig 1E
							ANOVA table	SS	DF	MS	F (DFn, DFd)	P value
							irradiance	951.7	2	475.9	F (2, 118) = 12.07	P<0.0001
		Mean change in firing during first 500ms					stim	29.84	1	29.84	F (1, 59) = 2.723	P=0.1043				Mel High, mean change in firing during first 500ms (relative to 10s baseline)
		Melanopsin High		Melanopsin Low			Interaction: irradiance x stim	0.03963	2	0.01982	F (2, 118) = 0.002729	P=0.9973			Cell ID (opn1mwR)	16	31	32	33	43	46	59	60	64	83	97	146	174	175	182	185	195	197	198	204	205	206	209	227	248	249	250	263	273	285	286	312	313	316
	ND	Mean	SEM	Mean	SEM		Sidak's Post test								ND	delta spikes/s	delta spikes/s	delta spikes/s	delta spikes/s	delta spikes/s	delta spikes/s	delta spikes/s	delta spikes/s	delta spikes/s	delta spikes/s	delta spikes/s	delta spikes/s	delta spikes/s	delta spikes/s	delta spikes/s	delta spikes/s	delta spikes/s	delta spikes/s	delta spikes/s	delta spikes/s	delta spikes/s	delta spikes/s	delta spikes/s	delta spikes/s	delta spikes/s	delta spikes/s	delta spikes/s	delta spikes/s	delta spikes/s	delta spikes/s	delta spikes/s	delta spikes/s	delta spikes/s	delta spikes/s
	0	8.8895	0.88023	8.34333	1.04817		NA								0	5.12	0.69	5.96	6.19	2.39	6.35	10.08	7.07	5.79	21.44	0.89	25.78	3.79	1.59	22.93	9.29	3.87	13.57	12.9	3.67	3.6	17.69	3.4	8.4	13.25	19.58	4.31	2.98	20.45	18.18	5.12	5.19	7.53	4.01
	1	11.1808	1.42629	10.5908	1.40857		NA								1	13.2	2.62	1.9	0.38	2.89	2.93	6.96	20.56	4.54	16.68	6.66	35.85	4.44	1.3	25.77	15.53	0.53	20.52	14.09	4.56	6.7	15.99	3.77	6.6	16.13	51.15	1.92	4.37	30.64	32.77	7.4	15.47	7.19	1.98
	2	7.21233	1.07656	6.621	1.22954		NA								2	6.96	4.44	5.88	6.93	4.09	6.01	5.36	12.36	1.38	-21.36	9.13	26.91	1.69	2.04	11.43	8.08	0.29	6.88	6.67	3.72	4.73	4.38	2.2	2.46	18.76	29.1	11.3	3.4	24.15	33.64	5.58	8.91	5.91	3.81
																Mel Low, mean change in firing during first 500ms (relative to 10s baseline)
															ND	delta spikes/s	delta spikes/s	delta spikes/s	delta spikes/s	delta spikes/s	delta spikes/s	delta spikes/s	delta spikes/s	delta spikes/s	delta spikes/s	delta spikes/s	delta spikes/s	delta spikes/s	delta spikes/s	delta spikes/s	delta spikes/s	delta spikes/s	delta spikes/s	delta spikes/s	delta spikes/s	delta spikes/s	delta spikes/s	delta spikes/s	delta spikes/s	delta spikes/s	delta spikes/s	delta spikes/s	delta spikes/s	delta spikes/s	delta spikes/s	delta spikes/s	delta spikes/s	delta spikes/s	delta spikes/s
															0	9.41	-0.85	2.05	-4.08	4.81	2.91	6.67	4.24	4.82	16.15	0.45	19.13	3.59	-0.37	18.87	9.7	3.82	14.58	15.12	3	3.77	21.99	4.46	3.73	17.14	30.73	8.24	3.24	22.56	23.97	8.41	5.83	1.31	0.07
															1	11.45	0.96	2.08	-5.01	1.82	4.96	16.95	18.73	1.73	14.2	5.38	31.03	2.91	0.6	23.05	13.39	-0.74	23.14	13.23	4.08	6.37	15.32	3.99	7.73	15.21	34.2	3.83	3	32.48	37.99	6.8	9.9	5.91	1.09
															2	-4.11	0.9	-0.79	-4.72	1.71	4.36	8.26	18.38	-0.03	-9.15	7.11	30.54	2.04	2.29	15.2	10.44	0.56	7.46	4.4	0.86	2.14	0.64	0.76	1.82	19.77	21.27	12.52	2.16	27.99	38.05	6.87	-1.07	-0.27	0.11
							ANOVA table	SS	DF	MS	F (DFn, DFd)	P value
							irradiance	128	2	63.99	F (2, 118) = 5.742	P=0.0042
		Mean change in firing during last 5-10s					stim	270.5	1	270.5	F (1, 59) = 35.62	P<0.0001				Mel High, mean change in firing during last 5-10s (relative to 10s baseline)
		Melanopsin High		Melanopsin Low			Interaction: irradiance x stim	13.15	2	6.576	F (2, 118) = 5.983	P=0.0034			Cell ID (opn1mwR)	16	31	32	33	43	46	59	60	64	83	97	146	174	175	182	185	195	197	198	204	205	206	209	227	248	249	250	263	273	285	286	312	313	316
	ND	Mean	SEM	Mean	SEM		Sidak's Post test								ND	delta spikes/s	delta spikes/s	delta spikes/s	delta spikes/s	delta spikes/s	delta spikes/s	delta spikes/s	delta spikes/s	delta spikes/s	delta spikes/s	delta spikes/s	delta spikes/s	delta spikes/s	delta spikes/s	delta spikes/s	delta spikes/s	delta spikes/s	delta spikes/s	delta spikes/s	delta spikes/s	delta spikes/s	delta spikes/s	delta spikes/s	delta spikes/s	delta spikes/s	delta spikes/s	delta spikes/s	delta spikes/s	delta spikes/s	delta spikes/s	delta spikes/s	delta spikes/s	delta spikes/s	delta spikes/s
	0	4.26855	0.464253	2.11012	0.452838		<0.0001								0	5.33429	1.61143	3.68143	6.30429	1.46143	2.08571	3.82286	3.12714	1.78286	9.53286	-1.07429	13.4229	1.52571	1.64	10.5443	4.09714	1.37714	6.89143	7.04286	1.04143	0.928571	8.60429	2.15714	0.435714	3.31429	5.16571	5.90286	1.20143	8.27143	6.18714	1.67	4.86857	5.64429	1.50286
	1	5.25	0.657081	3.43905	0.596671		<0.0001								1	10.9714	1.38429	0.2	4.56571	0.34	1.16571	6.88857	9.32429	1.31143	9.85143	2.34571	20.7857	1.32571	1.55	10.37	6.37286	0.744286	8.03429	6.29	1.60286	2.52143	8.99	1.62714	2.19286	4.41571	13.8071	4.90571	1.44143	13.9257	15.5057	3.60714	9.07714	4.61857	2.20143
	2	3.60888	0.58023	2.37719	0.581291		<0.0001								2	5.14571	1.96857	1.43714	5.65857	0.718571	0.924286	4.46	6.22429	0.38	-8.23143	2.59429	12.2457	1.07571	2.09	1.55143	5.27286	0.418571	3.20857	3.16286	0.834286	1.72286	4.02286	0.807143	0.188571	5.72429	13.4214	11.7143	0.992857	9.08571	17.84	2.71571	8.76	3.18143	2.92429
																Mel Low, mean change in firing during last 5-10s (relative to 10s baseline)
															ND	delta spikes/s	delta spikes/s	delta spikes/s	delta spikes/s	delta spikes/s	delta spikes/s	delta spikes/s	delta spikes/s	delta spikes/s	delta spikes/s	delta spikes/s	delta spikes/s	delta spikes/s	delta spikes/s	delta spikes/s	delta spikes/s	delta spikes/s	delta spikes/s	delta spikes/s	delta spikes/s	delta spikes/s	delta spikes/s	delta spikes/s	delta spikes/s	delta spikes/s	delta spikes/s	delta spikes/s	delta spikes/s	delta spikes/s	delta spikes/s	delta spikes/s	delta spikes/s	delta spikes/s	delta spikes/s
															0	1.00286	-1.5	-0.278571	-5.14429	0.745714	0.902857	0.42	0.361429	1.02	6.05	-0.978571	11.9157	1.11857	0.0871429	4.84143	3.10714	0.962857	4.48	4.44143	0.314286	0.234286	7.64714	1.38857	1.62286	3.50429	3.26571	7.13286	0.618571	6.99571	6.97	1.31714	-4.11286	-2.59714	-2.64429
															1	1.24286	-0.118571	-0.405714	-4.16	0.148571	0.967143	8.37857	8.26571	0.351429	7.92857	2.88714	16.03	0.581429	0.321429	8.72143	5.01143	0.117143	6.53286	4.83	0.801429	1.24857	6.41286	0.982857	2.10857	3.37429	6.02857	5.60857	0.635714	13.2586	16.8757	2.65	-0.0142857	-0.09	-0.931429
															2	-2.70286	0.135714	-0.704286	-3.13429	0.338571	0.274286	4.05286	7.02286	-0.00142857	-6.33571	1.96	12.7257	0.982857	1.26857	1.84286	3.84	0.0385714	1.42429	0.835714	0.167143	0.447143	1.90429	0.26	0.177143	6.53429	9.36286	15.07	0.617143	10.8757	16.85	2.03429	0.744286	0.251429	0.117143
[truncated: 26 more columns]

## Sheet: Fig 1F
	Average responses fom baseline subtracted, normalised data															ND0 mel high, baseline subtracted firing rates, means from 10 trials												ND0 mel low, baseline subtracted firing rates, mean from 10 trials											ND0 mel high normalised:	16.22	8.95	20.75	15.49	12.12	53.8	57.58	93.61	22.56
	Mel High ND0		Mel Low ND0		Mel High ND1		Mel Low ND1		Mel High ND2		Mel Low ND2				Cell ID (Opn1mwR;Opn4-/-)	21	24	46	50	51	52	62	64	65			Cell ID (Opn1mwR;Opn4-/-)	21	24	46	50	51	52	62	64	65			Cell ID (Opn1mwR;Opn4-/-)	16	32	33	43	46	59	60	64	83
Bin Centre (S)	Mean	SEM	Mean	SEM	Mean	SEM	Mean	SEM	Mean	SEM	Mean	SEM			Bin Centre (S)	delta Spikes/s	delta Spikes/s	delta Spikes/s	delta Spikes/s	delta Spikes/s	delta Spikes/s	delta Spikes/s	delta Spikes/s	delta Spikes/s			Bin Centre (S)	delta Spikes/s	delta Spikes/s	delta Spikes/s	delta Spikes/s	delta Spikes/s	delta Spikes/s	delta Spikes/s	delta Spikes/s	delta Spikes/s			Bin Centre (S)	Normalised change in FR	Normalised change in FR	Normalised change in FR	Normalised change in FR	Normalised change in FR	Normalised change in FR	Normalised change in FR	Normalised change in FR	Normalised change in FR
-9.95	-0.0524052	0.0171546	-0.000988935	0.0190048	-0.0132815	0.0158158	-0.00810882	0.0144477	-0.00375422	0.0250307	0.00624092	0.0109574			-9.95	-0.7	-0.05	-2.18	-2	-0.71	-4.82	1.58	-0.39	-1.44			-9.95	0.13	-0.07	-3.05	0.45	0.08	0.71	2.83	1.66	0.5			-9.95	-0.0431566	-0.00558659	-0.10506	-0.129116	-0.0585809	-0.0895911	0.0274401	-0.00416622	-0.0638298
-9.85	0.0246888	0.0330704	-0.0438851	0.0134927	-0.00292007	0.0147218	0.0298463	0.0158864	0.0270076	0.0160854	0.00219487	0.0122309			-9.85	3.3	-0.05	2.82	-2	0.29	-0.82	2.58	2.61	-1.44			-9.85	-0.87	-0.07	-2.05	-1.55	0.08	-0.29	-3.17	-1.34	-1.5			-9.85	0.203453	-0.00558659	0.135904	-0.129116	0.0239274	-0.0152416	0.0448072	0.0278816	-0.0638298
-9.75	0.0289011	0.0220024	-0.0154448	0.0253718	0.00954581	0.0153999	-0.0151929	0.0168031	-0.0151676	0.0150829	-0.0131417	0.00805295			-9.75	-0.7	-0.05	1.82	1	0.29	-2.82	0.58	1.61	3.56			-9.75	0.13	-0.07	-2.05	2.45	-0.92	0.71	-3.17	-1.34	-1.5			-9.75	-0.0431566	-0.00558659	0.0877108	0.0645578	0.0239274	-0.0524164	0.0100729	0.017199	0.157801
-9.65	-0.0100229	0.0111222	0.00767475	0.0161924	0.00144263	0.0165448	0.00425944	0.0140788	-0.022229	0.00617311	0.00559892	0.0232682			-9.65	-0.7	-0.05	0.82	-1.33227e-16	-0.71	1.18	-2.42	1.61	-0.44			-9.65	1.13	-0.07	-1.05	1.45	0.08	1.71	-2.17	-1.34	-0.5			-9.65	-0.0431566	-0.00558659	0.0395181	-8.60082e-18	-0.0585809	0.0219331	-0.0420285	0.017199	-0.0195035
-9.55	-0.035569	0.0180144	2.9508e-05	0.0203616	0.00255095	0.0141205	0.0163288	0.0147939	-0.00098283	0.0194421	0.00809059	0.0144999			-9.55	-0.7	-0.05	-1.18	-2	-0.71	-4.82	0.58	2.61	0.56			-9.55	0.13	-0.07	-2.05	-0.55	0.08	3.71	-2.17	-1.34	2.5			-9.55	-0.0431566	-0.00558659	-0.0568675	-0.129116	-0.0585809	-0.0895911	0.0100729	0.0278816	0.0248227
-9.45	0.000206135	0.0101142	-0.00695117	0.0129229	-0.0141318	0.0166736	0.0522299	0.0231418	0.014644	0.0248142	-0.0248134	0.0119465			-9.45	0.3	-0.05	-0.18	-4.44089e-17	0.29	0.18	-3.42	4.61	-0.44			-9.45	-0.87	-0.07	-1.05	0.45	0.08	2.71	-3.17	-0.34	0.5			-9.45	0.0184957	-0.00558659	-0.0086747	-2.86694e-18	0.0239274	0.00334572	-0.0593956	0.0492469	-0.0195035
-9.35	0.00449935	0.0299193	-0.0109973	0.0151464	0.0121864	0.0209673	-0.00186729	0.011969	-0.00110824	0.0119636	-0.014076	0.0135365			-9.35	-0.7	-0.05	4.82	4.44089e-17	-0.71	-2.82	-2.42	-1.39	0.56			-9.35	-0.87	-0.07	-0.05	1.45	0.08	-3.29	-2.17	-1.34	-0.5			-9.35	-0.0431566	-0.00558659	0.232289	2.86694e-18	-0.0585809	-0.0524164	-0.0420285	-0.0148488	0.0248227
-9.25	-0.000227117	0.0272256	0.0175703	0.0177139	-0.0142902	0.0056531	0.0123531	0.0121436	-0.0058737	0.0116478	-0.00500106	0.0162603			-9.25	0.3	-0.05	-2.18	3	-0.71	0.18	-1.42	-0.39	-0.44			-9.25	0.13	-0.07	2.95	-0.55	0.08	1.71	-2.17	2.66	0.5			-9.25	0.0184957	-0.00558659	-0.10506	0.193673	-0.0585809	0.00334572	-0.0246613	-0.00416622	-0.0195035
-9.15	-0.00164547	0.0297834	-0.0100914	0.0206615	0.0468763	0.0192999	0.01352	0.0179469	-0.0093182	0.0113082	-0.00267916	0.00809961			-9.15	2.3	-0.05	-2.18	-2	1.29	-2.82	0.58	3.61	-0.44			-9.15	0.13	-0.07	-3.05	0.45	1.08	-0.29	-1.17	-1.34	-0.5			-9.15	0.1418	-0.00558659	-0.10506	-0.129116	0.106436	-0.0524164	0.0100729	0.0385643	-0.0195035
-9.05	0.0296736	0.028671	-0.00387806	0.0208751	-0.0259287	0.0126433	0.0237489	0.0131435	-0.0245418	0.0132213	-0.0144949	0.0197054			-9.05	-0.7	0.95	3.82	4.44089e-17	-0.71	4.18	4.58	-1.39	-1.44			-9.05	-0.87	-0.07	2.95	-0.55	0.08	1.71	-2.17	-1.34	-1.5			-9.05	-0.0431566	0.106145	0.184096	2.86694e-18	-0.0585809	0.0776952	0.0795415	-0.0148488	-0.0638298
-8.95	-0.00788054	0.0239984	0.0414069	0.0294848	0.0112358	0.0247339	-0.0249824	0.0112838	-0.00531698	0.0156449	0.00732169	0.0211697			-8.95	-0.7	-0.05	-0.18	-1	-0.71	1.18	9.58	-1.39	-1.44			-8.95	0.13	-0.07	-2.05	2.45	2.08	0.71	1.83	-1.34	2.5			-8.95	-0.0431566	-0.00558659	-0.0086747	-0.0645578	-0.0585809	0.0219331	0.166377	-0.0148488	-0.0638298
-8.85	-0.00754105	0.0155915	0.0141339	0.0312217	0.0188053	0.0210851	-0.0131358	0.0178921	-0.00284633	0.00931696	-0.0228144	0.0105111			-8.85	-0.7	-0.05	-1.18	1	-0.71	-0.82	-0.42	-1.39	1.56			-8.85	1.13	-0.07	3.95	-2.55	0.08	-1.29	2.83	-1.34	0.5			-8.85	-0.0431566	-0.00558659	-0.0568675	0.0645578	-0.0585809	-0.0152416	-0.0072942	-0.0148488	0.0691489
-8.75	0.0413916	0.0233715	0.00779535	0.0198879	0.0209095	0.0192124	0.0119503	0.0248552	-0.00931396	0.00925162	-0.0193472	0.0175043			-8.75	0.3	-0.05	1.82	3	-0.71	1.18	3.58	2.61	0.56			-8.75	0.13	0.93	-1.05	1.45	-0.92	0.71	0.83	-1.34	-0.5			-8.75	0.0184957	-0.00558659	0.0877108	0.193673	-0.0585809	0.0219331	0.0621744	0.0278816	0.0248227
-8.65	-0.0461996	0.0160716	0.012818	0.0172187	0.021563	0.0185641	0.0209188	0.0279429	-0.0192983	0.0134284	-0.0240563	0.0131041			-8.65	0.3	-0.05	-2.18	-2	-0.71	-0.82	-2.42	-1.39	-1.44			-8.65	2.13	-0.07	0.95	-0.55	0.08	1.71	-1.17	-1.34	-0.5			-8.65	0.0184957	-0.00558659	-0.10506	-0.129116	-0.0585809	-0.0152416	-0.0420285	-0.0148488	-0.0638298
-8.55	-0.0149532	0.0110233	-0.040843	0.0179607	0.0337495	0.0157192	0.0179967	0.0149115	0.0047598	0.0104858	-0.00724602	0.0170003			-8.55	-0.7	-0.05	-0.18	-1	-0.71	1.18	-0.42	0.61	0.56			-8.55	0.13	-0.07	-3.05	-1.55	-0.92	-0.29	-0.17	-1.34	-0.5			-8.55	-0.0431566	-0.00558659	-0.0086747	-0.0645578	-0.0585809	0.0219331	-0.0072942	0.0065164	0.0248227
-8.45	0.00552672	0.0116655	-0.0294745	0.0150597	-0.00885007	0.0102869	-0.0107113	0.00887303	-0.00582351	0.0188177	-0.014413	0.0205876			-8.45	0.3	-0.05	0.82	-1	0.29	-0.82	2.58	2.61	-0.44			-8.45	-0.87	-0.07	-2.05	-1.55	0.08	0.71	-1.17	1.66	-0.5			-8.45	0.0184957	-0.00558659	0.0395181	-0.0645578	0.0239274	-0.0152416	0.0448072	0.0278816	-0.0195035
-8.35	0.0177621	0.0239464	-0.0135397	0.0212216	-0.0140432	0.0148516	0.0102954	0.0125045	0.014667	0.0101117	0.000492569	0.0164151			-8.35	-0.7	-0.05	0.82	3	0.29	-1.82	-1.42	-1.39	0.56			-8.35	-0.87	-0.07	-2.05	0.45	-0.92	4.71	0.83	4.66	-1.5			-8.35	-0.0431566	-0.00558659	0.0395181	0.193673	0.0239274	-0.033829	-0.0246613	-0.0148488	0.0248227
-8.25	-0.0217511	0.0134337	-0.0385905	0.0162857	0.026268	0.0148921	0.0102322	0.0188704	0.00189623	0.015935	-0.00690194	0.0190654			-8.25	-0.7	-0.05	-2.18	-1.33227e-16	0.29	-1.82	-2.42	-1.39	0.56			-8.25	-0.87	-0.07	-3.05	-0.55	-0.92	-0.29	0.83	-1.34	-0.5			-8.25	-0.0431566	-0.00558659	-0.10506	-8.60082e-18	0.0239274	-0.033829	-0.0420285	-0.0148488	0.0248227
-8.15	-0.0111451	0.0117307	-0.0147922	0.0184513	0.00276895	0.0195107	-0.0298008	0.0154459	-0.00595313	0.0118598	0.00501612	0.0196276			-8.15	-0.7	-0.05	-1.18	-1.33227e-16	0.29	1.18	1.58	-0.39	-1.44			-8.15	0.13	-0.07	1.95	-0.55	-0.92	-0.29	-4.17	2.66	-1.5			-8.15	-0.0431566	-0.00558659	-0.0568675	-8.60082e-18	0.0239274	0.0219331	0.0274401	-0.00416622	-0.0638298
-8.05	0.0180963	0.0126592	-0.0105219	0.0168481	-0.0283928	0.0125882	0.0343319	0.0190477	0.0189139	0.0197312	0.0304721	0.0184014			-8.05	0.3	-0.05	1.82	1.33227e-16	0.29	-1.82	3.58	-1.39	0.56			-8.05	-0.87	-0.07	0.95	0.45	-0.92	3.71	-1.17	-1.34	-1.5			-8.05	0.0184957	-0.00558659	0.0877108	8.60082e-18	0.0239274	-0.033829	0.0621744	-0.0148488	0.0248227
-7.95	-0.0209324	0.0201872	-0.00649802	0.0124626	-0.00546385	0.0186636	-0.0072576	0.0229921	0.0102875	0.0142528	-0.00511904	0.00950836			-7.95	-0.7	-0.05	-1.18	2	-0.71	-0.82	-3.42	-1.39	-1.44			-7.95	0.13	-0.07	-1.05	-0.55	0.08	-2.29	0.83	6.66	-0.5			-7.95	-0.0431566	-0.00558659	-0.0568675	0.129116	-0.0585809	-0.0152416	-0.0593956	-0.0148488	-0.0638298
-7.85	0.000988431	0.0234933	0.054078	0.0258227	0.000339597	0.0183276	-0.00430078	0.0118119	-0.010024	0.00945316	0.00716529	0.015842			-7.85	-0.7	-0.05	2.82	-2	0.29	2.18	0.58	-0.39	-0.44			-7.85	0.13	-0.07	2.95	2.45	1.08	6.71	1.83	0.66	-1.5			-7.85	-0.0431566	-0.00558659	0.135904	-0.129116	0.0239274	0.0405204	0.0100729	-0.00416622	-0.0195035
-7.75	-0.0335925	0.0131485	-0.00109583	0.0231699	0.00627105	0.0225188	-0.000675197	0.0133694	-0.00831243	0.013154	0.0552291	0.0198884			-7.75	-0.7	-0.05	-2.18	-1	0.29	-0.82	-1.42	-0.39	-1.44			-7.75	-0.87	-0.07	-1.05	1.45	-0.92	-3.29	2.83	-1.34	2.5			-7.75	-0.0431566	-0.00558659	-0.10506	-0.0645578	0.0239274	-0.0152416	-0.0246613	-0.00416622	-0.0638298
-7.65	-0.0162609	0.023131	0.0104759	0.0336664	0.0259083	0.0219731	0.017222	0.0140242	-0.0278358	0.0129809	-0.0317252	0.0132623			-7.65	0.3	-0.05	-1.18	-2	-0.71	0.18	-3.42	2.61	2.56			-7.65	0.13	-0.07	3.95	-2.55	-0.92	-0.29	1.83	0.66	2.5			-7.65	0.0184957	-0.00558659	-0.0568675	-0.129116	-0.0585809	0.00334572	-0.0593956	0.0278816	0.113475
-7.55	0.0270673	0.0376538	0.00781079	0.0260399	0.0241323	0.0438717	-0.0303514	0.0161023	-0.000487034	0.0137338	0.00419897	0.0135434			-7.55	1.3	-0.05	5.82	-1	1.29	-0.82	-3.42	-1.39	-1.44			-7.55	0.13	-0.07	-0.05	2.45	1.08	0.71	-6.17	-1.34	-1.5			-7.55	0.080148	-0.00558659	0.280482	-0.0645578	0.106436	-0.0152416	-0.0593956	-0.0148488	-0.0638298
-7.45	0.00161672	0.0130268	-0.0138545	0.0139695	0.00696534	0.01634	-0.0278612	0.0102131	-0.00520563	0.0105392	0.00110967	0.019042			-7.45	-0.7	-0.05	0.82	1	-0.71	0.18	1.58	0.61	-0.44			-7.45	-0.87	-0.07	0.95	-1.55	0.08	0.71	-0.17	-0.34	-0.5			-7.45	-0.0431566	-0.00558659	0.0395181	0.0645578	-0.0585809	0.00334572	0.0274401	0.0065164	-0.0195035
-7.35	-0.0206781	0.0190985	-0.0197195	0.0205554	-0.00368759	0.00731917	-0.00778165	0.0180852	0.00518572	0.0147848	0.0219961	0.017818			-7.35	-0.7	-0.05	-1.18	-2	-0.71	3.18	1.58	-0.39	0.56			-7.35	0.13	-0.07	-0.05	-2.55	0.08	1.71	1.83	-1.34	-1.5			-7.35	-0.0431566	-0.00558659	-0.0568675	-0.129116	-0.0585809	0.0591078	0.0274401	-0.00416622	0.0248227
-7.25	0.0314881	0.0234912	-0.00822695	0.0136857	-0.000425206	0.00782672	-0.0282716	0.014749	-0.00284633	0.00931696	0.0181477	0.00912904			-7.25	0.3	-0.05	-1.18	2.22045e-16	2.29	1.18	3.58	-1.39	1.56			-7.25	-0.87	-0.07	-1.05	0.45	-0.92	0.71	1.83	1.66	0.5			-7.25	0.0184957	-0.00558659	-0.0568675	1.43347e-17	0.188944	0.0219331	0.0621744	-0.0148488	0.0691489
-7.15	-0.0072517	0.01676	0.0201647	0.0257367	-0.00538452	0.0126724	-0.0109073	0.013906	-0.0169856	0.00699808	-0.0138989	0.00945837			-7.15	-0.7	-0.05	1.82	1	-0.71	-1.82	-2.42	-1.39	-0.44			-7.15	-0.87	-0.07	1.95	1.45	-0.92	-1.29	0.83	-1.34	3.5			-7.15	-0.0431566	-0.00558659	0.0877108	0.0645578	-0.0585809	-0.033829	-0.0420285	-0.0148488	-0.0195035
-7.05	0.0166539	0.0193275	0.0232852	0.0121523	0.0153114	0.0270075	-0.0155952	0.0136598	-0.00469188	0.0118322	0.016749	0.0124843			-7.05	-0.7	-0.05	-1.18	2	0.29	0.18	2.58	-1.39	1.56			-7.05	1.13	-0.07	1.95	0.45	0.08	0.71	-0.17	-1.34	0.5			-7.05	-0.0431566	-0.00558659	-0.0568675	0.129116	0.0239274	0.00334572	0.0448072	-0.0148488	0.0691489
-6.95	-0.00969012	0.0223146	0.0157249	0.0191775	0.0420902	0.0238781	-0.0321036	0.012386	0.0203397	0.00978728	-0.00618448	0.0164071			-6.95	-0.7	-0.05	-3.18	1	0.29	0.18	-2.42	-0.39	1.56			-6.95	1.13	-0.07	2.95	0.45	0.08	-1.29	-2.17	-1.34	-0.5			-6.95	-0.0431566	-0.00558659	-0.153253	0.0645578	0.0239274	0.00334572	-0.0420285	-0.00416622	0.0691489
-6.85	0.0162319	0.0288537	0.036055	0.0271875	-0.00861239	0.0219262	-0.0268747	0.0145961	-0.000785522	0.0118199	-0.0220768	0.0168997			-6.85	-0.7	-0.05	2.82	-1.33227e-16	2.29	-3.82	-1.42	-1.39	-0.44			-6.85	2.13	-0.07	3.95	-0.55	-0.92	2.71	1.83	1.66	0.5			-6.85	-0.0431566	-0.00558659	0.135904	-8.60082e-18	0.188944	-0.0710037	-0.0246613	-0.0148488	-0.0195035
-6.75	-0.00283309	0.0244362	0.00581263	0.0176519	-0.0118324	0.0170023	-0.0107964	0.0247678	0.0116714	0.0132755	0.00578707	0.0158092			-6.75	-0.7	-0.05	2.82	-1	1.29	-1.82	-2.42	-1.39	-1.44			-6.75	1.13	-0.07	-0.05	-1.55	0.08	-0.29	4.83	-1.34	0.5			-6.75	-0.0431566	-0.00558659	0.135904	-0.0645578	0.106436	-0.033829	-0.0420285	-0.0148488	-0.0638298
-6.65	0.0206198	0.018109	0.0156216	0.012532	-0.0109908	0.0140682	0.0141746	0.0211325	-0.00278152	0.0123542	-0.0165203	0.0155691			-6.65	-0.7	-0.05	-0.18	1	1.29	5.18	0.58	-1.39	-0.44			-6.65	0.13	-0.07	0.95	-0.55	1.08	-1.29	0.83	2.66	0.5			-6.65	-0.0431566	-0.00558659	-0.0086747	0.0645578	0.106436	0.0962825	0.0100729	-0.0148488	-0.0195035
-6.55	-0.0279247	0.01266	-0.04389	0.0206605	0.0022472	0.00637895	-0.00533764	0.0108543	-0.00997734	0.0177372	0.00180242	0.0164742			-6.55	-0.7	-0.05	-2.18	-1	0.29	-0.82	-0.42	-1.39	-0.44			-6.55	0.13	-0.07	-2.05	-2.55	-0.92	0.71	-1.17	1.66	-1.5			-6.55	-0.0431566	-0.00558659	-0.10506	-0.0645578	0.0239274	-0.0152416	-0.0072942	-0.0148488	-0.0195035
-6.45	0.00820037	0.014991	-0.0116858	0.0270802	-0.0110976	0.0146246	-0.018852	0.0168459	0.0133026	0.0180391	-0.000642699	0.00857883			-6.45	0.3	-0.05	1.82	-4.44089e-17	-0.71	-0.82	-0.42	-1.39	1.56			-6.45	-0.87	-0.07	3.95	-0.55	-0.92	0.71	-3.17	-1.34	-1.5			-6.45	0.0184957	-0.00558659	0.0877108	-2.86694e-18	-0.0585809	-0.0152416	-0.0072942	-0.0148488	0.0691489
-6.35	-0.00242156	0.0167439	-0.0044659	0.0140802	-0.00767761	0.0138566	0.0432381	0.0234263	-0.0179353	0.0116676	-0.00723129	0.0133565			-6.35	0.3	-0.05	-1.18	-1	1.29	1.18	-0.42	-1.39	-0.44			-6.35	0.13	-0.07	0.95	-0.55	-0.92	-1.29	-0.17	-1.34	1.5			-6.35	0.0184957	-0.00558659	-0.0568675	-0.0645578	0.106436	0.0219331	-0.0072942	-0.0148488	-0.0195035
-6.25	0.0238741	0.0315735	-0.00817652	0.0233401	-0.0140463	0.0159658	0.00734843	0.0180702	-0.0171262	0.0172339	-0.0056098	0.010253			-6.25	0.3	-0.05	0.82	4	-0.71	0.18	1.58	-0.39	-1.44			-6.25	1.13	-0.07	1.95	-1.55	-0.92	2.71	-3.17	1.66	-1.5			-6.25	0.0184957	-0.00558659	0.0395181	0.258231	-0.0585809	0.00334572	0.0274401	-0.00416622	-0.0638298
-6.15	-0.00309983	0.0272146	0.000777615	0.0164504	-0.0167705	0.0154629	0.0064422	0.0184017	-0.00345953	0.0193477	-0.0248848	0.0155376			-6.15	-0.7	0.95	-2.18	-2	1.29	-0.82	0.58	1.61	0.56			-6.15	1.13	-0.07	-1.05	0.45	-0.92	-1.29	0.83	-1.34	1.5			-6.15	-0.0431566	0.106145	-0.10506	-0.129116	0.106436	-0.0152416	0.0100729	0.017199	0.0248227
-6.05	-0.0438355	0.0174831	0.0107622	0.0212485	-0.0169725	0.0100655	-0.00830634	0.0164862	-0.00659423	0.00726637	-0.0220105	0.0165345			-6.05	-0.7	-0.05	-2.18	-2	-0.71	-1.82	1.58	1.61	-1.44			-6.05	0.13	-0.07	1.95	-1.55	0.08	-0.29	-2.17	2.66	2.5			-6.05	-0.0431566	-0.00558659	-0.10506	-0.129116	-0.0585809	-0.033829	0.0274401	0.017199	-0.0638298
-5.95	0.00726871	0.0170671	0.00779052	0.0346176	0.0283763	0.0291902	-0.00816025	0.00906161	0.036257	0.0311533	0.0130775	0.0234804			-5.95	0.3	-0.05	1.82	-1	0.29	1.18	3.58	-1.39	-1.44			-5.95	2.13	0.93	-4.05	-0.55	-0.92	0.71	1.83	-1.34	2.5			-5.95	0.0184957	-0.00558659	0.0877108	-0.0645578	0.0239274	0.0219331	0.0621744	-0.0148488	-0.0638298
-5.85	0.0118371	0.0199206	0.0300693	0.0223046	0.0141512	0.0206308	0.039954	0.0218504	0.0194422	0.0169985	-0.00592669	0.0138861			-5.85	-0.7	-0.05	0.82	2	-0.71	-1.82	-0.42	1.61	1.56			-5.85	1.13	-0.07	-1.05	-0.55	2.08	3.71	0.83	1.66	0.5			-5.85	-0.0431566	-0.00558659	0.0395181	0.129116	-0.0585809	-0.033829	-0.0072942	0.017199	0.0691489
-5.75	0.0169565	0.0150951	-0.00526977	0.0107454	-0.0175941	0.0120626	0.000335265	0.0159535	-0.00278152	0.0123542	-0.00356238	0.0139325			-5.75	1.3	-0.05	-0.18	-1.33227e-16	1.29	1.18	-0.42	-1.39	-0.44			-5.75	-0.87	-0.07	-0.05	0.45	0.08	-2.29	2.83	-0.34	-0.5			-5.75	0.080148	-0.00558659	-0.0086747	-8.60082e-18	0.106436	0.0219331	-0.0072942	-0.0148488	-0.0195035
-5.65	0.0257469	0.0185528	0.00836384	0.0221398	0.016362	0.0168101	0.0533699	0.0210718	-0.0072614	0.018277	0.0133999	0.0215808			-5.65	0.3	-0.05	1.82	2	-0.71	2.18	0.58	-1.39	0.56			-5.65	-0.87	0.93	-2.05	-0.55	1.08	0.71	2.83	-1.34	0.5			-5.65	0.0184957	-0.00558659	0.0877108	0.129116	-0.0585809	0.0405204	0.0100729	-0.0148488	0.0248227
-5.55	0.0197885	0.0152962	-0.0220265	0.0174316	0.0193162	0.0106744	0.0118992	0.0158386	0.0120592	0.0159649	0.00119482	0.0123538			-5.55	1.3	-0.05	0.82	-4.44089e-17	-0.71	-0.82	3.58	0.61	1.56			-5.55	-0.87	-0.07	-0.05	-1.55	1.08	-2.29	-3.17	-0.34	-0.5			-5.55	0.080148	-0.00558659	0.0395181	-2.86694e-18	-0.0585809	-0.0152416	0.0621744	0.0065164	0.0691489
-5.45	-0.00800608	0.0239587	0.0108621	0.0265458	0.000540328	0.0140758	0.0327999	0.023476	-0.018323	0.0173576	-0.0142106	0.0139918			-5.45	-0.7	-0.05	2.82	-2	-0.71	0.18	1.58	1.61	-0.44			-5.45	0.13	-0.07	-3.05	2.45	0.08	0.71	0.83	-1.34	1.5			-5.45	-0.0431566	-0.00558659	0.135904	-0.129116	-0.0585809	0.00334572	0.0274401	0.017199	-0.0195035
-5.35	-0.0396162	0.0188246	-0.0215307	0.0150848	0.0078491	0.00961597	0.0232263	0.0265219	0.0401236	0.0272445	0.00698408	0.0145809			-5.35	-0.7	-0.05	-2.18	-2	0.29	2.18	-3.42	-1.39	-1.44			-5.35	-0.87	-0.07	-1.05	-0.55	1.08	-3.29	-2.17	-1.34	-0.5			-5.35	-0.0431566	-0.00558659	-0.10506	-0.129116	0.0239274	0.0405204	-0.0593956	-0.0148488	-0.0638298
-5.25	-0.0302323	0.00855172	-0.00980248	0.0320523	-0.00081902	0.0135839	0.0409955	0.0199554	0.00593361	0.00736134	0.0102606	0.0167028			-5.25	-0.7	-0.05	-1.18	-1.77636e-16	-0.71	-0.82	-1.42	-0.39	-1.44			-5.25	-0.87	-0.07	-4.05	-0.55	2.08	2.71	-0.17	0.66	-0.5			-5.25	-0.0431566	-0.00558659	-0.0568675	-1.14678e-17	-0.0585809	-0.0152416	-0.0246613	-0.00416622	-0.0638298
-5.15	-0.0410918	0.0123711	0.0187996	0.015393	-0.00690131	0.0204748	0.00262848	0.0184745	0.0032611	0.0140963	-0.00697922	0.015898			-5.15	0.3	-0.05	-2.18	-1	-0.71	-1.82	-2.42	-1.39	-1.44			-5.15	0.13	-0.07	1.95	0.45	1.08	-1.29	-2.17	-0.34	0.5			-5.15	0.0184957	-0.00558659	-0.10506	-0.0645578	-0.0585809	-0.033829	-0.0420285	-0.0148488	-0.0638298
-5.05	0.00550499	0.0156485	-0.0022423	0.0259994	-0.0116551	0.0110959	0.0176417	0.019359	3.65306e-05	0.012278	-0.0266174	0.0105347			-5.05	0.3	-0.05	-1.18	1	-0.71	2.18	-0.42	-1.39	1.56			-5.05	-0.87	-0.07	3.95	-0.55	-0.92	-2.29	-0.17	-1.34	0.5			-5.05	0.0184957	-0.00558659	-0.0568675	0.0645578	-0.0585809	0.0405204	-0.0072942	-0.0148488	0.0691489
-4.95	-0.0348266	0.0175226	0.00591733	0.0205037	-0.0206771	0.0116189	-0.0235434	0.0120386	0.0218689	0.0192043	-0.00430145	0.0134528			-4.95	-0.7	-0.05	-2.18	-2	0.29	1.18	-2.42	-1.39	-0.44			-4.95	-0.87	-0.07	-2.05	1.45	0.08	-0.29	3.83	-1.34	1.5			-4.95	-0.0431566	-0.00558659	-0.10506	-0.129116	0.0239274	0.0219331	-0.0420285	-0.0148488	-0.0195035
-4.85	0.0105886	0.013336	0.0538685	0.0224309	0.00210705	0.00744839	-0.00300579	0.0148395	-0.000533454	0.00952288	0.0088885	0.0261812			-4.85	0.3	-0.05	-0.18	1	-0.71	0.18	1.58	-1.39	1.56			-4.85	0.13	-0.07	0.95	2.45	2.08	1.71	0.83	-0.34	1.5			-4.85	0.0184957	-0.00558659	-0.0086747	0.0645578	-0.0585809	0.00334572	0.0274401	-0.0148488	0.0691489
-4.75	0.0255925	0.0204368	0.0429102	0.0187012	0.00614715	0.0180184	-0.0127477	0.0140781	-0.00464032	0.00750826	-0.00350099	0.017134			-4.75	2.3	-0.05	1.82	1	-0.71	0.18	0.58	0.61	-0.44			-4.75	0.13	-0.07	0.95	0.45	2.08	3.71	-0.17	0.66	1.5			-4.75	0.1418	-0.00558659	0.0877108	0.0645578	-0.0585809	0.00334572	0.0100729	0.0065164	-0.0195035
-4.65	0.0150411	0.017527	-0.028021	0.01158	-0.0256119	0.0254637	-0.0194365	0.0155233	0.0159186	0.015825	-0.0125148	0.00906567			-4.65	1.3	0.95	-0.18	-1.33227e-16	-0.71	1.18	-1.42	3.61	-0.44			-4.65	-0.87	-0.07	-0.05	-0.55	-0.92	-2.29	0.83	1.66	-1.5			-4.65	0.080148	0.106145	-0.0086747	-8.60082e-18	-0.0585809	0.0219331	-0.0246613	0.0385643	-0.0195035
-4.55	-0.0294186	0.0196417	-0.0108637	0.0118695	-0.0165976	0.0127414	0.00516541	0.0107007	-0.0167385	0.00772446	-0.0228838	0.0113876			-4.55	-0.7	-0.05	-3.18	-1.33227e-16	-0.71	-1.82	-1.42	-1.39	1.56			-4.55	0.13	-0.07	-1.05	-0.55	0.08	0.71	2.83	-1.34	-1.5			-4.55	-0.0431566	-0.00558659	-0.153253	-8.60082e-18	-0.0585809	-0.033829	-0.0246613	-0.0148488	0.0691489
-4.45	-0.0396673	0.0246771	0.0560346	0.0249663	0.0226897	0.0208211	-0.0122771	0.0151498	0.0060693	0.0118123	-0.0185009	0.00682344			-4.45	0.3	-0.05	-2.18	-3	-0.71	-2.82	0.58	4.61	-0.44			-4.45	-0.87	-0.07	0.95	1.45	1.08	3.71	11.83	-0.34	1.5			-4.45	0.0184957	-0.00558659	-0.10506	-0.193673	-0.0585809	-0.0524164	0.0100729	0.0492469	-0.0195035
-4.35	0.0214581	0.0175067	-0.00590071	0.027813	-0.0225144	0.0133305	-0.0256086	0.0142698	-0.0047759	0.00755178	-0.0202354	0.0187407			-4.35	0.3	-0.05	-0.18	2	-0.71	1.18	0.58	1.61	1.56			-4.35	2.13	-0.07	-3.05	-1.55	0.08	-2.29	3.83	1.66	0.5			-4.35	0.0184957	-0.00558659	-0.0086747	0.129116	-0.0585809	0.0219331	0.0100729	0.017199	0.0691489
-4.25	-0.0171864	0.013688	-0.0235255	0.0119986	-0.000578827	0.0221183	-0.00172188	0.0239431	0.0452345	0.0333083	0.0196944	0.0142465			-4.25	-0.7	-0.05	0.82	-1.33227e-16	-0.71	2.18	-3.42	-0.39	-1.44			-4.25	-0.87	-0.07	-1.05	-0.55	-0.92	-2.29	0.83	1.66	0.5			-4.25	-0.0431566	-0.00558659	0.0395181	-8.60082e-18	-0.0585809	0.0405204	-0.0593956	-0.00416622	-0.0638298
-4.15	-0.0146498	0.0246962	0.00500017	0.0145116	-0.00687991	0.0124127	-0.018313	0.0208993	-0.0124915	0.0114698	-0.0132354	0.0132729			-4.15	0.3	-0.05	-2.18	-2	-0.71	1.18	1.58	-1.39	2.56			-4.15	-0.87	-0.07	-0.05	-0.55	1.08	2.71	-0.17	-1.34	0.5			-4.15	0.0184957	-0.00558659	-0.10506	-0.129116	-0.0585809	0.0219331	0.0274401	-0.0148488	0.113475
-4.05	0.0108536	0.0343054	-0.00972816	0.0247606	0.0179276	0.0239074	0.0253003	0.0188197	-0.007818	0.0101917	-0.00976777	0.0124803			-4.05	-0.7	-0.05	5.82	-1.33227e-16	-0.71	-1.82	-0.42	-1.39	-0.44			-4.05	2.13	-0.07	-1.05	-1.55	-0.92	-2.29	4.83	-0.34	-0.5			-4.05	-0.0431566	-0.00558659	0.280482	-8.60082e-18	-0.0585809	-0.033829	-0.0072942	-0.0148488	-0.0195035
-3.95	-0.00430712	0.0141117	0.0405967	0.0215193	0.0118961	0.015855	-0.0106007	0.0186582	-0.0112431	0.010592	-0.00629458	0.0196496			-3.95	0.3	-0.05	-0.18	1	0.29	-2.82	-4.42	1.61	-0.44			-3.95	2.13	0.93	1.95	0.45	1.08	-2.29	-0.17	-1.34	-0.5			-3.95	0.0184957	-0.00558659	-0.0086747	0.0645578	0.0239274	-0.0524164	-0.0767628	0.017199	-0.0195035
-3.85	0.00886697	0.0169995	0.0135334	0.0168397	0.0248673	0.0192808	-0.0255332	0.0164767	0.00453104	0.027547	-0.0129591	0.00925235			-3.85	-0.7	-0.05	1.82	-1	0.29	4.18	1.58	-0.39	-0.44			-3.85	0.13	-0.07	-2.05	0.45	1.08	0.71	2.83	1.66	0.5			-3.85	-0.0431566	-0.00558659	0.0877108	-0.0645578	0.0239274	0.0776952	0.0274401	-0.00416622	-0.0195035
-3.75	-0.0303952	0.0123603	-0.00480647	0.016384	0.00129297	0.0222938	-0.0191561	0.0132344	0.0026624	0.0188666	-0.0023609	0.0142333			-3.75	-0.7	-0.05	-1.18	-1.33227e-16	-0.71	0.18	-4.42	2.61	-1.44			-3.75	0.13	-0.07	-1.05	-0.55	0.08	-0.29	-3.17	-1.34	2.5			-3.75	-0.0431566	-0.00558659	-0.0568675	-8.60082e-18	-0.0585809	0.00334572	-0.0767628	0.0278816	-0.0638298
-3.65	0.0388157	0.0297839	-0.00709656	0.020823	0.00820442	0.0163552	-0.0087164	0.0128009	0.0215445	0.0159777	0.0165117	0.0110117			-3.65	0.3	-0.05	4.82	2	-0.71	2.18	1.58	-1.39	-0.44			-3.65	1.13	-0.07	-2.05	0.45	-0.92	3.71	1.83	-1.34	-1.5			-3.65	0.0184957	-0.00558659	0.232289	0.129116	-0.0585809	0.0405204	0.0274401	-0.0148488	-0.0195035
-3.55	0.00114379	0.0244639	0.0559788	0.0551682	0.00151763	0.0166231	0.00154474	0.0139266	-0.0209908	0.0166706	-0.0182541	0.0117568			-3.55	0.3	-0.05	3.82	-1	-0.71	-0.82	-1.42	-0.39	-0.44			-3.55	-0.87	-0.07	9.95	1.45	0.08	0.71	1.83	0.66	-1.5			-3.55	0.0184957	-0.00558659	0.184096	-0.0645578	-0.0585809	-0.0152416	-0.0246613	-0.00416622	-0.0195035
-3.45	-0.00934955	0.0133893	-0.0177268	0.0133185	-0.0150691	0.0198065	0.00890383	0.0104176	0.00346606	0.0118212	0.00224141	0.0064033			-3.45	-0.7	-0.05	-1.18	1	-0.71	-0.82	0.58	-0.39	0.56			-3.45	-0.87	-0.07	-1.05	0.45	-0.92	-1.29	2.83	-0.34	-0.5			-3.45	-0.0431566	-0.00558659	-0.0568675	0.0645578	-0.0585809	-0.0152416	0.0100729	-0.00416622	0.0248227
-3.35	-0.00292123	0.0125024	0.0119162	0.0371153	-0.0105891	0.0152814	-0.00204838	0.0104945	-0.00563671	0.012306	-0.022855	0.0149051			-3.35	-0.7	-0.05	-0.18	-1.33227e-16	-0.71	2.18	3.58	0.61	-0.44			-3.35	-0.87	-0.07	-4.05	-0.55	1.08	0.71	5.83	-0.34	4.5			-3.35	-0.0431566	-0.00558659	-0.0086747	-8.60082e-18	-0.0585809	0.0405204	0.0621744	0.0065164	-0.0195035
-3.25	-0.0116767	0.0136953	-0.00442989	0.0236649	-0.00819273	0.0173415	0.000582303	0.0105736	-0.0137331	0.00908037	0.0221605	0.0188448			-3.25	-0.7	-0.05	-1.18	-1.77636e-16	-0.71	3.18	-2.42	1.61	0.56			-3.25	0.13	-0.07	0.95	-2.55	1.08	1.71	-2.17	1.66	-0.5			-3.25	-0.0431566	-0.00558659	-0.0568675	-1.14678e-17	-0.0585809	0.0591078	-0.0420285	0.017199	0.0248227
-3.15	0.00650515	0.0128101	-0.0200267	0.0140468	-0.00041537	0.0157685	-0.00602928	0.0182385	0.0145775	0.02508	0.0412631	0.0267054			-3.15	0.3	-0.05	-0.18	1	0.29	1.18	-4.42	-0.39	0.56			-3.15	-0.87	-0.07	-1.05	-0.55	-0.92	0.71	3.83	-1.34	-0.5			-3.15	0.0184957	-0.00558659	-0.0086747	0.0645578	0.0239274	0.0219331	-0.0767628	-0.00416622	0.0248227
-3.05	0.0310413	0.0254204	-0.0576639	0.0224447	0.00550811	0.0191399	0.00829609	0.0156918	-0.0169758	0.0172608	-0.0233001	0.0117036			-3.05	0.3	-0.05	0.82	3	1.29	-0.82	0.58	-0.39	-1.44			-3.05	0.13	-0.07	-4.05	-1.55	0.08	-2.29	-6.17	-1.34	-1.5			-3.05	0.0184957	-0.00558659	0.0395181	0.193673	0.106436	-0.0152416	0.0100729	-0.00416622	-0.0638298
-2.95	0.000575283	0.0167233	0.0218467	0.0268651	-0.0305503	0.0152796	-0.014964	0.0159434	-0.00457094	0.013927	0.0245168	0.0183364			-2.95	1.3	-0.05	-1.18	1	-0.71	2.18	-1.42	-1.39	-0.44			-2.95	-0.87	-0.07	2.95	2.45	0.08	-2.29	1.83	2.66	-1.5			-2.95	0.080148	-0.00558659	-0.0568675	0.0645578	-0.0585809	0.0405204	-0.0246613	-0.0148488	-0.0195035
-2.85	-0.00328567	0.0303663	-0.0245732	0.0169594	-0.011687	0.0145546	0.00041198	0.0227644	-0.00057929	0.019014	0.00598817	0.0138877			-2.85	-0.7	-0.05	4.82	-1.33227e-16	-0.71	-1.82	-2.42	-1.39	-1.44			-2.85	-0.87	-0.07	-1.05	-1.55	1.08	-1.29	-2.17	-1.34	-0.5			-2.85	-0.0431566	-0.00558659	0.232289	-8.60082e-18	-0.0585809	-0.033829	-0.0420285	-0.0148488	-0.0638298
-2.75	0.0535308	0.0222972	-0.00662948	0.010187	-0.040289	0.0154716	0.016161	0.0185549	-0.00085172	0.0112354	0.0228709	0.0218037			-2.75	1.3	-0.05	0.82	3	1.29	-0.82	3.58	-0.39	0.56			-2.75	-0.87	-0.07	0.95	-0.55	0.08	-1.29	-1.17	0.66	0.5			-2.75	0.080148	-0.00558659	0.0395181	0.193673	0.106436	-0.0152416	0.0621744	-0.00416622	0.0248227
-2.65	-0.00400599	0.0145019	0.00787982	0.0114265	-0.0118954	0.0233467	-0.0189253	0.0244679	-0.00351943	0.0157861	0.00212995	0.0166025			-2.65	0.3	-0.05	-1.18	-1	0.29	0.18	4.58	-1.39	-0.44			-2.65	0.13	-0.07	0.95	0.45	0.08	-2.29	-1.17	-1.34	1.5			-2.65	0.0184957	-0.00558659	-0.0568675	-0.0645578	0.0239274	0.00334572	0.0795415	-0.0148488	-0.0195035
-2.55	-0.021157	0.0252212	0.00615513	0.0135193	0.00472288	0.0139228	0.000829008	0.0195902	-0.0211166	0.0140722	-0.000800581	0.0118531			-2.55	-0.7	-0.05	-4.18	1	0.29	0.18	-2.42	-1.39	0.56			-2.55	-0.87	-0.07	1.95	0.45	0.08	-0.29	-0.17	1.66	-0.5			-2.55	-0.0431566	-0.00558659	-0.201446	0.0645578	0.0239274	0.00334572	-0.0420285	-0.0148488	0.0248227
-2.45	0.00583492	0.0184455	0.00104935	0.0190623	0.016256	0.0153135	0.0278086	0.0203982	0.00787781	0.0225944	-0.00572115	0.0123684			-2.45	0.3	-0.05	2.82	-1	0.29	0.18	-1.42	-1.39	-0.44			-2.45	1.13	-0.07	-2.05	1.45	0.08	-1.29	-2.17	-1.34	0.5			-2.45	0.0184957	-0.00558659	0.135904	-0.0645578	0.0239274	0.00334572	-0.0246613	-0.0148488	-0.0195035
-2.35	-0.00146276	0.0144753	0.0219252	0.0162522	0.0153067	0.0193772	-0.0192544	0.0119731	-0.00803646	0.0190789	0.00631111	0.0111046			-2.35	-0.7	-0.05	-0.18	1	0.29	3.18	-1.42	-1.39	-1.44			-2.35	0.13	-0.07	2.95	0.45	0.08	1.71	-1.17	-1.34	0.5			-2.35	-0.0431566	-0.00558659	-0.0086747	0.0645578	0.0239274	0.0591078	-0.0246613	-0.0148488	-0.0638298
-2.25	-0.0324382	0.0292008	-0.00806003	0.0185437	0.00860794	0.0217897	-0.016651	0.0159802	-0.0276486	0.0126707	-0.0242334	0.0138917			-2.25	-0.7	-0.05	-5.18	-1	0.29	1.18	1.58	1.61	-0.44			-2.25	0.13	-0.07	1.95	-1.55	0.08	0.71	-2.17	1.66	-1.5			-2.25	-0.0431566	-0.00558659	-0.249639	-0.0645578	0.0239274	0.0219331	0.0274401	0.017199	-0.0195035
-2.15	0.0359661	0.0135193	-0.00239366	0.0306905	0.0166437	0.0180101	-0.00651499	0.0167914	0.00453196	0.0146621	0.0257213	0.0182263			-2.15	1.3	-0.05	1.82	1	0.29	1.18	-1.42	0.61	1.56			-2.15	-0.87	-0.07	0.95	3.45	-0.92	-3.29	-3.17	-1.34	-0.5			-2.15	0.080148	-0.00558659	0.0877108	0.0645578	0.0239274	0.0219331	-0.0246613	0.0065164	0.0691489
-2.05	-0.0121543	0.0163051	0.00215881	0.0278822	-0.00438356	0.0123379	0.020194	0.0314009	0.0112374	0.018227	-0.01024	0.0173853			-2.05	1.3	-0.05	-0.18	-1	-0.71	2.18	-1.42	-0.39	-1.44			-2.05	-0.87	-0.07	-2.05	-0.55	2.08	-2.29	5.83	0.66	-0.5			-2.05	0.080148	-0.00558659	-0.0086747	-0.0645578	-0.0585809	0.0405204	-0.0246613	-0.00416622	-0.0638298
-1.95	0.0318679	0.0234831	0.0125113	0.019918	0.0167369	0.0171205	0.0187538	0.022574	0.000191092	0.0178046	-0.022154	0.0155587			-1.95	2.3	-0.05	2.82	0	-0.71	-1.82	0.58	2.61	1.56			-1.95	0.13	-0.07	0.95	2.45	0.08	-1.29	-2.17	-1.34	-0.5			-1.95	0.1418	-0.00558659	0.135904	0	-0.0585809	-0.033829	0.0100729	0.0278816	0.0691489
-1.85	0.0463736	0.0264706	0.0164564	0.0292481	0.0422744	0.030589	0.0310525	0.0271548	0.00199547	0.0121604	0.00248377	0.0124039			-1.85	0.3	0.95	-0.18	-1	2.29	0.18	7.58	1.61	0.56			-1.85	2.13	-0.07	-2.05	2.45	-0.92	-0.29	-2.17	1.66	1.5			-1.85	0.0184957	0.106145	-0.0086747	-0.0645578	0.188944	0.00334572	0.131643	0.017199	0.0248227
-1.75	0.0329526	0.024541	-0.000442833	0.0194673	-0.0122199	0.0187308	0.00940705	0.026743	0.00801349	0.00826344	0.00563938	0.0173636			-1.75	-0.7	-0.05	-0.18	3	1.29	2.18	-0.42	-0.39	0.56			-1.75	-0.87	-0.07	-2.05	0.45	1.08	-1.29	3.83	1.66	-0.5			-1.75	-0.0431566	-0.00558659	-0.0086747	0.193673	0.106436	0.0405204	-0.0072942	-0.00416622	0.0248227
-1.65	0.0229054	0.0184883	-0.0122298	0.027297	0.0309799	0.021561	-0.0105858	0.00613902	-0.0221678	0.0137332	0.0446423	0.0177119			-1.65	1.3	-0.05	-1.18	1	1.29	3.18	-0.42	-1.39	-0.44			-1.65	-0.87	-0.07	-2.05	2.45	-0.92	2.71	-3.17	3.66	-1.5			-1.65	0.080148	-0.00558659	-0.0568675	0.0645578	0.106436	0.0591078	-0.0072942	-0.0148488	-0.0195035
-1.55	-0.00234544	0.0193156	-0.00651308	0.0148859	-0.00267304	0.0161184	-0.00822485	0.0124036	-0.00727236	0.0109883	-0.01703	0.0165013			-1.55	0.3	-0.05	-2.18	0	1.29	0.18	-3.42	-0.39	0.56			-1.55	0.13	-0.07	1.95	-0.55	0.08	-0.29	-2.17	-1.34	-1.5			-1.55	0.0184957	-0.00558659	-0.10506	0	0.106436	0.00334572	-0.0593956	-0.00416622	0.0248227
-1.45	-0.00485995	0.0111089	-0.00543806	0.010958	-0.00848597	0.0165214	-0.0194967	0.0127701	0.000966501	0.00908644	0.0162907	0.0279768			-1.45	-0.7	-0.05	-1.18	4.44089e-17	0.29	-0.82	2.58	2.61	-0.44			-1.45	-0.87	-0.07	-0.05	-0.55	0.08	-0.29	-0.17	-1.34	1.5			-1.45	-0.0431566	-0.00558659	-0.0568675	2.86694e-18	0.0239274	-0.0152416	0.0448072	0.0278816	-0.0195035
-1.35	0.00967667	0.0146553	0.0297997	0.0222324	-0.000740579	0.0259368	0.0172716	0.0166432	0.000345066	0.01474	0.0113941	0.0147609			-1.35	0.3	-0.05	-1.18	-1.33227e-16	1.29	1.18	-0.42	-1.39	0.56			-1.35	2.13	-0.07	0.95	1.45	-0.92	-2.29	4.83	1.66	0.5			-1.35	0.0184957	-0.00558659	-0.0568675	-8.60082e-18	0.106436	0.0219331	-0.0072942	-0.0148488	0.0248227
-1.25	0.0293857	0.0127506	-0.0320061	0.0114634	-0.0182144	0.00944158	-0.00281533	0.012345	0.00820921	0.0110593	0.00557651	0.0285793			-1.25	1.3	-0.05	1.82	-8.88178e-17	0.29	-0.82	3.58	0.61	0.56			-1.25	0.13	-0.07	-0.05	-0.55	-0.92	-2.29	-4.17	0.66	-1.5			-1.25	0.080148	-0.00558659	0.0877108	-5.73388e-18	0.0239274	-0.0152416	0.0621744	0.0065164	0.0248227
-1.15	-0.0369338	0.0107013	-0.0144294	0.0234292	0.0164057	0.0201721	0.0165791	0.0253665	0.00859709	0.0255718	0.0338381	0.0380257			-1.15	-0.7	-0.05	-1.18	-1	-0.71	-2.82	1.58	-1.39	-1.44			-1.15	1.13	-0.07	0.95	-2.55	-0.92	1.71	-0.17	-0.34	-0.5			-1.15	-0.0431566	-0.00558659	-0.0568675	-0.0645578	-0.0585809	-0.0524164	0.0274401	-0.0148488	-0.0638298
-1.05	0.00964912	0.0183752	0.00871433	0.0416675	-0.0192461	0.0226441	0.00192234	0.012067	0.0300218	0.018872	-0.0153943	0.011518			-1.05	-0.7	-0.05	-1.18	1	1.29	3.18	-1.42	0.61	-0.44			-1.05	-0.87	0.93	5.95	-1.55	-0.92	-4.29	-3.17	-1.34	1.5			-1.05	-0.0431566	-0.00558659	-0.0568675	0.0645578	0.106436	0.0591078	-0.0246613	0.0065164	-0.0195035
-0.95	-0.0045051	0.00936702	0.0282458	0.0290246	0.00877451	0.0110394	-0.00250198	0.0149634	-0.00385987	0.0232678	0.0213888	0.0190137			-0.95	0.3	-0.05	-0.18	-1.33227e-16	-0.71	0.18	2.58	-1.39	-0.44			-0.95	1.13	0.93	3.95	-0.55	-0.92	-0.29	3.83	0.66	-1.5			-0.95	0.0184957	-0.00558659	-0.0086747	-8.60082e-18	-0.0585809	0.00334572	0.0448072	-0.0148488	-0.0195035
-0.85	-0.03897	0.0129154	-0.0272783	0.0121118	0.0140093	0.0238266	-0.0109041	0.00988698	-0.00963622	0.0104898	0.0227742	0.0219141			-0.85	-0.7	-0.05	-2.18	-1	-0.71	-2.82	-2.42	-0.39	0.56			-0.85	-0.87	-0.07	-0.05	-0.55	-0.92	-2.29	1.83	0.66	-1.5			-0.85	-0.0431566	-0.00558659	-0.10506	-0.0645578	-0.0585809	-0.0524164	-0.0420285	-0.00416622	0.0248227
-0.75	0.0178022	0.00978752	0.014439	0.0222326	-0.0257457	0.0190487	-0.0289627	0.014267	0.0202431	0.0252664	-0.0174498	0.00484095			-0.75	0.3	-0.05	0.82	1.77636e-16	0.29	-0.82	2.58	-1.39	1.56			-0.75	-0.87	0.93	2.95	0.45	0.08	-1.29	-2.17	-1.34	-0.5			-0.75	0.0184957	-0.00558659	0.0395181	1.14678e-17	0.0239274	-0.0152416	0.0448072	-0.0148488	0.0691489
-0.65	-0.00106462	0.0148302	-0.0059143	0.0131089	-0.029079	0.0212608	-0.0320292	0.00953111	-0.0136074	0.00964175	0.0288651	0.0183848			-0.65	1.3	-0.05	-1.18	-1.33227e-16	0.29	-1.82	-3.42	1.61	0.56			-0.65	0.13	-0.07	-2.05	0.45	0.08	1.71	0.83	-1.34	-0.5			-0.65	0.080148	-0.00558659	-0.0568675	-8.60082e-18	0.0239274	-0.033829	-0.0593956	0.017199	0.0248227
-0.55	0.0198434	0.0281142	-0.0126996	0.0164763	-0.0319146	0.013296	-0.00729178	0.00792506	-0.000716254	0.0123713	0.00351125	0.0285952			-0.55	-0.7	0.95	3.82	-1	0.29	2.18	-4.42	2.61	-0.44			-0.55	0.13	-0.07	1.95	-0.55	-0.92	-1.29	-0.17	-0.34	-1.5			-0.55	-0.0431566	0.106145	0.184096	-0.0645578	0.0239274	0.0405204	-0.0767628	0.0278816	-0.0195035
-0.45	0.00892411	0.0176689	0.00727005	0.0349003	-0.0279717	0.0129981	0.00331952	0.0130105	-0.0144212	0.0111683	-0.00641734	0.00801209			-0.45	0.3	-0.05	-0.18	-1	1.29	1.18	-2.42	-1.39	1.56			-0.45	0.13	-0.07	-3.05	3.45	1.08	-0.29	-5.17	1.66	-0.5			-0.45	0.0184957	-0.00558659	-0.0086747	-0.0645578	0.106436	0.0219331	-0.0420285	-0.0148488	0.0691489
-0.35	-0.0143716	0.0222207	7.98407e-05	0.0162141	-0.0141578	0.0198587	-0.0177674	0.0188635	0.00998891	0.0144454	0.00560063	0.0216386			-0.35	-0.7	-0.05	-2.18	2	-0.71	0.18	-3.42	-1.39	0.56			-0.35	0.13	-0.07	1.95	-0.55	-0.92	-0.29	2.83	-0.34	-0.5			-0.35	-0.0431566	-0.00558659	-0.10506	0.129116	-0.0585809	0.00334572	-0.0593956	-0.0148488	0.0248227
-0.25	-0.0043835	0.0260149	-0.0622712	0.0309136	-0.0184288	0.02113	-0.022726	0.0165802	0.0343302	0.0134917	0.0357755	0.0296901			-0.25	1.3	-0.05	-2.18	-2	0.29	-1.82	0.58	0.61	2.56			-0.25	-0.87	-0.07	-6.05	-1.55	0.08	-3.29	-2.17	0.66	-0.5			-0.25	0.080148	-0.00558659	-0.10506	-0.129116	0.0239274	-0.033829	0.0100729	0.0065164	0.113475
-0.15	0.0131341	0.0119315	-0.00887238	0.00955498	-0.00568654	0.0157774	-0.0235333	0.0128201	0.00522495	0.0187828	0.0121614	0.0163346			-0.15	0.3	-0.05	-0.18	8.88178e-17	0.29	-0.82	5.58	2.61	-0.44			-0.15	0.13	-0.07	0.95	-0.55	0.08	-0.29	-3.17	-1.34	-0.5			-0.15	0.0184957	-0.00558659	-0.0086747	5.73388e-18	0.0239274	-0.0152416	0.0969086	0.0278816	-0.0195035
-0.05	-0.0197746	0.0160342	-0.00414583	0.024887	0.00162544	0.00849199	0.0163288	0.0147939	0.0010879	0.00960242	0.00182037	0.012648			-0.05	-0.7	-0.05	-2.18	0	-0.71	-2.82	2.58	1.61	0.56			-0.05	0.13	-0.07	-3.05	1.45	-0.92	0.71	-2.17	4.66	1.5			-0.05	-0.0431566	-0.00558659	-0.10506	0	-0.0585809	-0.0524164	0.0448072	0.017199	0.0248227
0.05	0.468453	0.0694612	0.507956	0.0611113	0.568606	0.0792325	0.714922	0.0468798	0.582136	0.0981404	0.491664	0.0890443			0.05	8.3	1.95	10.82	6	2.29	31.18	50.58	51.61	8.56			0.05	5.13	3.93	8.95	5.45	4.08	36.71	49.83	55.66	12.5			0.05	0.511714	0.217877	0.521446	0.387347	0.188944	0.579554	0.87843	0.55133	0.379433
0.15	0.687539	0.10632	0.589893	0.0993904	0.350643	0.0555979	0.482541	0.050332	0.224976	0.0893462	0.396555	0.095454			0.15	8.3	7.95	15.82	2	4.29	29.18	57.58	93.61	22.56			0.15	10.13	1.93	8.95	2.45	5.08	46.71	53.83	86.66	16.5			0.15	0.511714	0.888268	0.76241	0.129116	0.35396	0.542379	1	1	1
0.25	0.427804	0.0819466	0.423571	0.0736832	0.321855	0.0899788	0.461466	0.11317	0.193871	0.0689012	0.390185	0.0958218			0.25	9.3	0.95	9.82	10	3.29	8.18	49.58	44.61	6.56			0.25	2.13	5.93	1.95	5.45	4.08	30.71	42.83	42.66	10.5			0.25	0.573366	0.106145	0.473253	0.645578	0.271452	0.152045	0.861063	0.476552	0.29078
0.35	0.311638	0.0830592	0.354307	0.0766617	0.352538	0.0906581	0.41694	0.088967	0.272141	0.0818737	0.372189	0.11082			0.35	7.3	-0.05	0.82	4	8.29	7.18	38.58	26.61	6.56			0.35	1.13	0.93	8.95	1.45	4.08	29.71	40.83	31.66	12.5			0.35	0.450062	-0.00558659	0.0395181	0.258231	0.683993	0.133457	0.670024	0.284265	0.29078
0.45	0.450816	0.0575243	0.285357	0.0918465	0.42101	0.0976981	0.446575	0.0762048	0.371522	0.118707	0.401893	0.113196			0.45	5.3	4.95	6.82	5	8.29	13.18	42.58	40.61	9.56			0.45	0.13	0.93	1.95	0.45	2.08	32.71	45.83	35.66	8.5			0.45	0.326757	0.553073	0.328675	0.322789	0.683993	0.244981	0.739493	0.433821	0.423759
0.55	0.429972	0.0765238	0.332615	0.0761996	0.405179	0.118561	0.41505	0.117108	0.341856	0.0782609	0.38585	0.109594			0.55	12.3	0.95	6.82	11	5.29	14.18	38.58	28.61	6.56			0.55	1.13	1.93	7.95	0.45	3.08	30.71	42.83	28.66	9.5			0.55	0.758323	0.106145	0.328675	0.710136	0.436469	0.263569	0.670024	0.30563	0.29078
0.65	0.373315	0.0618996	0.320167	0.0782935	0.276488	0.0931356	0.370071	0.0805698	0.338759	0.0861771	0.307994	0.0700614			0.65	10.3	0.95	3.82	7	4.29	12.18	35.58	29.61	10.56			0.65	1.13	2.93	7.95	0.45	1.08	37.71	35.83	30.66	7.5			0.65	0.635018	0.106145	0.184096	0.451904	0.35396	0.226394	0.617923	0.316312	0.468085
0.75	0.377168	0.0558669	0.247094	0.0707242	0.331699	0.0772754	0.446664	0.108321	0.279945	0.0906465	0.341461	0.0995948			0.75	3.3	2.95	4.82	7	5.29	11.18	42.58	34.61	9.56			0.75	-0.87	-0.07	3.95	1.45	5.08	23.71	32.83	30.66	5.5			0.75	0.203453	0.329609	0.232289	0.451904	0.436469	0.207807	0.739493	0.369725	0.423759
0.85	0.336241	0.0941147	0.300933	0.0729379	0.304458	0.0785144	0.416335	0.0843581	0.36326	0.0915569	0.305977	0.0982274			0.85	1.3	-0.05	1.82	8	10.29	17.18	35.58	33.61	4.56			0.85	1.13	-0.07	4.95	1.45	4.08	30.71	34.83	35.66	9.5			0.85	0.080148	-0.00558659	0.0877108	0.516462	0.84901	0.319331	0.617923	0.359043	0.202128
0.95	0.34624	0.0505822	0.355409	0.0774674	0.31278	0.0783535	0.348748	0.098893	0.293964	0.0863366	0.348118	0.0863444			0.95	6.3	2.95	8.82	6	0.29	16.18	34.58	34.61	6.56			0.95	0.13	-0.07	5.95	5.45	5.08	34.71	34.83	35.66	11.5			0.95	0.388409	0.329609	0.42506	0.387347	0.0239274	0.300743	0.600556	0.369725	0.29078
1.05	0.326953	0.0582577	0.26698	0.0788493	0.321353	0.0765997	0.335889	0.0986441	0.288471	0.076219	0.3823	0.104311			1.05	1.3	1.95	4.82	6	5.29	17.18	40.58	25.61	6.56			1.05	-0.87	-0.07	8.95	0.45	3.08	22.71	37.83	31.66	7.5			1.05	0.080148	0.217877	0.232289	0.387347	0.436469	0.319331	0.704759	0.273582	0.29078
1.15	0.331639	0.0671747	0.235642	0.0837307	0.337776	0.085992	0.388327	0.0887031	0.320946	0.0716729	0.311746	0.0833897			1.15	9.3	-0.05	5.82	7	2.29	13.18	37.58	24.61	7.56			1.15	-0.87	-0.07	5.95	0.45	0.08	29.71	34.83	34.66	7.5			1.15	0.573366	-0.00558659	0.280482	0.451904	0.188944	0.244981	0.652657	0.262899	0.335106
1.25	0.380182	0.0746994	0.235133	0.0994261	0.365509	0.0992196	0.380096	0.0879554	0.329146	0.0872082	0.319666	0.0984246			1.25	9.3	1.95	0.82	5	5.29	11.18	46.58	36.61	9.56			1.25	-0.87	-0.07	-2.05	-0.55	3.08	21.71	42.83	41.66	10.5			1.25	0.573366	0.217877	0.0395181	0.322789	0.436469	0.207807	0.808961	0.391091	0.423759
1.35	0.340518	0.0584041	0.240318	0.0835497	0.377286	0.0696936	0.345001	0.0871483	0.36873	0.106753	0.322006	0.078074			1.35	7.3	-0.05	3.82	7	4.29	23.18	33.58	34.61	5.56			1.35	-0.87	-0.07	1.95	-0.55	6.08	30.71	28.83	32.66	5.5			1.35	0.450062	-0.00558659	0.184096	0.451904	0.35396	0.430855	0.583189	0.369725	0.246454
1.45	0.412978	0.0452444	0.223211	0.0697992	0.327467	0.0645075	0.304994	0.0829523	0.254425	0.0828979	0.266096	0.0836117			1.45	7.3	1.95	11.82	5	5.29	18.18	37.58	28.61	9.56			1.45	2.13	-0.07	0.95	1.45	0.08	21.71	30.83	39.66	8.5			1.45	0.450062	0.217877	0.569639	0.322789	0.436469	0.337918	0.652657	0.30563	0.423759
1.55	0.292164	0.0402805	0.215772	0.0819314	0.247146	0.0730852	0.36474	0.0822199	0.306001	0.0839436	0.323231	0.0867236			1.55	3.3	0.95	4.82	5	4.29	14.18	30.58	34.61	5.56			1.55	-0.87	-0.07	3.95	-1.55	2.08	22.71	36.83	36.66	6.5			1.55	0.203453	0.106145	0.232289	0.322789	0.35396	0.263569	0.531087	0.369725	0.246454
1.65	0.330542	0.0427876	0.224188	0.0809416	0.295268	0.0785679	0.337144	0.0926909	0.25798	0.0625592	0.265598	0.0800972			1.65	3.3	1.95	5.82	4	5.29	21.18	34.58	31.61	5.56			1.65	0.13	-0.07	9.95	-1.55	1.08	31.71	21.83	35.66	4.5			1.65	0.203453	0.217877	0.280482	0.258231	0.436469	0.39368	0.600556	0.337678	0.246454
1.75	0.316569	0.0585797	0.271493	0.0604952	0.360726	0.0790704	0.267219	0.0918342	0.216235	0.063244	0.249812	0.0962075			1.75	8.3	1.95	0.82	4	3.29	11.18	35.58	40.61	6.56			1.75	0.13	-0.07	5.95	3.45	3.08	18.71	31.83	37.66	8.5			1.75	0.511714	0.217877	0.0395181	0.258231	0.271452	0.207807	0.617923	0.433821	0.29078
1.85	0.459254	0.0559782	0.233765	0.0757456	0.268351	0.0658347	0.345093	0.0808396	0.261968	0.0768248	0.296525	0.0948888			1.85	12.3	1.95	10.82	9	4.29	21.18	34.58	30.61	8.56			1.85	0.13	-0.07	1.95	1.45	1.08	24.71	35.83	38.66	7.5			1.85	0.758323	0.217877	0.521446	0.58102	0.35396	0.39368	0.600556	0.326995	0.379433
1.95	0.33286	0.0629419	0.232797	0.0700461	0.339382	0.0589267	0.372996	0.0765456	0.232974	0.062722	0.250029	0.0925749			1.95	10.3	0.95	2.82	5	1.29	18.18	29.58	34.61	10.56			1.95	2.13	-0.07	-1.05	1.45	4.08	21.71	34.83	27.66	6.5			1.95	0.635018	0.106145	0.135904	0.322789	0.106436	0.337918	0.51372	0.369725	0.468085
2.05	0.338009	0.0521214	0.239325	0.0785647	0.268005	0.07364	0.280281	0.0718022	0.219559	0.0702219	0.241857	0.0673416			2.05	6.3	1.95	2.82	8	3.29	10.18	35.58	34.61	7.56			2.05	3.13	-0.07	1.95	0.45	0.08	23.71	38.83	36.66	7.5			2.05	0.388409	0.217877	0.135904	0.516462	0.271452	0.189219	0.617923	0.369725	0.335106
2.15	0.334854	0.0367073	0.22834	0.0602883	0.308398	0.0647674	0.337899	0.0810065	0.202682	0.0690815	0.315622	0.0791795			2.15	7.3	1.95	4.82	6	2.29	16.18	28.58	29.61	9.56			2.15	1.13	-0.07	6.95	-0.55	2.08	19.71	22.83	31.66	9.5			2.15	0.450062	0.217877	0.232289	0.387347	0.188944	0.300743	0.496353	0.316312	0.423759
2.25	0.303529	0.0470648	0.216564	0.0591769	0.276575	0.0727318	0.257146	0.0813482	0.263235	0.0868266	0.29505	0.100038			2.25	5.3	0.95	3.82	7	3.29	16.18	30.58	37.61	3.56			2.25	1.13	-0.07	5.95	0.45	1.08	20.71	27.83	34.66	5.5			2.25	0.326757	0.106145	0.184096	0.451904	0.271452	0.300743	0.531087	0.401773	0.157801
2.35	0.290898	0.0498299	0.164394	0.0744199	0.322529	0.0648943	0.290342	0.0724193	0.222306	0.0744768	0.211111	0.0681952			2.35	9.3	0.95	3.82	3	2.29	16.18	25.58	35.61	5.56			2.35	0.13	-0.07	0.95	-1.55	0.08	24.71	26.83	37.66	4.5			2.35	0.573366	0.106145	0.184096	0.193673	0.188944	0.300743	0.444251	0.380408	0.246454
2.45	0.402696	0.0671146	0.227161	0.072782	0.302749	0.0699486	0.340954	0.0899423	0.222876	0.0641543	0.316084	0.105243			2.45	7.3	0.95	9.82	11	1.29	19.18	26.58	33.61	13.56			2.45	0.13	0.93	4.95	1.45	-0.92	20.71	35.83	35.66	6.5			2.45	0.450062	0.106145	0.473253	0.710136	0.106436	0.356506	0.461619	0.359043	0.601064
2.55	0.388401	0.0373661	0.204837	0.0649403	0.326084	0.0647161	0.313759	0.0834444	0.253757	0.0919132	0.30503	0.0845826			2.55	6.3	3.95	5.82	6	2.29	21.18	34.58	36.61	9.56			2.55	-0.87	-0.07	5.95	1.45	0.08	18.71	26.83	30.66	8.5			2.55	0.388409	0.441341	0.280482	0.387347	0.188944	0.39368	0.600556	0.391091	0.423759
2.65	0.335629	0.0377736	0.187065	0.0749813	0.332378	0.0580978	0.337657	0.0709241	0.257493	0.0681547	0.263339	0.0930202			2.65	4.3	1.95	5.82	3	3.29	22.18	25.58	39.61	11.56			2.65	-0.87	-0.07	-0.05	0.45	1.08	22.71	32.83	32.66	6.5			2.65	0.265105	0.217877	0.280482	0.193673	0.271452	0.412268	0.444251	0.423139	0.512411
2.75	0.3433	0.0616223	0.187473	0.066197	0.305081	0.0710059	0.316547	0.114769	0.255594	0.0574335	0.257808	0.0940798			2.75	6.3	0.95	5.82	10	1.29	18.18	32.58	38.61	5.56			2.75	0.13	-0.07	1.95	1.45	0.08	19.71	30.83	36.66	4.5			2.75	0.388409	0.106145	0.280482	0.645578	0.106436	0.337918	0.565821	0.412456	0.246454
2.85	0.342098	0.0670414	0.198382	0.066687	0.299172	0.0869711	0.273692	0.0776324	0.206619	0.0727863	0.251165	0.0758465			2.85	8.3	0.95	4.82	10	1.29	20.18	33.58	29.61	4.56			2.85	1.13	-0.07	4.95	-0.55	0.08	24.71	27.83	30.66	5.5			2.85	0.511714	0.106145	0.232289	0.645578	0.106436	0.375093	0.583189	0.316312	0.202128
2.95	0.421922	0.0633676	0.230083	0.0613711	0.32541	0.0605052	0.351945	0.0865119	0.186674	0.0621112	0.279712	0.0927938			2.95	9.3	4.95	11.82	8	1.29	25.18	31.58	32.61	2.56			2.95	0.13	-0.07	6.95	1.45	1.08	24.71	23.83	36.66	6.5			2.95	0.573366	0.553073	0.569639	0.516462	0.106436	0.46803	0.548454	0.34836	0.113475
3.05	0.343228	0.0511277	0.147138	0.059021	0.290873	0.0734894	0.374061	0.0935496	0.231815	0.0638835	0.298836	0.107826			3.05	6.3	2.95	3.82	2	3.29	19.18	38.58	35.61	8.56			3.05	-0.87	-0.07	3.95	-0.55	0.08	18.71	20.83	33.66	3.5			3.05	0.388409	0.329609	0.184096	0.129116	0.271452	0.356506	0.670024	0.380408	0.379433
3.15	0.29123	0.058815	0.231334	0.0688226	0.246124	0.0651443	0.2721	0.0777071	0.200261	0.0657937	0.201642	0.0786655			3.15	5.3	-0.05	5.82	5	0.29	20.18	31.58	34.61	8.56			3.15	1.13	-0.07	6.95	0.45	0.08	22.71	30.83	33.66	7.5			3.15	0.326757	-0.00558659	0.280482	0.322789	0.0239274	0.375093	0.548454	0.369725	0.379433
3.25	0.357824	0.068151	0.243755	0.065308	0.291661	0.0605091	0.290232	0.0760497	0.221218	0.0725374	0.234383	0.0763648			3.25	5.3	-0.05	9.82	8	2.29	25.18	38.58	35.61	4.56			3.25	3.13	-0.07	6.95	1.45	0.08	17.71	33.83	38.66	5.5			3.25	0.326757	-0.00558659	0.473253	0.516462	0.188944	0.46803	0.670024	0.380408	0.202128
3.35	0.45607	0.093226	0.189589	0.0644016	0.233163	0.0709294	0.348114	0.0797878	0.220605	0.065407	0.234324	0.0639959			3.35	6.3	8.95	4.82	12	2.29	22.18	31.58	37.61	3.56			3.35	0.13	-0.07	6.95	-1.55	1.08	20.71	20.83	36.66	5.5			3.35	0.388409	1	0.232289	0.774693	0.188944	0.412268	0.548454	0.401773	0.157801
3.45	0.351244	0.0429051	0.169369	0.0765679	0.282831	0.0775694	0.295028	0.0710235	0.267822	0.0819157	0.235226	0.0777914			3.45	6.3	1.95	3.82	5	3.29	23.18	35.58	32.61	8.56			3.45	0.13	-0.07	1.95	-0.55	-0.92	28.71	28.83	24.66	5.5			3.45	0.388409	0.217877	0.184096	0.322789	0.271452	0.430855	0.617923	0.34836	0.379433
3.55	0.304737	0.0549977	0.159714	0.053949	0.251389	0.0727906	0.249089	0.0851157	0.196284	0.0780043	0.247548	0.0706458			3.55	3.3	0.95	10.82	4	1.29	25.18	28.58	35.61	4.56			3.55	1.13	-0.07	-1.05	2.45	0.08	15.71	22.83	26.66	6.5			3.55	0.203453	0.106145	0.521446	0.258231	0.106436	0.46803	0.496353	0.380408	0.202128
3.65	0.306039	0.047747	0.19965	0.0691541	0.280046	0.087924	0.337766	0.0834834	0.23237	0.0688164	0.234314	0.0717634			3.65	7.3	0.95	3.82	7	1.29	21.18	25.58	30.61	6.56			3.65	-0.87	-0.07	3.95	3.45	0.08	22.71	30.83	34.66	2.5			3.65	0.450062	0.106145	0.184096	0.451904	0.106436	0.39368	0.444251	0.326995	0.29078
3.75	0.338281	0.0470102	0.174693	0.0653549	0.310182	0.0696111	0.256497	0.0726503	0.196512	0.0684411	0.25129	0.0720532			3.75	5.3	2.95	5.82	4	1.29	17.18	35.58	31.61	10.56			3.75	0.13	-0.07	0.95	2.45	0.08	19.71	30.83	32.66	2.5			3.75	0.326757	0.329609	0.280482	0.258231	0.106436	0.319331	0.617923	0.337678	0.468085
3.85	0.366119	0.0343408	0.172114	0.0536832	0.307796	0.0688434	0.310966	0.0657439	0.202109	0.05838	0.258041	0.0659501			3.85	7.3	1.95	6.82	7	3.29	26.18	26.58	35.61	5.56			3.85	-0.87	-0.07	5.95	1.45	0.08	17.71	19.83	28.66	5.5			3.85	0.450062	0.217877	0.328675	0.451904	0.271452	0.486617	0.461619	0.380408	0.246454
3.95	0.416683	0.0542211	0.174266	0.0769442	0.331122	0.0680237	0.265816	0.0783936	0.199476	0.0524068	0.268812	0.0721814			3.95	9.3	3.95	1.82	10	4.29	22.18	30.58	34.61	7.56			3.95	-0.87	-0.07	6.95	-0.55	-0.92	24.71	26.83	34.66	2.5			3.95	0.573366	0.441341	0.0877108	0.645578	0.35396	0.412268	0.531087	0.369725	0.335106
4.05	0.328889	0.0502505	0.186273	0.0557673	0.26866	0.0711382	0.294723	0.0752442	0.319521	0.0628479	0.233084	0.0673585			4.05	4.3	2.95	3.82	4	1.29	24.18	35.58	34.61	8.56			4.05	-0.87	-0.07	4.95	3.45	0.08	17.71	23.83	30.66	4.5			4.05	0.265105	0.329609	0.184096	0.258231	0.106436	0.449442	0.617923	0.369725	0.379433
4.15	0.293644	0.0566195	0.161166	0.0751082	0.29043	0.0728204	0.317187	0.0749966	0.240769	0.0577313	0.257508	0.0887957			4.15	8.3	-0.05	5.82	3	4.29	26.18	22.58	29.61	2.56			4.15	-0.87	-0.07	-1.05	1.45	0.08	10.71	34.83	34.66	6.5			4.15	0.511714	-0.00558659	0.280482	0.193673	0.35396	0.486617	0.39215	0.316312	0.113475
4.25	0.364716	0.059717	0.191984	0.0698932	0.331254	0.0645937	0.324798	0.0775586	0.216456	0.0631129	0.233377	0.0577662			4.25	10.3	0.95	3.82	9	2.29	22.18	22.58	33.61	9.56			4.25	-0.87	0.93	7.95	0.45	0.08	25.71	24.83	30.66	0.5			4.25	0.635018	0.106145	0.184096	0.58102	0.188944	0.412268	0.39215	0.359043	0.423759
4.35	0.327818	0.0458095	0.219322	0.0639973	0.248359	0.0622675	0.287099	0.0651483	0.188865	0.0579986	0.178036	0.0641188			4.35	5.3	1.95	5.82	4	4.29	25.18	33.58	32.61	2.56			4.35	0.13	-0.07	5.95	2.45	0.08	22.71	29.83	31.66	5.5			4.35	0.326757	0.217877	0.280482	0.258231	0.35396	0.46803	0.583189	0.34836	0.113475
4.45	0.392386	0.0528501	0.169234	0.0646772	0.31512	0.0828647	0.266855	0.0769479	0.12605	0.0586496	0.241948	0.073072			4.45	10.3	3.95	2.82	5	5.29	28.18	28.58	31.61	4.56			4.45	-0.87	-0.07	5.95	-1.55	1.08	17.71	24.83	32.66	4.5			4.45	0.635018	0.441341	0.135904	0.322789	0.436469	0.523792	0.496353	0.337678	0.202128
4.55	0.307718	0.0299556	0.179397	0.0679347	0.316715	0.0568171	0.307229	0.0761273	0.251415	0.0517427	0.179442	0.0769964			4.55	4.3	2.95	4.82	4	2.29	23.18	24.58	36.61	5.56			4.55	-0.87	-0.07	6.95	-0.55	0.08	19.71	26.83	31.66	4.5			4.55	0.265105	0.329609	0.232289	0.258231	0.188944	0.430855	0.426884	0.391091	0.246454
4.65	0.251071	0.0437697	0.152394	0.0676435	0.194077	0.0561595	0.252708	0.0634713	0.149328	0.0651338	0.240207	0.0753121			4.65	3.3	0.95	5.82	4	1.29	23.18	25.58	29.61	2.56			4.65	-0.87	-0.07	3.95	-1.55	0.08	21.71	22.83	35.66	3.5			4.65	0.203453	0.106145	0.280482	0.258231	0.106436	0.430855	0.444251	0.316312	0.113475
4.75	0.312908	0.0541697	0.157056	0.0661458	0.220765	0.0656424	0.333185	0.0758265	0.16894	0.0565609	0.275788	0.0790077			4.75	3.3	2.95	-0.18	9	3.29	24.18	19.58	33.61	6.56			4.75	1.13	-0.07	4.95	-2.55	0.08	17.71	25.83	31.66	3.5			4.75	0.203453	0.329609	-0.0086747	0.58102	0.271452	0.449442	0.340049	0.359043	0.29078
4.85	0.271508	0.0607957	0.172243	0.0513381	0.357217	0.0552393	0.258743	0.0858823	0.217484	0.0600505	0.209276	0.0763898			4.85	3.3	0.95	0.82	2	3.29	27.18	33.58	33.61	5.56			4.85	-0.87	0.93	3.95	-0.55	1.08	16.71	20.83	27.66	6.5			4.85	0.203453	0.106145	0.0395181	0.129116	0.271452	0.505204	0.583189	0.359043	0.246454
4.95	0.273966	0.0509911	0.217228	0.0727338	0.304246	0.0735608	0.287111	0.068555	0.158524	0.0479539	0.258015	0.0677134			4.95	2.3	0.95	1.82	8	2.29	24.18	20.58	30.61	6.56			4.95	-0.87	-0.07	0.95	0.45	3.08	19.71	31.83	36.66	8.5			4.95	0.1418	0.106145	0.0877108	0.516462	0.188944	0.449442	0.357416	0.326995	0.29078
5.05	0.241789	0.0612664	0.154165	0.0722342	0.292331	0.0843685	0.248077	0.0709166	0.209715	0.0623538	0.139824	0.0697563			5.05	1.3	2.95	-0.18	5	-0.71	20.18	23.58	36.61	7.56			5.05	-0.87	-0.07	-0.05	-0.55	0.08	17.71	30.83	30.66	6.5			5.05	0.080148	0.329609	-0.0086747	0.322789	-0.0585809	0.375093	0.409517	0.391091	0.335106
5.15	0.350662	0.0774964	0.184553	0.0564599	0.283501	0.0733503	0.324928	0.0764136	0.142839	0.053083	0.168433	0.0440473			5.15	6.3	6.95	-1.18	4	2.29	24.18	29.58	36.61	5.56			5.15	0.13	-0.07	0.95	1.45	1.08	18.71	23.83	31.66	7.5			5.15	0.388409	0.776536	-0.0568675	0.258231	0.188944	0.449442	0.51372	0.391091	0.246454
5.25	0.322484	0.0454299	0.144295	0.0702981	0.213009	0.0705958	0.279712	0.0850083	0.15024	0.0535664	0.189628	0.0779911			5.25	4.3	0.95	4.82	6	4.29	26.18	30.58	31.61	4.56			5.25	-0.87	-0.07	6.95	-0.55	-0.92	19.71	24.83	29.66	0.5			5.25	0.265105	0.106145	0.232289	0.387347	0.35396	0.486617	0.531087	0.337678	0.202128
5.35	0.316806	0.0411667	0.13656	0.0596901	0.271968	0.0638636	0.295514	0.0732292	0.184989	0.0715869	0.207834	0.0715046			5.35	5.3	3.95	2.82	4	2.29	28.18	22.58	31.61	5.56			5.35	0.13	-0.07	-0.05	-0.55	0.08	12.71	24.83	32.66	5.5			5.35	0.326757	0.441341	0.135904	0.258231	0.188944	0.523792	0.39215	0.337678	0.246454
5.45	0.296126	0.0483565	0.162149	0.0765223	0.274786	0.0753091	0.257703	0.0778333	0.180557	0.0529334	0.184238	0.0627903			5.45	4.3	1.95	1.82	5	1.29	25.18	29.58	32.61	7.56			5.45	0.13	-0.07	5.95	-1.55	-0.92	17.71	32.83	31.66	2.5			5.45	0.265105	0.217877	0.0877108	0.322789	0.106436	0.46803	0.51372	0.34836	0.335106
5.55	0.319241	0.0446424	0.158039	0.0700369	0.337972	0.0749377	0.195957	0.0696797	0.214884	0.0734328	0.193835	0.0747069			5.55	5.3	1.95	6.82	5	1.29	28.18	28.58	32.61	4.56			5.55	-0.87	-0.07	1.95	-1.55	0.08	18.71	24.83	30.66	8.5			5.55	0.326757	0.217877	0.328675	0.322789	0.106436	0.523792	0.496353	0.34836	0.202128
5.65	0.331478	0.0716937	0.171573	0.0481328	0.280323	0.0710022	0.210659	0.0702078	0.207859	0.0573219	0.231871	0.0677008			5.65	9.3	-0.05	1.82	6	1.29	29.18	23.58	34.61	11.56			5.65	0.13	-0.07	4.95	1.45	1.08	16.71	17.83	36.66	2.5			5.65	0.573366	-0.00558659	0.0877108	0.387347	0.106436	0.542379	0.409517	0.369725	0.512411
5.75	0.238709	0.0608281	0.146535	0.0589523	0.279124	0.0722631	0.242442	0.0625334	0.205288	0.0761356	0.196616	0.0718042			5.75	3.3	-0.05	-1.18	4	3.29	23.18	28.58	32.61	4.56			5.75	1.13	-0.07	-0.05	-1.55	2.08	19.71	20.83	32.66	2.5			5.75	0.203453	-0.00558659	-0.0568675	0.258231	0.271452	0.430855	0.496353	0.34836	0.202128
5.85	0.329426	0.055841	0.160358	0.0556843	0.299406	0.0684322	0.251104	0.0887047	0.19317	0.0608659	0.212109	0.0661709			5.85	6.3	0.95	2.82	9	2.29	26.18	26.58	34.61	5.56			5.85	-0.87	-0.07	0.95	0.45	2.08	15.71	22.83	34.66	4.5			5.85	0.388409	0.106145	0.135904	0.58102	0.188944	0.486617	0.461619	0.369725	0.246454
5.95	0.280394	0.0503281	0.125934	0.0543725	0.251418	0.0788994	0.198259	0.0638509	0.163024	0.0695093	0.209588	0.0667485			5.95	2.3	2.95	7.82	2	1.29	26.18	27.58	29.61	3.56			5.95	0.13	-0.07	-0.05	-0.55	0.08	17.71	20.83	25.66	4.5			5.95	0.1418	0.329609	0.376867	0.129116	0.106436	0.486617	0.478986	0.316312	0.157801
6.05	0.322388	0.0623621	0.123934	0.0682924	0.306014	0.0764774	0.227967	0.0718023	0.203918	0.0644328	0.143585	0.062947			6.05	9.3	1.95	2.82	7	0.29	30.18	21.58	29.61	5.56			6.05	-0.87	-0.07	-1.05	-0.55	-0.92	15.71	24.83	30.66	6.5			6.05	0.573366	0.217877	0.135904	0.451904	0.0239274	0.560967	0.374783	0.316312	0.246454
6.15	0.328032	0.0445973	0.236044	0.062001	0.336246	0.0704205	0.284258	0.0565712	0.149888	0.0342794	0.176484	0.085236			6.15	4.3	2.95	3.82	8	1.29	23.18	27.58	28.61	7.56			6.15	0.13	-0.07	4.95	6.45	0.08	19.71	25.83	33.66	6.5			6.15	0.265105	0.329609	0.184096	0.516462	0.106436	0.430855	0.478986	0.30563	0.335106
6.25	0.216926	0.0810949	0.160862	0.0627575	0.296878	0.0727259	0.232673	0.0775086	0.220418	0.0631438	0.182815	0.0509688			6.25	3.3	0.95	-3.18	-1	1.29	23.18	33.58	29.61	9.56			6.25	1.13	-0.07	-0.05	-0.55	0.08	19.71	23.83	32.66	6.5			6.25	0.203453	0.106145	-0.153253	-0.0645578	0.106436	0.430855	0.583189	0.316312	0.423759
6.35	0.341954	0.0532951	0.155745	0.0570539	0.342815	0.0916848	0.225678	0.06274	0.286739	0.0595936	0.265545	0.0765162			6.35	7.3	2.95	3.82	5	2.29	29.18	32.58	35.61	2.56			6.35	0.13	-0.07	2.95	-0.55	0.08	14.71	24.83	27.66	6.5			6.35	0.450062	0.329609	0.184096	0.322789	0.188944	0.542379	0.565821	0.380408	0.113475
6.45	0.216762	0.075209	0.196454	0.0575772	0.276719	0.0816079	0.258087	0.0692354	0.141541	0.0525222	0.136908	0.0615142			6.45	4.3	-0.05	-2.18	4	-0.71	26.18	29.58	28.61	6.56			6.45	0.13	-0.07	5.95	1.45	0.08	16.71	22.83	23.66	9.5			6.45	0.265105	-0.00558659	-0.10506	0.258231	-0.0585809	0.486617	0.51372	0.30563	0.29078
6.55	0.289553	0.0653697	0.151242	0.0550594	0.250861	0.0855895	0.225235	0.0782584	0.170427	0.0499376	0.193846	0.0538331			6.55	1.3	1.95	-0.18	8	1.29	23.18	29.58	34.61	8.56			6.55	0.13	-0.07	-1.05	1.45	1.08	15.71	24.83	28.66	4.5			6.55	0.080148	0.217877	-0.0086747	0.516462	0.106436	0.430855	0.51372	0.369725	0.379433
6.65	0.262142	0.0589071	0.139847	0.0707132	0.27674	0.0713452	0.242086	0.0747561	0.190561	0.0437974	0.164379	0.0720772			6.65	3.3	-0.05	4.82	6	1.29	27.18	27.58	31.61	2.56			6.65	0.13	0.93	-3.05	-1.55	1.08	16.71	28.83	31.66	3.5			6.65	0.203453	-0.00558659	0.232289	0.387347	0.106436	0.505204	0.478986	0.337678	0.113475
6.75	0.252802	0.0518644	0.215528	0.0543498	0.285556	0.0814485	0.246203	0.07648	0.169094	0.0558683	0.169219	0.0823865			6.75	5.3	0.95	1.82	5	0.29	26.18	22.58	30.61	4.56			6.75	0.13	-0.07	7.95	2.45	1.08	16.71	25.83	28.66	5.5			6.75	0.326757	0.106145	0.0877108	0.322789	0.0239274	0.486617	0.39215	0.326995	0.202128
6.85	0.35692	0.0598715	0.137035	0.0777957	0.305733	0.0859811	0.239805	0.0724097	0.159791	0.063683	0.163506	0.0514176			6.85	10.3	2.95	2.82	3	2.29	27.18	33.58	28.61	7.56			6.85	0.13	-0.07	-1.05	-1.55	-0.92	12.71	31.83	31.66	7.5			6.85	0.635018	0.329609	0.135904	0.193673	0.188944	0.505204	0.583189	0.30563	0.335106
6.95	0.304272	0.0667049	0.173689	0.0584268	0.219362	0.0647035	0.234618	0.0677555	0.214945	0.0516682	0.181138	0.0770313			6.95	9.3	-0.05	5.82	2	1.29	23.18	19.58	30.61	12.56			6.95	0.13	-0.07	4.95	-0.55	0.08	19.71	18.83	30.66	7.5			6.95	0.573366	-0.00558659	0.280482	0.129116	0.106436	0.430855	0.340049	0.326995	0.556738
7.05	0.276795	0.0555046	0.107383	0.0538767	0.254865	0.0720746	0.218808	0.0663671	0.216919	0.0575917	0.219116	0.061675			7.05	6.3	2.95	2.82	1	2.29	23.18	32.58	25.61	2.56			7.05	0.13	-0.07	2.95	-1.55	-0.92	14.71	17.83	28.66	2.5			7.05	0.388409	0.329609	0.135904	0.0645578	0.188944	0.430855	0.565821	0.273582	0.113475
7.15	0.328808	0.0607344	0.155601	0.0494262	0.27012	0.069084	0.219835	0.0679083	0.151194	0.0502149	0.184181	0.0604973			7.15	6.3	2.95	0.82	8	0.29	26.18	27.58	29.61	8.56			7.15	-0.87	-0.07	4.95	1.45	0.08	17.71	17.83	26.66	4.5			7.15	0.388409	0.329609	0.0395181	0.516462	0.0239274	0.486617	0.478986	0.316312	0.379433
7.25	0.384224	0.0786618	0.157659	0.0722722	0.254263	0.0860515	0.222342	0.0524136	0.147919	0.0495907	0.211447	0.054716			7.25	8.3	1.95	2.82	14	3.29	26.18	25.58	26.61	4.56			7.25	-0.87	-0.07	1.95	-2.55	2.08	11.71	30.83	31.66	6.5			7.25	0.511714	0.217877	0.135904	0.903809	0.271452	0.486617	0.444251	0.284265	0.202128
7.35	0.346814	0.0808905	0.142175	0.0679395	0.281857	0.0675848	0.252986	0.0746249	0.177436	0.0422249	0.154376	0.0587498			7.35	5.3	2.95	-1.18	13	2.29	26.18	25.58	29.61	5.56			7.35	-0.87	-0.07	1.95	1.45	-0.92	16.71	30.83	29.66	1.5			7.35	0.326757	0.329609	-0.0568675	0.839251	0.188944	0.486617	0.444251	0.316312	0.246454
7.45	0.262246	0.0482762	0.206541	0.0646152	0.268559	0.0731015	0.279457	0.0772025	0.17415	0.0559226	0.22191	0.0937651			7.45	5.3	-0.05	3.82	5	1.29	24.18	22.58	31.61	5.56			7.45	-0.87	-0.07	8.95	-0.55	2.08	21.71	19.83	29.66	6.5			7.45	0.326757	-0.00558659	0.184096	0.322789	0.106436	0.449442	0.39215	0.337678	0.246454
7.55	0.383933	0.0575729	0.151381	0.0611864	0.357158	0.0791575	0.191113	0.0696942	0.147438	0.0521615	0.135637	0.065281			7.55	9.3	1.95	8.82	10	1.29	27.18	21.58	29.61	6.56			7.55	-0.87	-0.07	1.95	-0.55	0.08	18.71	20.83	29.66	7.5			7.55	0.573366	0.217877	0.42506	0.645578	0.106436	0.505204	0.374783	0.316312	0.29078
7.65	0.233286	0.0717715	0.162131	0.0691303	0.291975	0.064104	0.288407	0.0671665	0.230296	0.0733653	0.177298	0.0620579			7.65	6.3	1.95	-1.18	1	-0.71	28.18	27.58	27.61	5.56			7.65	-0.87	-0.07	4.95	-1.55	0.08	12.71	28.83	28.66	7.5			7.65	0.388409	0.217877	-0.0568675	0.0645578	-0.0585809	0.523792	0.478986	0.294947	0.246454
7.75	0.276388	0.0359775	0.16668	0.0649561	0.298224	0.0652816	0.301563	0.0959729	0.192141	0.0508917	0.150968	0.0555419			7.75	4.3	1.95	3.82	5	2.29	27.18	19.58	28.61	3.56			7.75	0.13	-0.07	0.95	-0.55	0.08	20.71	20.83	33.66	8.5			7.75	0.265105	0.217877	0.184096	0.322789	0.188944	0.505204	0.340049	0.30563	0.157801
7.85	0.257821	0.0609985	0.112724	0.0592871	0.296505	0.0761666	0.232888	0.0613823	0.175981	0.0467882	0.224783	0.0588463			7.85	2.3	0.95	-2.18	7	3.29	23.18	24.58	28.61	6.56			7.85	-0.87	-0.07	-2.05	0.45	0.08	15.71	22.83	27.66	3.5			7.85	0.1418	0.106145	-0.10506	0.451904	0.271452	0.430855	0.426884	0.30563	0.29078
7.95	0.344079	0.0656101	0.148592	0.0467645	0.26007	0.0615634	0.204389	0.0619139	0.176757	0.0483994	0.159758	0.0623259			7.95	3.3	2.95	-0.18	11	5.29	24.18	22.58	31.61	5.56			7.95	1.13	-0.07	2.95	0.45	0.08	8.71	22.83	27.66	5.5			7.95	0.203453	0.329609	-0.0086747	0.710136	0.436469	0.449442	0.39215	0.337678	0.246454
8.05	0.262866	0.0547809	0.134914	0.0626843	0.267593	0.0659208	0.243165	0.0560454	0.249403	0.0607126	0.16137	0.0529837			8.05	3.3	1.95	1.82	6	1.29	27.18	26.58	30.61	1.56			8.05	-0.87	-0.07	-0.05	-0.55	0.08	18.71	20.83	20.66	8.5			8.05	0.203453	0.217877	0.0877108	0.387347	0.106436	0.505204	0.461619	0.326995	0.0691489
8.15	0.256162	0.0515929	0.0996175	0.0511652	0.362707	0.0857075	0.215354	0.0730574	0.147182	0.0488163	0.144832	0.0686209			8.15	2.3	1.95	2.82	2	2.29	26.18	30.58	29.61	3.56			8.15	1.13	-0.07	1.95	-0.55	-0.92	16.71	14.83	28.66	-0.5			8.15	0.1418	0.217877	0.135904	0.129116	0.188944	0.486617	0.531087	0.316312	0.157801
8.25	0.28373	0.0516229	0.141702	0.0574225	0.325	0.0672633	0.229051	0.0648313	0.168716	0.0543508	0.154549	0.0748804			8.25	4.3	-0.05	2.82	5	4.29	28.18	24.58	26.61	5.56			8.25	0.13	-0.07	2.95	-0.55	0.08	15.71	27.83	21.66	3.5			8.25	0.265105	-0.00558659	0.135904	0.322789	0.35396	0.523792	0.426884	0.284265	0.246454
8.35	0.310726	0.06147	0.115742	0.0683546	0.255844	0.0812794	0.249747	0.0624727	0.113172	0.0418745	0.158389	0.0499031			8.35	10.3	-0.05	1.82	5	4.29	22.18	17.58	28.61	8.56			8.35	-0.87	-0.07	-0.05	-0.55	-0.92	19.71	23.83	34.66	1.5			8.35	0.635018	-0.00558659	0.0877108	0.322789	0.35396	0.412268	0.305314	0.30563	0.379433
8.45	0.366445	0.0479344	0.141111	0.057022	0.321169	0.0774526	0.217397	0.0680172	0.174447	0.0415901	0.117802	0.0471242			8.45	8.3	2.95	4.82	6	1.29	30.18	26.58	26.61	9.56			8.45	0.13	-0.07	2.95	-0.55	-0.92	14.71	18.83	28.66	7.5			8.45	0.511714	0.329609	0.232289	0.387347	0.106436	0.560967	0.461619	0.284265	0.423759
8.55	0.250709	0.0611511	0.113071	0.076563	0.249017	0.0671368	0.226188	0.0581796	0.179347	0.0492242	0.186687	0.0568063			8.55	0.3	0.95	-0.18	7	2.29	23.18	26.58	29.61	6.56			8.55	1.13	-0.07	-1.05	-2.55	0.08	19.71	30.83	26.66	-0.5			8.55	0.0184957	0.106145	-0.0086747	0.451904	0.188944	0.430855	0.461619	0.316312	0.29078
8.65	0.305888	0.0500929	0.143353	0.0553656	0.276295	0.078281	0.223755	0.0685678	0.227222	0.0534996	0.180961	0.0671393			8.65	8.3	0.95	4.82	5	1.29	28.18	21.58	26.61	6.56			8.65	-0.87	-0.07	3.95	0.45	0.08	14.71	23.83	30.66	2.5			8.65	0.511714	0.106145	0.232289	0.322789	0.106436	0.523792	0.374783	0.284265	0.29078
8.75	0.277813	0.0442106	0.1234	0.0563759	0.255948	0.0540809	0.2854	0.0731265	0.126477	0.054509	0.153689	0.0461681			8.75	2.3	1.95	4.82	6	3.29	26.18	23.58	26.61	1.56			8.75	-0.87	-0.07	2.95	-1.55	0.08	15.71	21.83	23.66	4.5			8.75	0.1418	0.217877	0.232289	0.387347	0.271452	0.486617	0.409517	0.284265	0.0691489
8.85	0.292878	0.0572648	0.143624	0.060193	0.279009	0.0714045	0.266944	0.0838368	0.167584	0.0455249	0.175673	0.059285			8.85	7.3	1.95	5.82	4	-0.71	30.18	21.58	28.61	5.56			8.85	-0.87	-0.07	3.95	-1.55	0.08	17.71	19.83	27.66	6.5			8.85	0.450062	0.217877	0.280482	0.258231	-0.0585809	0.560967	0.374783	0.30563	0.246454
8.95	0.271621	0.0630419	0.147003	0.0390748	0.288035	0.0665636	0.334567	0.0768675	0.151144	0.0355149	0.220419	0.0651242			8.95	5.3	1.95	0.82	8.88178e-17	1.29	26.18	26.58	31.61	10.56			8.95	0.13	-0.07	2.95	1.45	2.08	16.71	15.83	24.66	1.5			8.95	0.326757	0.217877	0.0395181	5.73388e-18	0.106436	0.486617	0.461619	0.337678	0.468085
9.05	0.28105	0.0535576	0.183857	0.0726433	0.298212	0.0706205	0.202775	0.0623595	0.188565	0.0559445	0.161105	0.0474434			9.05	7.3	2.95	3.82	1	2.29	27.18	20.58	35.61	1.56			9.05	-0.87	-0.07	2.95	-0.55	0.08	18.71	22.83	32.66	11.5			9.05	0.450062	0.329609	0.184096	0.0645578	0.188944	0.505204	0.357416	0.380408	0.0691489
9.15	0.269493	0.0605142	0.156239	0.0579099	0.293645	0.0625975	0.269591	0.0688802	0.19585	0.0456224	0.152862	0.0545977			9.15	7.3	0.95	-1.18	5	2.29	30.18	18.58	26.61	5.56			9.15	-0.87	-0.07	3.95	-0.55	1.08	14.71	26.83	26.66	4.5			9.15	0.450062	0.106145	-0.0568675	0.322789	0.188944	0.560967	0.322681	0.284265	0.246454
9.25	0.31193	0.0477216	0.152657	0.0661627	0.264702	0.0739733	0.278744	0.0666519	0.189233	0.0675935	0.226055	0.0487868			9.25	6.3	1.95	3.82	8	2.29	23.18	26.58	28.61	2.56			9.25	1.13	-0.07	-0.05	0.45	-0.92	10.71	28.83	26.66	8.5			9.25	0.388409	0.217877	0.184096	0.516462	0.188944	0.430855	0.461619	0.30563	0.113475
9.35	0.286302	0.0436852	0.156525	0.047499	0.233857	0.0776852	0.179335	0.0783191	0.171767	0.0600172	0.14992	0.0614447			9.35	4.3	1.95	1.82	2	5.29	26.18	20.58	28.61	6.56			9.35	-0.87	0.93	2.95	-0.55	1.08	14.71	18.83	25.66	6.5			9.35	0.265105	0.217877	0.0877108	0.129116	0.436469	0.486617	0.357416	0.30563	0.29078
9.45	0.248093	0.046536	0.160684	0.0671913	0.312622	0.0798723	0.264389	0.0751193	0.100659	0.0458657	0.170164	0.0524964			9.45	5.3	-0.05	3.82	6	2.29	23.18	18.58	26.61	2.56			9.45	-0.87	-0.07	3.95	-1.55	0.08	22.71	18.83	26.66	8.5			9.45	0.326757	-0.00558659	0.184096	0.387347	0.188944	0.430855	0.322681	0.284265	0.113475
9.55	0.244849	0.0551896	0.15345	0.0681507	0.293312	0.0761122	0.242162	0.0573229	0.107313	0.0357427	0.188839	0.0724725			9.55	4.3	-0.05	-0.18	5	2.29	23.18	25.58	21.61	7.56			9.55	-0.87	-0.07	7.95	-0.55	-0.92	16.71	21.83	34.66	2.5			9.55	0.265105	-0.00558659	-0.0086747	0.322789	0.188944	0.430855	0.444251	0.230851	0.335106
9.65	0.35198	0.070561	0.142437	0.0518937	0.289276	0.0754743	0.231158	0.0692756	0.177905	0.0535576	0.185863	0.0650599			9.65	12.3	-0.05	8.82	5	3.29	29.18	18.58	26.61	5.56			9.65	0.13	-0.07	1.95	0.45	0.08	11.71	25.83	22.66	5.5			9.65	0.758323	-0.00558659	0.42506	0.322789	0.271452	0.542379	0.322681	0.284265	0.246454
9.75	0.275663	0.0408341	0.146604	0.0465308	0.265039	0.0841372	0.219734	0.0471974	0.122756	0.0472228	0.142176	0.0454785			9.75	4.3	2.95	1.82	3	2.29	28.18	19.58	28.61	5.56			9.75	-0.87	0.93	1.95	-0.55	2.08	14.71	21.83	21.66	3.5			9.75	0.265105	0.329609	0.0877108	0.193673	0.188944	0.523792	0.340049	0.30563	0.246454
9.85	0.20535	0.0467254	0.14241	0.0616939	0.255055	0.0626559	0.282733	0.0775135	0.145247	0.0597144	0.183718	0.0655523			9.85	1.3	-0.05	3.82	3	1.29	25.18	18.58	23.61	5.56			9.85	0.13	-0.07	0.95	-1.55	0.08	18.71	19.83	32.66	6.5			9.85	0.080148	-0.00558659	0.184096	0.193673	0.106436	0.46803	0.322681	0.252217	0.246454
9.95	0.267064	0.0679191	0.161292	0.0590012	0.259402	0.0687831	0.224301	0.0750447	0.175565	0.0561321	0.146249	0.0629066			9.95	5.3	-0.05	2.82	8	0.29	28.18	26.58	24.61	3.56			9.95	0.13	-0.07	2.95	-0.55	0.08	14.71	23.83	25.66	8.5			9.95	0.326757	-0.00558659	0.135904	0.516462	0.0239274	0.523792	0.461619	0.262899	0.157801
10.05	0.111443	0.0364786	0.0218421	0.0355798	0.135871	0.0345009	0.0661909	0.022112	0.109339	0.0378695	0.0969401	0.0356741			10.05	5.3	0.95	2.82	8.88178e-17	-0.71	9.18	5.58	14.61	1.56			10.05	2.13	-0.07	-3.05	-0.55	-0.92	2.71	7.83	15.66	-0.5			10.05	0.326757	0.106145	0.135904	5.73388e-18	-0.0585809	0.170632	0.0969086	0.156073	0.0691489
10.15	-0.0812015	0.0413716	-0.0726713	0.0464652	0.131606	0.0771244	0.00850713	0.0410949	0.265728	0.118264	0.0968007	0.0529271			10.15	2.3	-0.05	-6.18	-3	-0.71	-6.82	-6.42	-1.39	-1.44			10.15	3.13	-0.07	-7.05	-1.55	-0.92	-7.29	-6.17	-1.34	-1.5			10.15	0.1418	-0.00558659	-0.297831	-0.193673	-0.0585809	-0.126766	-0.111497	-0.0148488	-0.0638298
10.25	-0.0401897	0.0551829	-0.0954746	0.0390276	0.145086	0.0753336	0.0365576	0.0389218	0.182073	0.0810402	0.121646	0.0672282			10.25	4.3	0.95	-6.18	-3	-0.71	-6.82	-4.42	-0.39	0.56			10.25	1.13	-0.07	-7.05	-2.55	-0.92	-7.29	-7.17	-1.34	-1.5			10.25	0.265105	0.106145	-0.297831	-0.193673	-0.0585809	-0.126766	-0.0767628	-0.00416622	0.0248227
10.35	-0.0813004	0.0398536	-0.0801951	0.0365088	0.0845172	0.0552525	-0.000379583	0.0309325	0.156613	0.0586459	0.0122645	0.0326623			10.35	0.3	0.95	-6.18	-3	-0.71	-6.82	-6.42	-0.39	-1.44			10.35	0.13	-0.07	-7.05	-1.55	0.08	-7.29	-4.17	-1.34	-1.5			10.35	0.0184957	0.106145	-0.297831	-0.193673	-0.0585809	-0.126766	-0.111497	-0.00416622	-0.0638298
10.45	-0.0470914	0.0411118	-0.0634012	0.0310263	0.138018	0.0478808	0.0194281	0.0315378	0.166	0.0496083	0.0176282	0.0280229			10.45	3.3	-0.05	-4.18	-3	0.29	-3.82	-6.42	-0.39	-1.44			10.45	0.13	-0.07	-6.05	-0.55	0.08	-4.29	-5.17	-1.34	-1.5			10.45	0.203453	-0.00558659	-0.201446	-0.193673	0.0239274	-0.0710037	-0.111497	-0.00416622	-0.0638298
10.55	-0.00946286	0.0447927	-0.0199659	0.0406526	0.126367	0.0354819	0.0438308	0.0292628	0.170181	0.063669	0.0557253	0.0279958			10.55	1.3	-0.05	-4.18	-2	3.29	-1.82	-4.42	-1.39	0.56			10.55	-0.87	-0.07	-4.05	-1.55	3.08	1.71	-4.17	-1.34	-0.5			10.55	0.080148	-0.00558659	-0.201446	-0.129116	0.271452	-0.033829	-0.0767628	-0.0148488	0.0248227
[truncated: 698 more rows]

## Sheet: Fig 1G
							ANOVA table	SS	DF	MS	F (DFn, DFd)	P value
[truncated: 25 more rows]

## Sheet: Fig 1H
	Average responses fom baseline subtracted, normalised data															ND0 mel high, baseline subtracted firing rates, means from 10 trials								ND0 mel low, baseline subtracted firing rates, mean from 10 trials							ND0 mel high normalised:	13.98	10.02	10.03	18.23	13.64			ND0 mel low normalised:	13.98	10.02	10.03	18.23	13.64
[truncated: 906 more rows]

[truncated: 34 more sheets: Fig 1I, Fig 2A, Fig 2B, Fig 2C, Fig 2D, Fig 2E, Fig 2F, Fig 2G, Fig 3A, Fig 3B, Fig 3C, Fig 3D, Fig 3E, Fig 3F, Fig 3G, Fig 3H, Fig 3I, Fig 4B, Fig 4C, Fig 4D …]
