# Supplementary material for: Additive contributions of melanopsin and both cone types provide broadband sensitivity to mouse pupil control
Source: BMC Biol. 2018 Jul 31;16:83. doi: 10.1186/s12915-018-0552-1 (PMC6066930; doi:10.1186/s12915-018-0552-1)
Supplement: Supplementary file 13 — Raw and analysed data (including statistical results) for all electrophysiological recordings, used to generate Additional files 1, 2, 3, 4, 5, 6, 7, 8, 9, 10 and 11: Figs. S1–11. (XLSX 13404 kb) [file 12915_2018_552_MOESM13_ESM.xlsx]

## Sheet: Notes
	Sheet	Explanation
	Fig S1A	Mean and SEM normalised, baseline subtracted responses for Melanpopsin high and low steps at ND0-2 + corresponding data for each Opn1mwR transient cell contributing to Figure S1A
	Fig S1B	Mean and SEM change in firing rate for responses to Melanpopsin high and low steps at ND0-2 + corresponding data for each Opn1mwR transient cell contributing to Figure S1B
	Fig S1C	Mean and SEM normalised, baseline subtracted responses for Melanpopsin high and low steps at ND0-2 + corresponding data for each Opn1mwR OFF cell contributing to Figure S1C
	Fig S1D	Mean and SEM change in firing rate for responses to Melanpopsin high and low steps at ND0-2 + corresponding data for each Opn1mwR OFF cell contributing to Figure S1D
	Fig S1E	Mean and SEM normalised, baseline subtracted responses for Melanpopsin high and low steps at ND0-2 + corresponding data for each Opn1mwR;Opn4-/- transient cell contributing to Figure S1E
	Fig S1F	Mean and SEM change in firing rate for responses to Melanpopsin high and low steps at ND0-2 + corresponding data for each Opn1mwR;Opn4-/- transient cell contributing to Figure S1F
	Fig S1G	Mean and SEM normalised, baseline subtracted responses for Melanpopsin high and low steps at ND0-2 + corresponding data for each Cnga3-/- transient cell contributing to Figure S1G
	Fig S1H	Mean and SEM change in firing rate for responses to Melanpopsin high and low steps at ND0-2 + corresponding data for each Cnga3-/- transient cell contributing to Figure S1H
	Fig S2A	Mean and SEM normalised, baseline subtracted responses for Melanpopsin high and low steps at ND0-2 + corresponding data for each Opn1mwR non-MR sustained cell contributing to Figure S2A
	Fig S2B	Mean and SEM change in firing rate for early and late response components of Melanpopsin high and low steps at ND0-2 + corresponding data for each Opn1mwR non-MR sustained cell contributing to Figure S2B
	Fig S2C	Mean and SEM normalised, baseline subtracted responses for Melanpopsin high and low steps at ND0-2 + corresponding data for each Opn1mwR;Opn4-/- non-MR sustained cell contributing to Figure S2C
	Fig S2D	Mean and SEM change in firing rate for early and late response components of Melanpopsin high and low steps at ND0-2 + corresponding data for each Opn1mwR;Opn4-/- non-MR sustained cell contributing to Figure S2D
	Fig S2E	Raw firing rate responses for Melanpopsin high and low steps at ND0-2 for example cell and corresponding data for other Cnga3-/- non-MR sustained cells identified
	Fig S2F	Mean and SEM change in firing rate for early and late response components of Melanpopsin high and low steps at ND0-2 + corresponding data for each Cnga3-/- non-MR sustained cell contributing to Figure S2F
	Fig S3B	Data for scatter plot in Fig S3B
	Fig S4A	Data for example Opn1mwR transient cell achromatic,S-On/L-OFF or L-ON/S-OFF responses to 75% contrast cone-isolating stimuli and cone preference quantifaction shown in Fig S4A
	Fig S4B	Mean and SEM normalised basline substracted responses of Opn1mwR transient achromatic,S-On/L-OFF or L-ON/S-OFF cells + corresponding data for each cell contributing to Fig S4B
	Fig S4C	Data for example Opn1mwR OFF cell achromatic,S-On/L-OFF or L-ON/S-OFF responses to 75% contrast cone-isolating stimuli and cone preference quantifaction shown in Fig S4C
	Fig S4D	Mean and SEM normalised basline substracted responses of Opn1mwR OFF achromatic cells + corresponding data for each cell contributing to Fig S4D
	Fig S4E	Data for example Opn1mwR non-MR sustained cell achromatic,S-On/L-OFF or L-ON/S-OFF responses to 75% contrast cone-isolating stimuli and cone preference quantifaction shown in Fig S4E
	Fig S4F	Mean and SEM normalised basline substracted responses of Opn1mwR non-MR sustained achromatic and S-On/L-OFF cells + corresponding data for each cell contributing to Fig S4F
	Fig S4G	Cell counts and percent frequency for Opn1mwR cell populations and statistical comparsions with Opn1mwR MR cells
	Fig S4H	Mean and SEM contrast response functions for chromatic vs. achromatic and ON vs. OFF opsin stimuli for opponent Opn1mwR non-MR cells + statistical comparsions and corresponding data for each cell contributing to Fig S4H
	Fig S4I	Mean and SEM contrast response functions for chromatic vs. achromatic and dominant vs. non-dominant opsin stimuli for non-opponent Opn1mwR non-MR cells + statistical comparsions and corresponding data for each cell contributing to Fig S4I
	Fig S5A	Data for opsin preference at ND0 and ND1 from all cells visually responsive Opn1mwR cells
	Fig S5B	Data for maximal response to cone isolating stimuli at ND0 and ND1 from all cells visually responsive Opn1mwR cells and frequency distribution hsitogram for difference in maximal response amplitude between ND0 and ND1
	Fig S5C	Mean and SEM normalsied responses of Opn1mwR MR units to 75% contrast cone isolating stimuli at ND0 and ND1 and corresponding data for all contributing cells with significant responses under one or both conditions.
	Fig S6A	Data for example Opn1mwR;Opn4-/- cell achromatic,S-On/L-OFF or L-ON/S-OFF responses to 75% contrast cone-isolating stimuli and cone preference quantifaction shown in Fig S6A
	Fig S6B	Mean and SEM normalised basline substracted responses of Opn1mwR;Opn4-/- achromatic and S-On/L-OFF cells + corresponding data for each cell contributing to Fig S6B
	Fig S6C	Quantifiaction of opsin preferences for Opn1mwR;Opn4 cells, cell counts, frequency and statistical comparisons with Opn1mwR cell population
	Fig S6D	Mean and SEM contrast response functions for chromatic vs. achromatic and ON vs. OFF opsin stimuli for opponent Opn1mwR;Opn4-/- cells + statistical comparsions and corresponding data for each cell contributing to Fig S6D
	Fig S6E	Mean and SEM contrast response functions for chromatic vs. achromatic and dominant vs. non-dominant opsin stimuli for non-opponent Opn1mwR;Opn4-/- cells + statistical comparsions and corresponding data for each cell contributing to Fig S6E
	Fig S6F	Data for opsin preference at ND0 and ND1 from all cells visually responsive Opn1mwR;Opn4-/- cells
	Fig S6G	Data for maximal response to cone isolating stimuli at ND0 and ND1 from all cells visually responsive Opn1mwR;Opn4-/- cells and frequency distribution hsitogram for difference in maximal response amplitude between ND0 and ND1
	Fig S7A	Mean and SEM normalised responses to cone isolating and silent stimuli at ND1 with statistical comparisons and corresponding data for individual cells contributing to Fig S7A
	Fig S7B	Mean and SEM normalised responses at ND1 to 75% contrast cone isolating stimuli and frequncy distribution of maximal responses in Cnga3-/,- Opn1mwR and Opn1mwR;Opn4-/-animals with corresponding data for each light responsive cell contributing to Fig S7B
	Fig S7C	Calculated contrasts for L- and S-cone opsins under cone-silent stimuli following variations in opsin lambda max and lens cutoff or contribution of penumbral cones
	Fig S8A	Mean and SEM baseline subtracted responses of Opn1mwR;Opn4-/- S-ON/L-OFF units to 75% cone isolating stimuli as employed for pupillography and corresponding data for individual cells
	Fig S8B	Mean and SEM baseline subtracted responses of Opn1mwR;Opn4-/- non-opponent units to 75% cone isolating stimuli as employed for pupillography and corresponding data for individual cells
	Fig S8C	Mean and SEM change in firing of Opn1mwR;Opn4-/- S-ON/L-OFF units evoked 75% cone isolating stimuli as employed for pupillography, comparsion between L+S and all opsin stimuli over time and statistical results
	Fig S8D	Mean and SEM change in firing of Opn1mwR;Opn4-/- non-opponent units evoked 75% cone isolating stimuli as employed for pupillography, comparsion between L+S and all opsin stimuli over time and statistical results
	Fig S9A	Example cell data for Opn1mwR transient cell responses to optimal cone-isolating stimuli (75% contrast) at varying temporal frequncy
	Fig S9B	Example cell data for Opn1mwROFF cell responses to optimal cone-isolating stimuli (75% contrast) at varying temporal frequncy
	Fig S9C	Example cell data for Opn1mwR sustained cell responses to optimal cone-isolating stimuli (75% contrast) at varying temporal frequncy
	Fig S10A	Mean and SEM baseline subtracted responses to 75%contrast square wave(0.25Hz) or sinusoidal (0.025Hz) stimuli activting all opsins or L+S cones only and corresponding data for Opn1mwR transient units contributing to Fig S10A
	Fig S10B	Mean and SEM responses to square wave stimuli at varying contrast and 75% contrast sinusoidal stimuli at varying frequency activting all opsins or L+S cones only, statistical comparsion and corresponding data for Opn1mwR transient units contributing to Fig S10B
	Fig S10C	Mean and SEM baseline subtracted responses to 75%contrast square wave(0.25Hz) or sinusoidal (0.025Hz) stimuli activting all opsins or L+S cones only and corresponding data for Opn1mwR OFF units contributing to Fig S10C
	Fig S10D	Mean and SEM responses to square wave stimuli at varying contrast and 75% contrast sinusoidal stimuli at varying frequency activting all opsins or L+S cones only, statistical comparsion and corresponding data for Opn1mwR OFF units contributing to Fig S10D
	Fig S10E	Mean and SEM baseline subtracted responses to 75%contrast square wave(0.25Hz) or sinusoidal (0.025Hz) stimuli activting all opsins or L+S cones only and corresponding data for Opn1mwR sustained units contributing to Fig S10E
	Fig S10F	Mean and SEM responses to square wave stimuli at varying contrast and 75% contrast sinusoidal stimuli at varying frequency activting all opsins or L+S cones only, statistical comparsion and corresponding data for Opn1mwR sustained units contributing to Fig S10F
	Fig S11A	Mean and SEM baseline subtracted responses to ND0 60%contrast square wave(0.25Hz) stimuli activting all opsins or L+S cones only and corresponding data for Opn1mwR MR and Opn1mwR;Opn4-/- units contributing to Fig S11A
	Fig S11B	Mean and SEM responses to ND0 square wave stimuli at varying contrast activting all opsins or L+S cones only, statistical comparsion and corresponding data for Opn1mwRMR and Opn1mwR;Opn4-/- units contributing to Fig S11B

## Sheet: Fig S1A
	Average responses fom baseline subtracted, normalised data															ND0 mel high, baseline subtracted firing rates, means from 10 trials
	Mel High ND0		Mel Low ND0		Mel High ND1		Mel Low ND1		Mel High ND2		Mel Low ND2				Cell ID (opn1mwR)	11	13	17	18	20	21	27	34	35	41	45	50	52	56	57	58	61	65	71	73	76	77	87	89	90	102	103	104	114	115	123	126	129	130
Bin Centre (S)	Mean	SEM	Mean	SEM	Mean	SEM	Mean	SEM	Mean	SEM	Mean	SEM			Bin Centre (S)	delta Spikes/s	delta Spikes/s	delta Spikes/s	delta Spikes/s	delta Spikes/s	delta Spikes/s	delta Spikes/s	delta Spikes/s	delta Spikes/s	delta Spikes/s	delta Spikes/s	delta Spikes/s	delta Spikes/s	delta Spikes/s	delta Spikes/s	delta Spikes/s	delta Spikes/s	delta Spikes/s	delta Spikes/s	delta Spikes/s	delta Spikes/s	delta Spikes/s	delta Spikes/s	delta Spikes/s	delta Spikes/s	delta Spikes/s	delta Spikes/s	delta Spikes/s	delta Spikes/s	delta Spikes/s	delta Spikes/s	delta Spikes/s	delta Spikes/s	delta Spikes/s
-9.95	0.00567005	0.0109623	-0.0182237	0.00681596	0.0359811	0.0126825	0.00927511	0.0108919	-0.00704594	0.0082679	0.00411527	0.00814529			-9.95	-0.36	-1.71	-2.25	-0.42	-0.9	-0.39	-1.02	1.3	-1.38	-0.96	-0.15	-1.9	-0.01	-0.38	-0.48	-0.03	-1.53	0.55	0.37	-1.27	1.91	-0.07	-2.87	0.77	-0.12	-0.2	1.03	-1.27	0.13	-0.26	1.05	0	-0.2	0.56
-9.85	0.0102583	0.00883754	-0.00353014	0.00905499	0.00981463	0.0100403	-0.0115956	0.00941845	-0.0149121	0.00873845	0.00273457	0.00949587			-9.85	-0.36	0.29	-0.25	-2.42	0.1	-0.39	-0.02	-0.7	-0.38	1.04	-0.15	1.1	-0.01	-0.38	-0.48	-0.03	-0.53	-1.45	2.37	-1.27	-1.09	-0.07	-1.87	2.77	-0.12	-0.2	1.03	-0.27	1.13	3.74	0.05	0	-0.2	-0.44
-9.75	0.00307826	0.0109699	-0.00118816	0.00955836	0.0170538	0.0101489	0.00184607	0.00936562	-0.0204711	0.00822143	0.00776759	0.00899108			-9.75	-0.36	-0.71	-0.25	-2.42	0.1	-0.39	-0.02	-1.7	-1.38	0.04	0.85	1.1	-0.01	0.62	-0.48	-0.03	-1.53	-0.45	1.37	3.73	1.91	-0.07	-0.87	3.77	-0.12	-0.2	4.03	-2.27	0.13	-0.26	0.05	0	-0.2	0.56
-9.65	0.00735896	0.00980218	0.0042487	0.00905055	-0.00845921	0.00961485	0.000811928	0.0109187	-0.0126121	0.00706692	-0.00281025	0.00861207			-9.65	-0.36	0.29	-1.25	-1.42	2.1	-0.39	0.98	-0.7	-1.38	-0.96	-0.15	-1.9	-0.01	-0.38	-0.48	-0.03	2.47	1.55	-4.63	-1.27	2.91	-0.07	-1.87	-2.23	-0.12	0.8	1.03	3.73	-1.87	-1.26	-0.95	0	-0.2	-0.44
-9.55	-0.000924656	0.00903055	-0.00641641	0.00875009	0.00958105	0.00911567	0.00736583	0.00948627	-0.00896804	0.00837304	-0.000821197	0.00725159			-9.55	-0.36	-0.71	0.75	0.58	-1.9	-0.39	-0.02	0.3	-1.38	-0.96	-0.15	-0.9	-0.01	-0.38	-0.48	-0.03	-1.53	0.55	3.37	-1.27	-0.09	-0.07	-1.87	0.77	-0.12	0.8	-3.97	-1.27	0.13	-1.26	-1.95	0	-0.2	0.56
-9.45	-0.00902246	0.00832367	-8.51565e-05	0.00874897	-0.0128008	0.00919783	-0.0161368	0.00751227	-0.0133076	0.00683478	-0.0196518	0.00734204			-9.45	-0.36	2.29	1.75	-2.42	-0.9	-0.39	0.98	-0.7	-0.38	0.04	-0.15	0.1	-0.01	0.62	-0.48	-0.03	-0.53	-1.45	-1.63	1.73	-4.09	-0.07	0.13	0.77	-0.12	-0.2	-0.97	-2.27	1.13	0.74	2.05	0	-0.2	-0.44
-9.35	-0.00963464	0.00987353	-0.00294307	0.00955972	-0.00350619	0.00965566	0.000394798	0.0101406	0.00377309	0.00882054	0.0125489	0.0091995			-9.35	-0.36	-1.71	-1.25	-4.42	-0.9	-0.39	-0.02	-1.7	0.62	-0.96	-0.15	-0.9	-0.01	-0.38	0.52	-0.03	-0.53	1.55	-4.63	-1.27	-0.09	-0.07	-0.87	-2.23	-0.12	-0.2	0.03	-1.27	-0.87	-0.26	-1.95	0	1.8	-0.44
-9.25	0.0226946	0.0111709	0.0121581	0.0105279	0.0124047	0.0103247	0.00498825	0.00871771	-0.00076329	0.00849909	-0.00146648	0.0100822			-9.25	-0.36	1.29	-0.25	-2.42	1.1	-0.39	1.98	-0.7	0.62	-0.96	-0.15	-1.9	-0.01	0.62	-0.48	-0.03	-0.53	-1.45	-0.63	0.73	1.91	-0.07	-1.87	-1.23	-0.12	-0.2	2.03	-1.27	2.13	-0.26	0.05	0	-0.2	-0.44
-9.15	0.00982354	0.0124092	0.0135639	0.0107031	-0.0121197	0.0102436	0.0120601	0.0104655	-0.010012	0.00845131	-0.0119227	0.00825348			-9.15	-0.36	-1.71	-0.25	1.58	2.1	-0.39	-2.02	1.3	-0.38	0.04	-0.15	-0.9	-0.01	-0.38	0.52	-0.03	-1.53	-0.45	10.37	1.73	-2.09	-0.07	-3.87	-1.23	-0.12	-0.2	-1.97	0.73	0.13	-0.26	2.05	0	-0.2	0.56
-9.05	-0.00284208	0.00902476	0.00456012	0.0101783	-0.000780208	0.0119966	0.0377577	0.0104506	0.00195734	0.00822643	0.0169512	0.0110193			-9.05	-0.36	1.29	0.75	0.58	-2.9	-0.39	0.98	-0.7	0.62	2.04	1.85	2.1	-0.01	-0.38	-0.48	-0.03	2.47	-0.45	1.37	0.73	-3.09	-0.07	-2.87	-1.23	-0.12	-0.2	-1.97	0.73	1.13	-0.26	3.05	0	-0.2	0.56
-8.95	-0.00548137	0.0083833	-0.00302165	0.00885844	-0.00594761	0.00824711	-0.0001772	0.00738599	0.000997124	0.00785542	0.00353978	0.00580527			-8.95	0.64	-0.71	0.75	2.58	-0.9	-0.39	0.98	-1.7	-1.38	2.04	-0.15	0.1	-0.01	0.62	-0.48	-0.03	2.47	-0.45	-0.63	-1.27	1.91	-0.07	2.13	-1.23	-0.12	-0.2	2.03	0.73	0.13	0.74	-1.95	0	-0.2	-0.44
-8.85	0.0100297	0.00836932	0.007828	0.0101895	-0.0123031	0.00905235	0.00554436	0.0101586	0.0110885	0.0101049	0.00527575	0.0103305			-8.85	0.64	2.29	-1.25	4.58	0.1	-0.39	-0.02	0.3	-0.38	0.04	-0.15	1.1	-0.01	-0.38	0.52	-0.03	-0.53	1.55	3.37	-1.27	-2.09	-0.07	-0.87	3.77	-0.12	-0.2	-0.97	-1.27	1.13	1.74	2.05	0	-0.2	1.56
-8.75	-0.00103909	0.0107859	0.022234	0.010515	-0.00195342	0.00851638	0.00267026	0.00846238	0.00682242	0.00991728	0.00927948	0.00851572			-8.75	2.64	-1.71	0.75	6.58	1.1	-0.39	-1.02	-1.7	-1.38	1.04	-0.15	-1.9	-0.01	-0.38	-0.48	-0.03	-0.53	-0.45	-6.63	-1.27	-0.09	-0.07	-3.87	0.77	-0.12	0.8	-0.97	-1.27	-0.87	-0.26	-0.95	0	-0.2	-0.44
-8.65	-0.0118272	0.008587	-0.00090191	0.0103459	0.0310482	0.0120176	-0.00452666	0.00954189	-0.0105224	0.0078754	-0.00241062	0.0074518			-8.65	1.64	2.29	1.75	-0.42	0.1	-0.39	0.98	-0.7	-0.38	2.04	-0.15	-0.9	-0.01	0.62	0.52	-0.03	-0.53	-0.45	-6.63	-0.27	3.91	-0.07	-4.87	1.77	-0.12	-0.2	-2.97	-0.27	0.13	1.74	0.05	0	-0.2	0.56
-8.55	-0.0204742	0.00948663	-0.00558049	0.010873	0.0141989	0.0125914	-0.00463939	0.00931691	0.00425861	0.00784681	-0.00727005	0.0089659			-8.55	0.64	-2.71	0.75	-2.42	0.1	-0.39	-1.02	-0.7	0.62	-0.96	0.85	-0.9	-0.01	0.62	0.52	-0.03	-1.53	1.55	0.37	-1.27	2.91	-0.07	-4.87	-1.23	-0.12	1.8	0.03	0.73	0.13	-0.26	-1.95	0	-0.2	0.56
-8.45	-0.000218101	0.0102232	0.000213202	0.00960839	-0.00213879	0.0104379	-0.0150375	0.00855052	0.00215886	0.00914354	0.0117434	0.00979551			-8.45	1.64	1.29	5.75	-0.42	0.1	-0.39	0.98	-0.7	-1.38	3.04	-0.15	1.1	-0.01	1.62	-0.48	-0.03	-0.53	-1.45	-6.63	0.73	-0.09	-0.07	1.13	-3.23	-0.12	-0.2	0.03	-1.27	-0.87	-1.26	1.05	0	-0.2	-0.44
-8.35	0.00842053	0.010238	-0.0053619	0.00807968	0.0156657	0.0104439	-0.000390587	0.00862114	0.0012516	0.00753913	-0.000906432	0.00899969			-8.35	-0.36	0.29	-0.25	-1.42	-1.9	-0.39	-2.02	-0.7	-0.38	4.04	0.85	0.1	-0.01	-0.38	0.52	-0.03	2.47	0.55	4.37	0.73	0.91	-0.07	-2.87	-0.23	-0.12	0.8	0.03	-1.27	0.13	-1.26	-1.95	0	-0.2	-0.44
-8.25	-0.00656463	0.00902728	-0.00280538	0.00958896	-0.00287825	0.0070009	-0.00369144	0.00926025	-0.0106426	0.00881125	-0.0150747	0.00819675			-8.25	-0.36	0.29	2.75	0.58	-0.9	-0.39	-0.02	-0.7	1.62	-1.96	-0.15	-1.9	-0.01	-0.38	-0.48	-0.03	-0.53	-1.45	-1.63	-1.27	-3.09	-0.07	1.13	-4.23	-0.12	-0.2	0.03	-2.27	-1.87	0.74	0.05	0	-0.2	-0.44
-8.15	-0.00248361	0.00984005	0.00836869	0.0106016	-0.0146009	0.00853339	-0.00550061	0.0090216	0.00106048	0.0086432	0.00813993	0.00716205			-8.15	-0.36	1.29	-2.25	-0.42	0.1	-0.39	-0.02	0.3	1.62	-1.96	-0.15	2.1	-0.01	0.62	-0.48	-0.03	-0.53	-0.45	5.37	-1.27	0.91	-0.07	0.13	0.77	-0.12	-0.2	0.03	1.73	-0.87	-0.26	0.05	0	-0.2	-0.44
-8.05	9.86787e-05	0.00829781	-0.0222363	0.00831783	-0.00221382	0.0109095	0.0107417	0.00820902	0.00922777	0.00771794	-0.000124687	0.00849249			-8.05	-0.36	-0.71	2.75	-1.42	2.1	0.61	-0.02	-0.7	-0.38	2.04	-0.15	0.1	-0.01	-0.38	-0.48	-0.03	1.47	2.55	-4.63	-1.27	-3.09	0.93	-1.87	0.77	-0.12	-0.2	0.03	-0.27	1.13	1.74	-0.95	0	-0.2	-0.44
-7.95	0.0192158	0.00929964	-0.00950328	0.0105373	0.0153662	0.00902024	-0.0153831	0.00774289	-0.00844095	0.00718971	-0.00876112	0.0085743			-7.95	6.64	1.29	1.75	3.58	-1.9	-0.39	-0.02	-0.7	1.62	-0.96	-0.15	0.1	-0.01	-0.38	-0.48	-0.03	0.47	-1.45	0.37	-0.27	2.91	-0.07	1.13	-1.23	-0.12	-0.2	-0.97	-0.27	1.13	-1.26	0.05	0	-0.2	-0.44
-7.85	-0.00893972	0.0107648	-0.00860046	0.0101785	0.00490855	0.0105866	0.00293845	0.00762892	0.00344281	0.0102589	0.00410355	0.00843416			-7.85	0.64	3.29	-1.25	1.58	-0.9	-0.39	-1.02	-0.7	-1.38	1.04	-0.15	3.1	-0.01	1.62	1.52	-0.03	-0.53	-0.45	-3.63	-0.27	-2.09	-0.07	0.13	-3.23	-0.12	-0.2	-0.97	-0.27	0.13	0.74	0.05	0	2.8	-0.44
-7.75	0.00198428	0.0101849	0.012089	0.0104332	0.00955089	0.00989711	-0.0046989	0.0114479	-2.34719e-05	0.00929264	-0.00194277	0.00970672			-7.75	-0.36	-1.71	0.75	-0.42	0.1	-0.39	0.98	2.3	-1.38	0.04	-0.15	-0.9	-0.01	-0.38	-0.48	-0.03	1.47	-0.45	3.37	-0.27	-1.09	-0.07	-2.87	2.77	-0.12	-0.2	-1.97	-2.27	-0.87	0.74	1.05	0	-0.2	-0.44
-7.65	-0.00214811	0.0104227	-0.00224978	0.00767841	0.00330317	0.00940535	-0.0134228	0.00765031	0.0158669	0.0113053	0.0197138	0.0103679			-7.65	-0.36	2.29	1.75	-2.42	-1.9	-0.39	-0.02	-0.7	2.62	0.04	-0.15	-1.9	-0.01	-0.38	0.52	-0.03	-0.53	-0.45	0.37	-0.27	3.91	-0.07	-0.87	-1.23	-0.12	-0.2	-2.97	1.73	-1.87	-0.26	2.05	0	-0.2	-0.44
-7.55	-6.19825e-06	0.00804071	-0.00407233	0.00984981	-0.00193147	0.00924635	-0.00432568	0.00965757	0.00293916	0.00748644	-0.000459736	0.00992806			-7.55	-0.36	0.29	0.75	-2.42	1.1	-0.39	0.98	0.3	3.62	-1.96	-0.15	0.1	-0.01	-0.38	0.52	-0.03	2.47	-0.45	0.37	0.73	-3.09	-0.07	-0.87	-1.23	-0.12	-0.2	-0.97	-3.27	1.13	0.74	-0.95	0	-0.2	-0.44
-7.45	0.0089444	0.010852	-0.001869	0.00950037	-0.0144048	0.00736331	-0.0114948	0.00756633	-0.0019305	0.00769965	0.00535718	0.0087765			-7.45	-0.36	2.29	-2.25	-1.42	0.1	-0.39	-1.02	1.3	-0.38	1.04	-0.15	-0.9	-0.01	-0.38	-0.48	-0.03	0.47	0.55	4.37	1.73	1.91	-0.07	-1.87	-1.23	-0.12	-0.2	0.03	-0.27	0.13	-0.26	0.05	0	-0.2	-0.44
-7.35	0.00543988	0.00991181	0.00245778	0.00994368	0.00281848	0.00982942	-0.000760286	0.010444	-0.0199281	0.00863813	0.00143616	0.00746727			-7.35	-0.36	-2.71	3.75	1.58	1.1	0.61	0.98	1.3	0.62	0.04	-0.15	-1.9	-0.01	0.62	0.52	-0.03	-0.53	-1.45	-1.63	1.73	-0.09	-0.07	-0.87	1.77	0.88	-0.2	2.03	0.73	1.13	-0.26	1.05	0	3.8	-0.44
-7.25	-0.00977828	0.00873613	0.00940674	0.0128763	-0.00231045	0.0103456	-0.0138631	0.00956765	-0.00543138	0.0077999	-0.000549006	0.012102			-7.25	-0.36	0.29	-2.25	-1.42	-2.9	-0.39	-0.02	-0.7	-0.38	0.04	-0.15	-1.9	-0.01	0.62	1.52	-0.03	-1.53	1.55	9.37	1.73	2.91	-0.07	-0.87	0.77	-0.12	-0.2	1.03	0.73	2.13	-1.26	0.05	0	-0.2	-0.44
-7.15	-0.0032495	0.0101943	0.0194309	0.00909475	0.0135575	0.0110681	-0.00610515	0.0100508	-0.0124451	0.00780086	-0.00238431	0.00931594			-7.15	-0.36	0.29	-1.25	-1.42	2.1	-0.39	-1.02	-0.7	-1.38	-1.96	0.85	-1.9	-0.01	0.62	-0.48	-0.03	-0.53	-0.45	-0.63	-0.27	-3.09	-0.07	-1.87	-1.23	-0.12	-0.2	2.03	-2.27	-1.87	0.74	-1.95	0	-0.2	-0.44
-7.05	-0.0128542	0.00891405	0.00470507	0.00898475	-0.00478541	0.00928983	0.00861523	0.0104467	0.000142465	0.0078988	-0.00415829	0.00849844			-7.05	0.64	-1.71	1.75	2.58	0.1	-0.39	-1.02	1.3	0.62	0.04	-0.15	-1.9	-0.01	0.62	0.52	-0.03	-0.53	-0.45	-2.63	-0.27	2.91	-0.07	-3.87	-0.23	-0.12	-0.2	1.03	1.73	0.13	-0.26	0.05	0	-0.2	-0.44
-6.95	-0.00374004	0.00949625	-0.00510388	0.00784384	0.00183254	0.0141246	-0.00363558	0.00900163	-0.00366173	0.00849534	-0.0119653	0.00696933			-6.95	-0.36	0.29	0.75	-2.42	0.1	1.61	0.98	-0.7	-0.38	0.04	-0.15	-0.9	-0.01	-0.38	-0.48	-0.03	-1.53	0.55	-5.63	-0.27	1.91	-0.07	3.13	4.77	2.88	-0.2	-0.97	-1.27	2.13	-1.26	0.05	0	-0.2	0.56
-6.85	-0.00388116	0.00826394	0.000189265	0.00948472	-0.0101389	0.00933253	-0.0124507	0.00728615	-0.000647398	0.00771152	0.00552218	0.00916506			-6.85	0.64	-1.71	-1.25	1.58	0.1	2.61	-0.02	-0.7	-1.38	0.04	-0.15	0.1	-0.01	0.62	-0.48	-0.03	0.47	1.55	1.37	0.73	0.91	-0.07	-3.87	0.77	-0.12	-0.2	-2.97	0.73	-0.87	-0.26	0.05	0	-0.2	-0.44
-6.75	0.00917879	0.00874601	0.00534003	0.00911636	-0.00898599	0.00836565	-0.00960002	0.0082728	0.0076244	0.00831942	0.00102256	0.00874475			-6.75	-0.36	-1.71	1.75	-2.42	2.1	0.61	-0.02	1.3	-1.38	0.04	-0.15	1.1	-0.01	-0.38	0.52	-0.03	-0.53	0.55	2.37	0.73	-3.09	-0.07	-2.87	0.77	-0.12	-0.2	1.03	1.73	-1.87	1.74	0.05	0	-0.2	0.56
-6.65	-0.0120913	0.00874084	0.00475339	0.0100344	0.00224707	0.00860826	-0.0234591	0.00725377	-0.00696272	0.0076234	-0.00891945	0.00644749			-6.65	-0.36	2.29	1.75	0.58	-0.9	0.61	-0.02	0.3	1.62	1.04	0.85	-1.9	-0.01	0.62	-0.48	-0.03	2.47	-0.45	-8.63	-1.27	-2.09	-0.07	-1.87	0.77	-0.12	-0.2	5.03	-1.27	-0.87	-1.26	-0.95	0	-0.2	0.56
-6.55	0.00784768	0.0103295	0.00354814	0.00938328	0.00391932	0.0084505	-0.00504829	0.00912504	-0.00267405	0.00955837	-0.00109515	0.00751256			-6.55	-0.36	-0.71	0.75	-1.42	1.1	1.61	-0.02	2.3	3.62	1.04	-0.15	2.1	-0.01	0.62	0.52	-0.03	1.47	-0.45	-1.63	0.73	-5.09	-0.07	0.13	-0.23	-0.12	-0.2	-0.97	-1.27	-1.87	-1.26	-0.95	0	0.8	-0.44
-6.45	0.00957133	0.0109173	-0.0127276	0.00910789	0.0186526	0.0106787	0.00379578	0.00918385	-0.00690891	0.00682741	-0.00494841	0.00718257			-6.45	-0.36	2.29	0.75	-0.42	-0.9	0.61	2.98	1.3	3.62	1.04	-0.15	0.1	-0.01	-0.38	0.52	-0.03	1.47	1.55	-0.63	0.73	-3.09	-0.07	-1.87	1.77	0.88	-0.2	-1.97	1.73	0.13	-1.26	-1.95	0	-0.2	-0.44
-6.35	0.00167227	0.0118181	0.00384552	0.00875195	0.00120546	0.010849	-0.0205494	0.00791051	0.00101371	0.00810598	0.00162109	0.0104435			-6.35	-0.36	-0.71	-5.25	0.58	-0.9	1.61	-0.02	0.3	-0.38	0.04	-0.15	-0.9	-0.01	-0.38	-0.48	-0.03	-0.53	-0.45	-3.63	0.73	1.91	-0.07	-4.87	-1.23	0.88	-0.2	1.03	-1.27	-0.87	-0.26	0.05	0	-0.2	-0.44
-6.25	0.0154664	0.011533	-0.00427708	0.0088237	-0.014638	0.00684306	-0.00612232	0.00725294	-0.00848208	0.00880257	-0.00729142	0.00867813			-6.25	-0.36	0.29	0.75	1.58	1.1	5.61	0.98	1.3	-0.38	-0.96	-0.15	-0.9	-0.01	-0.38	0.52	-0.03	0.47	-0.45	0.37	1.73	-1.09	-0.07	0.13	-2.23	-0.12	-0.2	-1.97	5.73	0.13	-0.26	0.05	0	1.8	-0.44
-6.15	0.0162959	0.0106376	0.016061	0.00991119	0.00867775	0.00983246	0.0119538	0.0091623	-0.00656935	0.009109	0.012814	0.0086126			-6.15	-0.36	0.29	0.75	-0.42	0.1	-0.39	0.98	3.3	-0.38	-0.96	-0.15	-0.9	-0.01	0.62	-0.48	-0.03	1.47	0.55	1.37	1.73	-1.09	-0.07	-0.87	-0.23	-0.12	-0.2	1.03	-0.27	0.13	-0.26	0.05	0	-0.2	-0.44
-6.05	0.00756188	0.0102311	0.00401768	0.0086173	-0.00437697	0.00831203	0.0126957	0.0106986	-0.0192741	0.00714694	-0.00620454	0.00738028			-6.05	-0.36	0.29	-0.25	-0.42	-1.9	-0.39	-0.02	-0.7	0.62	2.04	-0.15	-1.9	-0.01	-0.38	-0.48	-0.03	-1.53	-0.45	-3.63	0.73	1.91	-0.07	-1.87	-1.23	-0.12	-0.2	2.03	2.73	1.13	-0.26	1.05	0	-0.2	-0.44
-5.95	-0.000147425	0.0093185	0.00313724	0.00838395	-0.00686317	0.0103987	0.00347178	0.00908262	0.00620404	0.00831019	-0.0125424	0.00889973			-5.95	-0.36	-0.71	-2.25	0.58	2.1	0.61	-0.02	-0.7	-0.38	-0.96	-0.15	5.1	-0.01	-0.38	-0.48	-0.03	1.47	0.55	0.37	-0.27	-0.09	-0.07	-1.87	-0.23	-0.12	-0.2	-0.97	-0.27	0.13	-1.26	-0.95	0	-0.2	-0.44
-5.85	0.0273179	0.0130418	0.0147044	0.011558	-0.016539	0.00872878	0.00986163	0.00898894	0.00563717	0.00726988	-0.00700435	0.00896545			-5.85	-0.36	1.29	-2.25	0.58	0.1	1.61	-1.02	2.3	-1.38	0.04	-0.15	1.1	-0.01	-0.38	-0.48	-0.03	1.47	1.55	1.37	2.73	1.91	-0.07	-1.87	4.77	-0.12	-0.2	0.03	1.73	2.13	0.74	1.05	0	-0.2	0.56
-5.75	-0.000879868	0.00877503	0.0172078	0.0107381	0.0148177	0.0105925	-0.00597005	0.00921926	0.00197503	0.00868337	-0.0068514	0.0068636			-5.75	-0.36	-0.71	2.75	-3.42	0.1	-0.39	-0.02	-0.7	0.62	-0.96	-0.15	0.1	-0.01	0.62	-0.48	-0.03	0.47	0.55	5.37	0.73	1.91	-0.07	2.13	0.77	-0.12	-0.2	-1.97	-1.27	-0.87	1.74	4.05	0	-0.2	-0.44
-5.65	0.00208463	0.0104158	-0.019671	0.00714681	-0.0205546	0.00833227	0.026615	0.0107098	-0.0107115	0.00784528	-0.0126445	0.00739859			-5.65	-0.36	0.29	-2.25	0.58	-1.9	-0.39	0.98	-1.7	-0.38	1.04	-0.15	-1.9	-0.01	0.62	-0.48	-0.03	-1.53	-0.45	-5.63	-0.27	-0.09	-0.07	-0.87	2.77	-0.12	0.8	3.03	-0.27	-1.87	-0.26	1.05	0	-0.2	0.56
-5.55	0.0104206	0.00939116	-0.00294904	0.00906657	-0.0087029	0.0101672	-0.00758303	0.00966408	0.00445398	0.00757725	-0.00741796	0.00808941			-5.55	-0.36	-0.71	0.75	1.58	3.1	0.61	-0.02	2.3	0.62	0.04	0.85	2.1	-0.01	-0.38	-0.48	-0.03	0.47	1.55	2.37	0.73	-2.09	-0.07	0.13	-0.23	-0.12	-0.2	0.03	0.73	-1.87	-0.26	1.05	0	-0.2	-0.44
-5.45	-0.00633296	0.00784808	-0.00151578	0.00935006	0.00276134	0.0083728	0.0104377	0.00922315	0.000929296	0.00850517	0.0093407	0.00837669			-5.45	-0.36	0.29	0.75	0.58	0.1	-0.39	0.98	-0.7	-0.38	-0.96	-0.15	1.1	-0.01	0.62	1.52	-0.03	-1.53	-1.45	-0.63	-1.27	-0.09	-0.07	-3.87	1.77	-0.12	-0.2	-0.97	-0.27	1.13	-0.26	-0.95	0	-0.2	0.56
-5.35	0.00393648	0.00815895	0.0105251	0.00940635	-0.00851831	0.007874	0.0126144	0.00822203	-0.00929774	0.00717375	0.0211258	0.0102102			-5.35	-0.36	-0.71	-0.25	-3.42	0.1	-0.39	-0.02	0.3	-1.38	0.04	-0.15	4.1	-0.01	-0.38	-0.48	-0.03	-0.53	1.55	2.37	-1.27	3.91	-0.07	2.13	-0.23	-0.12	-0.2	2.03	-0.27	-0.87	-0.26	-0.95	0	-0.2	1.56
-5.25	-0.0104221	0.00732587	-0.00217275	0.00866554	-0.00821145	0.00790823	-0.00661089	0.00660957	0.00678759	0.0102464	-0.00679583	0.00743315			-5.25	-0.36	1.29	-1.25	0.58	-0.9	-0.39	-0.02	-0.7	-1.38	-0.96	-0.15	1.1	-0.01	-0.38	-0.48	-0.03	-1.53	-0.45	-1.63	-0.27	1.91	-0.07	0.13	0.77	-0.12	-0.2	-1.97	-2.27	-1.87	0.74	1.05	0	-0.2	-0.44
-5.15	0.00415686	0.00958767	-0.00145695	0.00881679	0.00575323	0.00965029	-0.00671327	0.00779893	0.00910073	0.00863759	0.000320435	0.00735444			-5.15	-0.36	-1.71	0.75	0.58	2.1	-0.39	-1.02	0.3	-0.38	-1.96	-0.15	2.1	-0.01	0.62	-0.48	-0.03	1.47	0.55	-7.63	-0.27	-2.09	-0.07	-1.87	3.77	-0.12	-0.2	2.03	4.73	0.13	-0.26	0.05	0	-0.2	0.56
-5.05	0.00137396	0.00915756	0.0189645	0.0115967	-0.00605863	0.00788888	0.0111422	0.0102913	0.00195615	0.00855525	0.00111073	0.0086723			-5.05	-0.36	1.29	-0.25	-1.42	2.1	-0.39	-0.02	-0.7	0.62	-0.96	-0.15	-1.9	0.99	-0.38	-0.48	-0.03	-0.53	0.55	1.37	-0.27	0.91	0.93	-0.87	-1.23	-0.12	0.8	3.03	-1.27	2.13	-1.26	0.05	0	0.8	-0.44
-4.95	-0.0166198	0.00815509	-0.00715568	0.00953665	0.000732119	0.00844947	0.0252075	0.0108109	-0.00721899	0.00913946	0.000974691	0.00762652			-4.95	0.64	-0.71	1.75	-0.42	-0.9	-0.39	0.98	-1.7	-0.38	2.04	-0.15	0.1	-0.01	-0.38	-0.48	-0.03	2.47	-0.45	3.37	-1.27	-1.09	-0.07	-2.87	0.77	0.88	-0.2	0.03	0.73	-0.87	-0.26	0.05	0	-0.2	0.56
-4.85	0.00267432	0.0115938	-0.0168959	0.00898358	-0.0170654	0.00714444	-0.0157257	0.00706426	-0.00245589	0.00845299	0.0146567	0.00964501			-4.85	-0.36	-0.71	-0.25	2.58	1.1	-0.39	1.98	2.3	2.62	-0.96	-0.15	-0.9	-0.01	-0.38	-0.48	-0.03	-0.53	1.55	8.37	0.73	-0.09	-0.07	0.13	-3.23	0.88	-0.2	3.03	0.73	1.13	-1.26	-1.95	0	-0.2	0.56
-4.75	-0.0204389	0.00816634	-0.0283641	0.00941464	-0.00343734	0.0101494	0.0144398	0.00887681	0.00216234	0.0101939	0.0241222	0.0117277			-4.75	-0.36	-0.71	0.75	-2.42	3.1	0.61	2.98	0.3	2.62	0.04	-0.15	0.1	-0.01	0.62	0.52	-0.03	-1.53	-0.45	-5.63	-1.27	-4.09	-0.07	-1.87	-1.23	0.88	-0.2	0.03	2.73	-1.87	-0.26	-0.95	0	0.8	0.56
-4.65	0.0112496	0.00908202	0.00228234	0.00816636	0.00313707	0.0116175	-0.00172627	0.00812313	0.0303169	0.0113215	-0.00460293	0.00858737			-4.65	-0.36	0.29	1.75	3.58	-1.9	-0.39	-0.02	0.3	1.62	-0.96	-0.15	-1.9	-0.01	-0.38	0.52	-0.03	1.47	1.55	-1.63	-0.27	-0.09	-0.07	-0.87	0.77	-0.12	-0.2	-2.97	0.73	1.13	-0.26	-0.95	0	-0.2	1.56
-4.55	-0.0143044	0.0104623	-0.00216175	0.00812176	0.0016185	0.00988925	0.00215123	0.00879575	0.0111302	0.00928148	0.00526836	0.00938133			-4.55	0.64	-2.71	-2.25	-0.42	-2.9	-0.39	1.98	1.3	-1.38	2.04	-0.15	0.1	-0.01	-0.38	0.52	-0.03	-0.53	-0.45	2.37	-1.27	-0.09	-0.07	0.13	-1.23	-0.12	0.8	0.03	1.73	-0.87	-0.26	-1.95	0	-0.2	0.56
-4.45	-0.0122488	0.00913521	-0.00715785	0.00962604	-0.0101606	0.00873798	-0.00851732	0.00758197	-0.00587547	0.00713231	0.00188046	0.00963619			-4.45	-0.36	1.29	1.75	-1.42	-0.9	-0.39	0.98	-0.7	-0.38	2.04	-0.15	-1.9	-0.01	0.62	-0.48	-0.03	2.47	-1.45	-2.63	-1.27	1.91	0.93	4.13	-2.23	-0.12	-0.2	-0.97	-1.27	-0.87	-1.26	-0.95	0	0.8	0.56
-4.35	-0.00413734	0.00973978	0.00296348	0.00866824	-0.00879836	0.00877848	0.00385553	0.00892804	0.00727576	0.00739223	0.0156835	0.00922318			-4.35	5.64	-2.71	0.75	1.58	-1.9	-0.39	-1.02	1.3	-1.38	-0.96	-0.15	0.1	-0.01	-0.38	-0.48	-0.03	-1.53	-1.45	13.37	-0.27	-0.09	-0.07	-0.87	0.77	-0.12	-0.2	0.03	-0.27	-0.87	-0.26	0.05	0	-0.2	-0.44
-4.25	0.00727182	0.00996807	-0.0106553	0.00899259	-0.00205162	0.00913044	-0.00550163	0.00872187	0.000197144	0.00803039	0.00479367	0.0102169			-4.25	-0.36	-2.71	1.75	0.58	3.1	-0.39	-0.02	0.3	-0.38	0.04	-0.15	1.1	-0.01	-0.38	0.52	0.97	0.47	-1.45	-1.63	-1.27	0.91	-0.07	2.13	-2.23	-0.12	-0.2	1.03	0.73	0.13	3.74	1.05	0	-0.2	-0.44
-4.15	-0.00293031	0.00860998	-0.0101676	0.00733428	0.00624544	0.00914258	-0.00156286	0.00895892	-0.0122628	0.00666972	0.00441972	0.00904721			-4.15	0.64	0.29	-2.25	0.58	-0.9	-0.39	1.98	-0.7	1.62	0.04	-0.15	-0.9	-0.01	-0.38	1.52	-0.03	-0.53	2.55	-0.63	-0.27	-2.09	-0.07	2.13	-2.23	-0.12	-0.2	6.03	-0.27	-1.87	-0.26	0.05	0	-0.2	-0.44
-4.05	-0.0050174	0.00854785	0.00960536	0.00936717	0.00883153	0.0104026	-0.0189819	0.00742092	0.00979555	0.00879049	-0.0121573	0.00799584			-4.05	-0.36	-0.71	1.75	5.58	0.1	-0.39	0.98	0.3	0.62	-0.96	0.85	-0.9	-0.01	-0.38	-0.48	-0.03	-0.53	-0.45	3.37	0.73	1.91	-0.07	1.13	1.77	-0.12	-0.2	-0.97	-1.27	-0.87	-0.26	0.05	0	-0.2	-0.44
-3.95	0.00088783	0.00884258	0.00221156	0.00874316	-0.00912018	0.00907884	0.00781299	0.0106712	-0.0106596	0.00878215	-0.00462753	0.00683149			-3.95	-0.36	1.29	-0.25	-0.42	2.1	0.61	-0.02	1.3	-1.38	3.04	-0.15	5.1	-0.01	0.62	0.52	-0.03	-0.53	-0.45	3.37	-1.27	2.91	-0.07	0.13	-2.23	-0.12	-0.2	-1.97	1.73	0.13	-0.26	0.05	0	-0.2	0.56
-3.85	-0.00443772	0.00780129	0.00402022	0.00897964	0.00101898	0.0113799	0.00986774	0.00982625	0.00764424	0.0080695	-0.00279773	0.00740435			-3.85	-0.36	-0.71	1.75	-0.42	-1.9	0.61	-0.02	-0.7	0.62	-1.96	-0.15	1.1	-0.01	-0.38	-0.48	-0.03	0.47	-1.45	-1.63	-1.27	-1.09	-0.07	1.13	0.77	-0.12	-0.2	-0.97	0.73	2.13	0.74	1.05	0	-0.2	0.56
-3.75	0.00213341	0.0089319	0.0131919	0.0106918	0.0113421	0.00988508	-0.00633111	0.00939351	-0.00332009	0.00745461	-0.0115205	0.00702677			-3.75	-0.36	0.29	-1.25	2.58	0.1	0.61	1.98	-0.7	0.62	0.04	-0.15	2.1	-0.01	0.62	0.52	-0.03	-1.53	0.55	2.37	1.73	-2.09	-0.07	2.13	0.77	-0.12	-0.2	1.03	-1.27	1.13	-0.26	1.05	0	-0.2	2.56
-3.65	-0.00936587	0.00997579	-0.00519791	0.0088192	-0.0088279	0.00982136	0.000703797	0.0110576	0.0157037	0.00799965	-0.00259532	0.00859531			-3.65	0.64	0.29	-2.25	-2.42	0.1	0.61	1.98	-0.7	1.62	-0.96	-0.15	1.1	-0.01	-0.38	-0.48	-0.03	-0.53	0.55	4.37	-1.27	0.91	-0.07	5.13	-1.23	-0.12	-0.2	-0.97	-0.27	-0.87	2.74	1.05	0	-0.2	-0.44
-3.55	0.0111921	0.00829214	0.0234518	0.0103194	0.00149654	0.0096208	-0.00617417	0.0082318	0.00588706	0.00886755	-0.0044155	0.00711687			-3.55	-0.36	-1.71	0.75	-0.42	-0.9	0.61	0.98	0.3	-0.38	0.04	-0.15	-1.9	-0.01	-0.38	-0.48	0.97	0.47	-0.45	1.37	-1.27	1.91	-0.07	0.13	-1.23	-0.12	-0.2	-1.97	-0.27	-0.87	0.74	0.05	0	0.8	-0.44
-3.45	-0.000582907	0.00972356	0.0196238	0.00974837	0.00548938	0.0088507	0.0198612	0.0105353	0.0151258	0.00897673	-0.00887299	0.0086318			-3.45	-0.36	1.29	-1.25	2.58	0.1	-0.39	-1.02	-0.7	0.62	-1.96	-0.15	-1.9	-0.01	-0.38	0.52	-0.03	-0.53	0.55	1.37	2.73	-3.09	-0.07	1.13	1.77	-0.12	1.8	-0.97	0.73	2.13	-1.26	1.05	0	-0.2	-0.44
-3.35	-0.0102028	0.00781997	-0.0117638	0.00946865	0.0143776	0.0100195	0.00470168	0.0104911	0.000537594	0.00815011	-0.00586612	0.00759847			-3.35	-0.36	0.29	0.75	-3.42	-1.9	-0.39	0.98	0.3	-1.38	0.04	0.85	0.1	-0.01	1.62	-0.48	-0.03	-1.53	-0.45	3.37	-0.27	-3.09	-0.07	3.13	0.77	-0.12	-0.2	-1.97	3.73	2.13	-0.26	-0.95	0	-0.2	-0.44
-3.25	0.00180224	0.00972057	-0.01103	0.00860111	0.00179943	0.0120898	0.0118348	0.0106554	0.0015207	0.00858217	0.000946875	0.00980929			-3.25	-0.36	0.29	-1.25	-2.42	0.1	-0.39	-1.02	-0.7	-0.38	0.04	0.85	-1.9	-0.01	-0.38	1.52	-0.03	-0.53	0.55	6.37	0.73	4.91	-0.07	2.13	-1.23	-0.12	-0.2	-2.97	2.73	-1.87	1.74	0.05	0	0.8	-0.44
-3.15	-0.0225611	0.00755042	-0.0158801	0.00799166	-0.0183903	0.00918261	-0.00655091	0.00876003	-0.0144203	0.00671486	-0.00458	0.0102827			-3.15	-0.36	-1.71	-0.25	1.58	0.1	-0.39	0.98	-0.7	0.62	-0.96	-0.15	-0.9	-0.01	-0.38	-0.48	-0.03	-1.53	1.55	-4.63	-1.27	0.91	0.93	-1.87	2.77	-0.12	-0.2	-0.97	0.73	1.13	-1.26	0.05	0	-0.2	-0.44
-3.05	-0.00864336	0.0089955	-0.0200623	0.00769073	0.0132597	0.00891678	-0.00467107	0.0098017	0.0080342	0.00884711	-0.0107732	0.00651054			-3.05	-0.36	3.29	-1.25	0.58	0.1	-0.39	-0.02	-0.7	-1.38	4.04	-0.15	-1.9	-0.01	-0.38	-0.48	-0.03	-1.53	-1.45	3.37	0.73	-1.09	-0.07	4.13	0.77	-0.12	-0.2	-2.97	-1.27	-0.87	-0.26	0.05	0	-0.2	0.56
-2.95	0.00364447	0.0106027	-0.000474448	0.011838	-0.0107084	0.00949074	0.0122013	0.0107158	0.0178962	0.0116491	0.00810708	0.00865931			-2.95	-0.36	-0.71	3.75	-0.42	-0.9	-0.39	-1.02	-1.7	-0.38	-0.96	0.85	-1.9	-0.01	0.62	-0.48	-0.03	-0.53	-0.45	2.37	-0.27	0.91	0.93	2.13	-0.23	-0.12	0.8	-1.97	3.73	-1.87	2.74	2.05	0	-0.2	-0.44
-2.85	-0.00734047	0.0096842	0.00517074	0.00866131	-0.0143409	0.00768595	0.0160346	0.00888048	0.00542687	0.00848485	-0.00523918	0.00870983			-2.85	-0.36	-0.71	-4.25	-0.42	-0.9	-0.39	-0.02	0.3	1.62	-0.96	-0.15	2.1	-0.01	-0.38	-0.48	-0.03	-1.53	-0.45	-6.63	0.73	-2.09	-0.07	-0.87	-2.23	-0.12	-0.2	-0.97	-0.27	1.13	-1.26	0.05	0	0.8	-0.44
-2.75	0.00145954	0.00893812	-0.0281179	0.00699739	0.00615659	0.00843082	-0.0206447	0.00832508	-0.00194619	0.00862332	0.00405156	0.0103922			-2.75	-0.36	2.29	1.75	1.58	0.1	-0.39	-1.02	-0.7	-1.38	2.04	-0.15	2.1	-0.01	0.62	-0.48	-0.03	-1.53	0.55	2.37	-1.27	-2.09	-0.07	1.13	-0.23	-0.12	0.8	4.03	0.73	0.13	-0.26	-0.95	0	-0.2	-0.44
-2.65	0.00294261	0.00942793	-0.00981591	0.00863388	-0.00643585	0.00992894	-0.00431462	0.00762506	-0.0131139	0.00901181	0.00314499	0.0118472			-2.65	-0.36	-1.71	-1.25	2.58	-0.9	-0.39	-0.02	0.3	-0.38	-0.96	-0.15	0.1	-0.01	-0.38	-0.48	-0.03	-0.53	1.55	-3.63	1.73	-2.09	1.93	0.13	0.77	-0.12	-0.2	-0.97	1.73	1.13	1.74	-0.95	0	-0.2	0.56
-2.55	-0.00788086	0.00802873	-0.0126991	0.00899332	-0.00404604	0.00913968	-0.00672772	0.00990601	-0.00694585	0.0086753	0.00594658	0.00869259			-2.55	-0.36	0.29	-0.25	1.58	2.1	-0.39	-1.02	-0.7	0.62	1.04	-0.15	2.1	-0.01	-0.38	0.52	-0.03	-0.53	0.55	0.37	-1.27	1.91	-0.07	4.13	1.77	-0.12	-0.2	3.03	-0.27	-1.87	-0.26	-0.95	0	-0.2	-0.44
-2.45	0.0118918	0.0104842	0.00420437	0.00935791	0.00522458	0.00927352	0.000356526	0.0084836	-0.00505645	0.00787112	0.00399746	0.00838225			-2.45	-0.36	-0.71	-0.25	-3.42	0.1	-0.39	-1.02	-0.7	0.62	-0.96	-0.15	2.1	-0.01	0.62	0.52	-0.03	2.47	-0.45	4.37	0.73	1.91	-0.07	4.13	1.77	0.88	1.8	-0.97	-1.27	2.13	-1.26	4.05	0	-0.2	0.56
-2.35	0.0107654	0.00972608	0.00436548	0.0117428	-0.00525965	0.0103291	-0.0065531	0.00849808	0.00160154	0.00833072	-0.00233383	0.00831102			-2.35	0.64	-0.71	0.75	-3.42	1.1	0.61	0.98	-0.7	-0.38	-1.96	-0.15	0.1	-0.01	-0.38	0.52	-0.03	-0.53	-0.45	8.37	-0.27	-0.09	-0.07	2.13	2.77	0.88	-0.2	0.03	-0.27	-1.87	1.74	-0.95	0	-0.2	-0.44
-2.25	0.00451504	0.00843193	-0.00306706	0.00957023	0.00852662	0.00914758	0.0163893	0.0116623	-0.00811087	0.00729536	0.000404499	0.00742359			-2.25	0.64	0.29	0.75	1.58	2.1	-0.39	-1.02	0.3	1.62	2.04	-0.15	1.1	-0.01	0.62	0.52	-0.03	-1.53	0.55	0.37	-0.27	3.91	-0.07	0.13	-0.23	-0.12	-0.2	2.03	-0.27	0.13	2.74	1.05	0	-0.2	-0.44
-2.15	-0.00281466	0.00925048	-0.00131018	0.0102604	0.00571601	0.00976572	-0.000413687	0.0105553	-0.00367712	0.00857374	0.00422574	0.00888949			-2.15	-0.36	1.29	-2.25	0.58	0.1	-0.39	-1.02	1.3	-0.38	-1.96	-0.15	1.1	-0.01	-0.38	0.52	-0.03	-0.53	0.55	0.37	-0.27	-2.09	-0.07	1.13	1.77	-0.12	-0.2	-0.97	-0.27	2.13	-0.26	0.05	0	-0.2	0.56
-2.05	0.00708058	0.0117563	0.0101608	0.0106538	0.00191961	0.00903842	-0.0109268	0.00839933	0.0088768	0.00962239	-0.0116951	0.00748939			-2.05	-0.36	-2.71	0.75	-1.42	-1.9	-0.39	-1.02	-1.7	-0.38	-0.96	-0.15	1.1	-0.01	-0.38	-0.48	-0.03	-1.53	-0.45	2.37	1.73	2.91	-0.07	4.13	1.77	-0.12	0.8	-2.97	-1.27	-0.87	-0.26	-0.95	0	-0.2	1.56
-1.95	0.0110588	0.0118916	0.0204262	0.0111168	-0.0161305	0.00953833	0.015595	0.0109192	0.0163782	0.0085464	0.005017	0.0101978			-1.95	-0.36	2.29	-2.25	2.58	-0.9	-0.39	-1.02	2.3	0.62	1.04	-0.15	1.1	-0.01	0.62	-0.48	-0.03	-1.53	-1.45	-6.63	-0.27	-1.09	-0.07	2.13	0.77	-0.12	-0.2	-2.97	2.73	-0.87	-1.26	0.05	0	-0.2	-0.44
-1.85	-0.0146166	0.00884333	0.0199133	0.0108065	-0.00380015	0.00988919	0.00692334	0.0105507	0.00460087	0.00842532	-0.00335514	0.00871464			-1.85	-0.36	-0.71	-0.25	-0.42	-0.9	-0.39	-0.02	0.3	-0.38	-0.96	-0.15	0.1	-0.01	-0.38	0.52	-0.03	0.47	-1.45	-2.63	0.73	-3.09	-0.07	3.13	-3.23	-0.12	-0.2	3.03	1.73	-0.87	-0.26	0.05	0	-0.2	0.56
-1.75	-0.00646483	0.00829091	0.0256179	0.0132865	0.0134544	0.00934037	0.00608565	0.00898124	-0.0018473	0.00833231	-0.00243989	0.00883876			-1.75	0.64	1.29	-2.25	2.58	0.1	-0.39	-1.02	0.3	-0.38	-1.96	-0.15	-1.9	-0.01	-0.38	-0.48	0.97	-0.53	-0.45	-1.63	-0.27	-2.09	-0.07	4.13	-1.23	-0.12	-0.2	4.03	-2.27	0.13	-0.26	0.05	0	-0.2	-0.44
-1.65	-0.00175358	0.0109224	0.0094094	0.00968379	-0.0127014	0.00788058	0.00458862	0.00913206	-0.00489872	0.0075037	0.0142235	0.0116343			-1.65	0.64	-1.71	1.75	-2.42	1.1	-0.39	-0.02	0.3	-1.38	-0.96	0.85	-0.9	-0.01	0.62	1.52	-0.03	-1.53	2.55	-5.63	0.73	3.91	-0.07	0.13	-0.23	-0.12	0.8	0.03	0.73	-1.87	1.74	0.05	0	-0.2	0.56
-1.55	-0.0112131	0.00788796	0.0100035	0.0121961	-0.000918282	0.00929118	-0.00817583	0.0114577	0.00243828	0.00709724	-0.0102359	0.00708543			-1.55	0.64	-0.71	-2.25	1.58	-0.9	-0.39	-1.02	0.3	-0.38	0.04	-0.15	-1.9	-0.01	-0.38	0.52	-0.03	0.47	-0.45	-0.63	-0.27	0.91	-0.07	4.13	-2.23	-0.12	-0.2	1.03	1.73	0.13	0.74	-0.95	0	-0.2	-0.44
-1.45	-0.00321009	0.00829301	-0.00831103	0.00925971	-0.0152219	0.00935363	-0.00705931	0.00916867	-0.00482234	0.00843875	-0.0157777	0.00923484			-1.45	-0.36	-0.71	-0.25	0.58	1.1	-0.39	-1.02	0.3	1.62	-1.96	-0.15	-1.9	-0.01	0.62	1.52	-0.03	-0.53	-1.45	-9.63	-1.27	-2.09	-0.07	3.13	0.77	-0.12	-0.2	1.03	-0.27	-1.87	-1.26	-0.95	0	-0.2	0.56
-1.35	0.00897637	0.0104652	-0.00288499	0.00854666	-0.00143832	0.0103793	-0.0153625	0.00787242	0.0042493	0.0112787	-0.000940453	0.00759367			-1.35	-0.36	1.29	2.75	2.58	-1.9	-0.39	-0.02	-0.7	-0.38	1.04	-0.15	0.1	-0.01	-0.38	-0.48	-0.03	0.47	-0.45	2.37	0.73	1.91	-0.07	1.13	-0.23	-0.12	-0.2	2.03	-0.27	3.13	-0.26	-0.95	0	-0.2	1.56
-1.25	-0.00717457	0.00851453	-0.00532752	0.00955827	0.0130108	0.0107782	0.0056182	0.0090177	0.00341197	0.00690775	-0.011657	0.0080796			-1.25	-0.36	0.29	-3.25	-2.42	-1.9	-0.39	-1.02	1.3	-0.38	0.04	-0.15	-0.9	-0.01	-0.38	-0.48	-0.03	0.47	0.55	4.37	-1.27	0.91	-0.07	1.13	-1.23	-0.12	0.8	-1.97	-2.27	-0.87	-0.26	0.05	0	-0.2	-0.44
-1.15	0.02084	0.0131043	1.37891e-05	0.00942251	-0.0110856	0.00768331	0.0173747	0.0123322	0.00972758	0.00927315	0.0120511	0.0100074			-1.15	-0.36	2.29	0.75	0.58	3.1	-0.39	-1.02	-1.7	0.62	-0.96	-0.15	-1.9	-0.01	-0.38	-0.48	-0.03	0.47	-1.45	-1.63	2.73	1.91	-0.07	-0.87	-1.23	-0.12	-0.2	0.03	2.73	0.13	-0.26	0.05	0	-0.2	-0.44
-1.05	-0.0141035	0.00899341	-0.0191337	0.00958757	-0.00507935	0.00888712	-0.00775816	0.00799522	0.016844	0.00791545	0.00981016	0.00941997			-1.05	-0.36	-2.71	-0.25	2.58	-0.9	-0.39	-1.02	-0.7	-0.38	-0.96	-0.15	0.1	-0.01	-0.38	0.52	-0.03	0.47	-1.45	0.37	-0.27	-1.09	-0.07	0.13	2.77	-0.12	-0.2	2.03	-0.27	0.13	-1.26	-0.95	0	-0.2	-0.44
-0.95	0.00764999	0.00883555	0.0101366	0.00955616	0.00892604	0.0108088	0.00833589	0.00833094	-0.00744824	0.00943204	0.0154431	0.0087345			-0.95	-0.36	1.29	1.75	1.58	3.1	0.61	-1.02	1.3	-0.38	0.04	-0.15	0.1	-0.01	-0.38	-0.48	-0.03	0.47	0.55	8.37	-0.27	2.91	-0.07	2.13	0.77	-0.12	-0.2	-0.97	-0.27	1.13	-1.26	-0.95	0	-0.2	-0.44
-0.85	-0.00321206	0.00937702	0.00483956	0.0103143	0.00995186	0.0109646	0.00251475	0.00767728	0.009758	0.00790134	0.00450523	0.00893072			-0.85	-0.36	1.29	-2.25	-1.42	0.1	0.61	-0.02	-1.7	1.62	0.04	-0.15	0.1	-0.01	-0.38	0.52	-0.03	2.47	-0.45	-8.63	-1.27	-2.09	-0.07	-0.87	-2.23	-0.12	-0.2	1.03	-2.27	1.13	-0.26	0.05	0	1.8	-0.44
-0.75	0.0158015	0.0103091	-0.0311194	0.00791286	-0.00300494	0.0100699	0.00993162	0.008118	0.0136857	0.00874501	0.00319581	0.00810831			-0.75	-0.36	-0.71	1.75	-0.42	0.1	-0.39	-1.02	2.3	-0.38	2.04	-0.15	-0.9	-0.01	-0.38	-0.48	-0.03	0.47	1.55	-2.63	0.73	-0.09	-0.07	-1.87	2.77	0.88	-0.2	-0.97	-0.27	1.13	-1.26	1.05	0	-0.2	0.56
-0.65	-0.0137819	0.00878511	0.00443911	0.00893572	0.0211118	0.00997688	0.00157747	0.00981218	0.0042561	0.00914163	-0.00758305	0.00845176			-0.65	-0.36	-0.71	-1.25	-1.42	-1.9	-0.39	-1.02	-0.7	0.62	2.04	-0.15	-1.9	-0.01	-0.38	-0.48	-0.03	0.47	-0.45	-3.63	-1.27	-2.09	-0.07	0.13	-1.23	-0.12	-0.2	-0.97	-3.27	1.13	-0.26	2.05	0	-0.2	-0.44
-0.55	-0.0054085	0.0078201	-0.00176607	0.00852126	0.00526917	0.00973565	-0.00813579	0.00836467	0.00499465	0.00940707	-0.00308527	0.00914515			-0.55	0.64	0.29	-2.25	-2.42	0.1	-0.39	-0.02	-0.7	-1.38	-0.96	-0.15	2.1	-0.01	0.62	0.52	-0.03	0.47	-0.45	0.37	-0.27	-2.09	-0.07	2.13	1.77	-0.12	-0.2	-0.97	-1.27	-0.87	-0.26	-1.95	0	-0.2	-0.44
-0.45	-0.0111156	0.00866914	-0.00491491	0.00926433	-0.0089664	0.00906105	-0.00655147	0.0107591	-0.00683745	0.00863351	-0.00179311	0.00851878			-0.45	-0.36	2.29	-0.25	-0.42	-0.9	-0.39	-2.02	-0.7	-0.38	-0.96	-0.15	2.1	-0.01	-0.38	0.52	-0.03	-0.53	-0.45	-4.63	-0.27	-4.09	-0.07	-1.87	-3.23	-0.12	-0.2	1.03	-1.27	0.13	-1.26	-0.95	0	-0.2	-0.44
-0.35	0.00481328	0.0113909	-0.0111406	0.00802704	0.0050648	0.0102481	-0.0243148	0.00979502	-0.00975498	0.00783015	-0.00221658	0.00884138			-0.35	-0.36	-0.71	0.75	1.58	3.1	-0.39	-1.02	1.3	-0.38	0.04	0.85	2.1	-0.01	-0.38	-0.48	-0.03	2.47	-0.45	-0.63	0.73	5.91	-0.07	4.13	-1.23	-0.12	-0.2	2.03	-4.27	2.13	1.74	-0.95	0	-0.2	0.56
-0.25	-0.00777226	0.0098995	-0.0055094	0.00932977	0.0030804	0.00984265	0.0073599	0.00969089	0.0172535	0.00833179	-0.00835071	0.00675069			-0.25	-0.36	2.29	-3.25	-0.42	-0.9	-0.39	-0.02	-0.7	-1.38	0.04	-0.15	0.1	-0.01	-0.38	0.52	-0.03	2.47	1.55	-4.63	0.73	-2.09	-0.07	2.13	1.77	-0.12	-0.2	-0.97	-0.27	0.13	-1.26	2.05	0	-0.2	-0.44
-0.15	0.00231462	0.00937695	0.0122243	0.00866045	-0.00923955	0.00851232	-0.00402487	0.00907662	-0.00281302	0.0109257	0.00205858	0.00712016			-0.15	-0.36	-1.71	1.75	2.58	-0.9	1.61	-1.02	0.3	-0.38	1.04	-0.15	-0.9	-0.01	0.62	-0.48	-0.03	1.47	0.55	2.37	-0.27	-1.09	-0.07	4.13	-2.23	-0.12	-0.2	1.03	-1.27	1.13	0.74	-0.95	0	-0.2	0.56
-0.05	0.0134693	0.011489	-0.00128593	0.0101593	-0.00892982	0.00909572	0.00727726	0.0114577	-0.00126805	0.00859863	-0.000605667	0.00836078			-0.05	-0.36	-0.71	-1.25	-1.42	1.1	3.61	-0.02	1.3	-1.38	-0.96	0.85	3.1	-0.01	-0.38	0.52	-0.03	0.47	-0.45	2.37	-0.27	0.91	-0.07	0.13	-3.23	-0.12	1.8	-0.97	0.73	-1.87	0.74	0.05	0	-0.2	-0.44
0.05	0.318853	0.0342435	0.298657	0.0332865	0.277009	0.0308953	0.255971	0.0305101	0.182554	0.0278657	0.160175	0.02587			0.05	-0.36	2.29	-1.25	18.58	-0.9	-0.39	-0.02	1.3	0.62	12.04	0.85	-1.9	12.99	31.62	30.52	15.97	26.47	10.55	36.37	30.73	20.91	1.93	-7.87	-2.23	-0.12	1.8	11.03	14.73	15.13	9.74	4.05	0	0.8	4.56
0.15	0.256297	0.028503	0.361708	0.0326282	0.299318	0.0262839	0.345425	0.0298348	0.269738	0.0257652	0.262314	0.0277771			0.15	12.64	3.29	4.75	21.58	1.1	-0.39	-2.02	-1.7	7.62	4.04	0.85	0.1	-0.01	3.62	11.52	1.97	-1.53	-0.45	19.37	42.73	40.91	3.93	1.13	0.77	2.88	-0.2	14.03	-1.27	-0.87	2.74	9.05	16	1.8	2.56
0.25	0.22063	0.0229226	0.240499	0.0231697	0.240625	0.0252067	0.240503	0.0243061	0.184189	0.0256736	0.203974	0.0221305			0.25	23.64	0.29	0.75	-6.42	1.1	4.61	-0.02	3.3	8.62	4.04	0.85	1.1	0.99	1.62	5.52	4.97	-1.53	5.55	0.37	21.73	13.91	2.93	5.13	0.77	2.88	1.8	3.03	2.73	3.13	6.74	7.05	0	-0.2	4.56
0.35	0.197453	0.0230354	0.179161	0.0220874	0.234659	0.0236202	0.205066	0.0236225	0.171576	0.023669	0.140077	0.0214967			0.35	6.64	0.29	0.75	-7.42	4.1	0.61	1.98	2.3	7.62	2.04	-0.15	0.1	-0.01	-0.38	-0.48	-0.03	5.47	-1.45	-1.63	21.73	13.91	1.93	9.13	6.77	0.88	1.8	9.03	-2.27	3.13	6.74	18.05	0	0.8	2.56
0.45	0.143386	0.018919	0.113981	0.0176018	0.210095	0.0213296	0.160222	0.0191907	0.137203	0.0194799	0.131687	0.0203511			0.45	3.64	2.29	4.75	-1.42	-1.9	1.61	-0.02	3.3	1.62	1.04	-0.15	-1.9	0.99	-0.38	0.52	-0.03	-1.53	-0.45	5.37	20.73	15.91	-0.07	8.13	0.77	-0.12	-0.2	8.03	-1.27	1.13	5.74	7.05	0	0.8	-0.44
0.55	0.0962761	0.0164393	0.115952	0.0205337	0.148966	0.0171302	0.143054	0.0197292	0.103875	0.0214712	0.0948888	0.0170176			0.55	1.64	-0.71	4.75	1.58	-0.9	-0.39	-1.02	2.3	1.62	-0.96	-0.15	0.1	-0.01	0.62	1.52	-0.03	0.47	-0.45	7.37	20.73	12.91	0.93	7.13	0.77	-0.12	0.8	-1.97	-1.27	2.13	4.74	1.05	0	1.8	-0.44
0.65	0.0826171	0.0166474	0.0832919	0.015547	0.145592	0.0170854	0.121539	0.0170922	0.100803	0.0206351	0.0972337	0.0184944			0.65	-0.36	-0.71	2.75	-0.42	1.1	0.61	-0.02	0.3	-0.38	4.04	-0.15	0.1	-0.01	-0.38	-0.48	-0.03	0.47	-0.45	4.37	29.73	9.91	-0.07	3.13	3.77	-0.12	-0.2	6.03	-2.27	-0.87	0.74	-0.95	0	-0.2	-0.44
0.75	0.0531763	0.0134933	0.0653041	0.015332	0.0939017	0.0142884	0.0978812	0.017967	0.0687028	0.0167183	0.098332	0.0179964			0.75	4.64	2.29	3.75	-0.42	0.1	-0.39	0.98	-0.7	-1.38	2.04	-0.15	2.1	-0.01	0.62	0.52	-0.03	3.47	-0.45	11.37	21.73	13.91	-0.07	4.13	-0.23	-0.12	0.8	1.03	-1.27	-0.87	1.74	-0.95	0	-0.2	2.56
0.85	0.0608204	0.0145674	0.0598908	0.0145159	0.0852349	0.0152982	0.0678021	0.0148392	0.0638851	0.0160398	0.0529922	0.0143625			0.85	4.64	3.29	1.75	-2.42	-1.9	-0.39	0.98	0.3	1.62	1.04	-0.15	-1.9	0.99	0.62	0.52	-0.03	1.47	-0.45	9.37	25.73	3.91	-0.07	3.13	2.77	-0.12	-0.2	2.03	-2.27	4.13	-0.26	-0.95	0	-0.2	-0.44
0.95	0.0543872	0.0132062	0.0509833	0.0142692	0.0757013	0.0160682	0.0703063	0.0143672	0.0767595	0.0150639	0.0753326	0.0151564			0.95	0.64	-1.71	1.75	-0.42	-0.9	-0.39	-0.02	0.3	1.62	4.04	-0.15	4.1	-0.01	-0.38	-0.48	-0.03	3.47	0.55	1.37	15.73	-0.09	-0.07	1.13	-0.23	-0.12	-0.2	2.03	-2.27	3.13	-1.26	-0.95	0	-0.2	-0.44
1.05	0.0534037	0.0144284	0.0220878	0.0123218	0.0509095	0.0140116	0.0600933	0.0145734	0.0544676	0.0146442	0.0666752	0.0131977			1.05	0.64	0.29	1.75	-3.42	1.1	-0.39	-1.02	1.3	0.62	1.04	-0.15	0.1	-0.01	-0.38	0.52	-0.03	-1.53	-0.45	4.37	16.73	9.91	-0.07	3.13	-1.23	-0.12	-0.2	5.03	-1.27	2.13	-1.26	-0.95	0	-0.2	0.56
1.15	0.0449093	0.0131365	0.0223431	0.0122465	0.0572264	0.0143413	0.0462704	0.0135061	0.0377017	0.0147408	0.0448765	0.0125823			1.15	-0.36	0.29	1.75	-2.42	0.1	-0.39	1.98	1.3	1.62	1.04	-0.15	0.1	-0.01	-0.38	-0.48	0.97	0.47	1.55	5.37	19.73	-0.09	-0.07	1.13	-1.23	-0.12	-0.2	2.03	-1.27	1.13	2.74	-0.95	0	0.8	-0.44
1.25	0.042942	0.0145638	0.0268402	0.0133689	0.0486641	0.0140172	0.0286333	0.0128284	0.0480212	0.0158869	0.0469837	0.014189			1.25	0.64	4.29	3.75	-2.42	-1.9	1.61	-1.02	0.3	-0.38	1.04	-0.15	3.1	-0.01	0.62	0.52	0.97	1.47	-0.45	6.37	23.73	-2.09	0.93	1.13	-1.23	-0.12	0.8	6.03	-1.27	2.13	-0.26	0.05	0	-0.2	2.56
1.35	0.0164525	0.0124058	0.00203463	0.0125268	0.0518495	0.0145389	0.0361109	0.0134224	0.0385394	0.0153097	0.0491073	0.0155227			1.35	5.64	1.29	2.75	2.58	-0.9	-0.39	-2.02	0.3	-0.38	3.04	-0.15	-1.9	-0.01	-0.38	-0.48	-0.03	-1.53	-1.45	2.37	17.73	2.91	-0.07	1.13	-4.23	-0.12	-0.2	-0.97	-2.27	2.13	-1.26	3.05	0	-0.2	-0.44
1.45	0.0144714	0.0112131	0.0172739	0.0138382	0.0512653	0.0122857	0.0422451	0.0159031	0.0449466	0.014489	0.0524673	0.0155651			1.45	0.64	-0.71	0.75	-3.42	-0.9	-0.39	0.98	0.3	-1.38	-1.96	-0.15	-1.9	-0.01	-0.38	-0.48	-0.03	-1.53	0.55	9.37	15.73	6.91	0.93	-0.87	-0.23	-0.12	-0.2	3.03	-1.27	0.13	0.74	1.05	0	-0.2	-0.44
1.55	0.0465601	0.0147632	0.0103726	0.0127507	0.0352317	0.0116537	0.0274594	0.0139666	0.0528596	0.0151081	0.0277226	0.0125248			1.55	0.64	0.29	2.75	-2.42	-1.9	-0.39	-0.02	0.3	-1.38	1.04	-0.15	3.1	0.99	-0.38	0.52	-0.03	-1.53	-0.45	1.37	15.73	2.91	-0.07	-0.87	-4.23	-0.12	0.8	4.03	-1.27	0.13	1.74	2.05	0	-0.2	-0.44
1.65	0.0286942	0.0151835	0.00186851	0.013823	0.0245063	0.0127919	0.0369257	0.0156769	0.0372126	0.0141146	0.0422447	0.0130703			1.65	-0.36	-1.71	0.75	-3.42	-1.9	-0.39	-1.02	0.3	-1.38	3.04	-0.15	5.1	-0.01	0.62	-0.48	-0.03	0.47	-0.45	2.37	8.73	5.91	-0.07	-4.87	-1.23	-0.12	-0.2	-0.97	-3.27	3.13	0.74	-0.95	0	-0.2	-0.44
1.75	0.00979917	0.0136193	-0.0206074	0.0109023	0.0425855	0.0140291	0.0261203	0.0120917	0.0541095	0.0142123	0.0505359	0.0137499			1.75	-0.36	2.29	0.75	-3.42	-0.9	-0.39	0.98	-1.7	-0.38	-0.96	0.85	6.1	-0.01	-0.38	0.52	-0.03	-1.53	0.55	2.37	11.73	2.91	-0.07	-3.87	-2.23	-0.12	-0.2	-0.97	1.73	-0.87	-1.26	2.05	0	-0.2	-0.44
1.85	0.00620722	0.0137373	0.0164655	0.0131284	0.0146106	0.010076	0.0265153	0.0128159	0.0265419	0.0133154	0.0163898	0.0122304			1.85	-0.36	0.29	0.75	-4.42	-1.9	-0.39	-1.02	-1.7	0.62	2.04	-0.15	-0.9	-0.01	-0.38	0.52	-0.03	-1.53	-0.45	6.37	12.73	0.91	-0.07	-0.87	-4.23	-0.12	-0.2	4.03	-1.27	-0.87	-1.26	0.05	0	-0.2	-0.44
1.95	-0.00613018	0.0118317	0.0127106	0.013596	0.0451047	0.0115951	0.0218719	0.01258	0.0275788	0.0139575	0.00351665	0.01044			1.95	-0.36	-0.71	0.75	-2.42	-0.9	-0.39	-0.02	-0.7	0.62	2.04	0.85	-0.9	0.99	1.62	-0.48	-0.03	-0.53	-1.45	-0.63	9.73	0.91	-0.07	-2.87	-1.23	-0.12	1.8	4.03	-2.27	1.13	-0.26	-1.95	0	-0.2	-0.44
2.05	0.0236502	0.0135983	-0.0057263	0.0128538	0.0433892	0.013547	0.0184112	0.0114268	0.0252483	0.0135443	0.0278408	0.0132628			2.05	-0.36	0.29	0.75	-2.42	-0.9	-0.39	-1.02	0.3	-1.38	1.04	-0.15	-0.9	-0.01	1.62	-0.48	-0.03	0.47	-0.45	9.37	16.73	3.91	-0.07	-8.87	-3.23	-0.12	0.8	5.03	0.73	1.13	0.74	-0.95	0	0.8	0.56
2.15	0.015222	0.0112282	0.00863045	0.0119878	0.0474526	0.0116324	0.0356488	0.0144257	0.0249515	0.0120326	0.0213833	0.0128281			2.15	-0.36	-0.71	2.75	-1.42	0.1	-0.39	-1.02	-0.7	-0.38	0.04	-0.15	-0.9	-0.01	1.62	2.52	-0.03	-0.53	-1.45	0.37	8.73	5.91	-0.07	-4.87	-2.23	-0.12	0.8	7.03	-0.27	0.13	-0.26	-0.95	0	-0.2	1.56
2.25	0.0197791	0.0131875	0.0161595	0.0158467	0.0411755	0.013029	0.0325111	0.0131941	0.0125132	0.0115112	0.0105083	0.0104426			2.25	-0.36	3.29	-0.25	-7.42	-0.9	0.61	0.98	-0.7	1.62	0.04	-0.15	-1.9	-0.01	-0.38	-0.48	-0.03	-1.53	-1.45	-1.63	9.73	5.91	-0.07	-3.87	-1.23	-0.12	0.8	4.03	-1.27	1.13	-1.26	-0.95	0	-0.2	2.56
2.35	0.000989402	0.0125409	-0.00660842	0.0120623	0.0240544	0.0122031	0.0330417	0.0134015	0.0126961	0.0119992	0.0468353	0.0130206			2.35	-0.36	-1.71	-1.25	-1.42	-1.9	-0.39	-1.02	-0.7	-0.38	-0.96	-0.15	1.1	-0.01	0.62	-0.48	-0.03	-0.53	-0.45	-0.63	6.73	4.91	-0.07	-9.87	-1.23	-0.12	-0.2	3.03	-2.27	2.13	0.74	2.05	1	0.8	0.56
2.45	0.0181993	0.0126605	0.0100516	0.0124588	0.0347768	0.0127654	0.021076	0.0120765	0.00404219	0.0132921	0.0348444	0.0129332			2.45	-0.36	-0.71	-0.25	-2.42	-1.9	-0.39	-0.02	-0.7	-0.38	4.04	-0.15	-0.9	-0.01	0.62	1.52	0.97	0.47	0.55	0.37	5.73	3.91	-0.07	-6.87	-4.23	-0.12	1.8	2.03	-3.27	0.13	-0.26	1.05	0	-0.2	-0.44
2.55	0.0133644	0.012878	0.020004	0.0129991	0.019449	0.013344	0.0153459	0.011253	0.00775738	0.0106811	0.0243652	0.0141201			2.55	0.64	2.29	2.75	-2.42	0.1	0.61	-1.02	-0.7	0.62	0.04	-0.15	0.1	-0.01	-0.38	1.52	-0.03	-1.53	-0.45	1.37	5.73	2.91	-0.07	-4.87	-2.23	-0.12	-0.2	2.03	-1.27	1.13	-0.26	1.05	0	-0.2	-0.44
2.65	0.00436319	0.01115	0.0163052	0.0114766	0.0174569	0.0104771	0.00803357	0.0107193	0.0206299	0.0143938	0.0231638	0.0125034			2.65	2.64	-0.71	1.75	-1.42	-1.9	-0.39	-0.02	-0.7	0.62	2.04	-0.15	3.1	-0.01	-0.38	-0.48	-0.03	-1.53	-1.45	5.37	8.73	-0.09	0.93	-7.87	-1.23	-0.12	-0.2	3.03	0.73	-1.87	0.74	0.05	0	-0.2	0.56
2.75	0.0153136	0.0118624	0.0083728	0.0114482	0.0216722	0.0122527	0.0266766	0.0113237	0.017618	0.0114472	0.0219882	0.0101758			2.75	-0.36	2.29	1.75	-1.42	0.1	-0.39	-1.02	-0.7	-0.38	2.04	-0.15	-0.9	-0.01	-0.38	0.52	-0.03	-1.53	-1.45	-0.63	6.73	0.91	-0.07	-8.87	0.77	-0.12	1.8	3.03	-1.27	1.13	-1.26	-0.95	0	-0.2	-0.44
2.85	0.00207443	0.0111771	0.0269162	0.0131331	0.0209523	0.0114783	0.0315681	0.013219	0.0214535	0.0114861	0.00272437	0.00987467			2.85	-0.36	0.29	-0.25	-3.42	-2.9	-0.39	-0.02	-0.7	-1.38	-0.96	-0.15	-0.9	-0.01	1.62	0.52	-0.03	-1.53	-1.45	-3.63	5.73	1.91	-0.07	-7.87	-2.23	-0.12	0.8	0.03	-0.27	0.13	0.74	-0.95	0	-0.2	2.56
2.95	0.0139037	0.0142542	0.00547286	0.0113259	0.0425411	0.0136766	0.0352163	0.011865	0.0150964	0.0127315	0.0376764	0.0121367			2.95	-0.36	-1.71	-2.25	-3.42	-1.9	-0.39	-0.02	-0.7	0.62	1.04	-0.15	-1.9	-0.01	-0.38	-0.48	-0.03	-1.53	-1.45	3.37	7.73	4.91	-0.07	-6.87	-0.23	-0.12	-0.2	-0.97	-0.27	1.13	0.74	-1.95	0	-0.2	0.56
3.05	0.0194565	0.0120525	-0.00217648	0.0111749	0.0465089	0.0132003	0.00873598	0.0119151	0.0153471	0.0122662	0.0404888	0.0131685			3.05	-0.36	2.29	1.75	-3.42	-0.9	-0.39	-1.02	-0.7	-0.38	3.04	-0.15	-0.9	-0.01	-0.38	-0.48	-0.03	-1.53	-0.45	-3.63	7.73	0.91	-0.07	-4.87	-0.23	-0.12	1.8	2.03	-0.27	0.13	-0.26	-1.95	0	-0.2	0.56
3.15	0.0129966	0.0125732	0.00762576	0.010823	0.0217854	0.0113154	0.0274144	0.0117831	0.0259736	0.0116444	0.0242753	0.010979			3.15	-0.36	-0.71	-0.25	-4.42	-1.9	-0.39	-1.02	0.3	-1.38	1.04	-0.15	-1.9	-0.01	-0.38	1.52	0.97	-1.53	-0.45	2.37	9.73	-0.09	-0.07	-7.87	-0.23	-0.12	-0.2	4.03	-0.27	0.13	-0.26	4.05	0	-0.2	2.56
3.25	0.0114889	0.0121517	-0.0191264	0.00926846	0.0300982	0.0129522	0.0194949	0.0124736	0.0224857	0.0117652	0.0308442	0.013004			3.25	-0.36	2.29	-1.25	-6.42	-1.9	-0.39	-1.02	-1.7	0.62	3.04	-0.15	0.1	-0.01	-0.38	-0.48	0.97	-0.53	-1.45	3.37	5.73	2.91	0.93	-12.87	-1.23	-0.12	-0.2	4.03	-1.27	-0.87	-1.26	-1.95	0	-0.2	1.56
3.35	0.0119109	0.0134245	0.0109456	0.0101515	0.035358	0.0108037	0.0146304	0.0119676	0.0226844	0.0126196	0.0159278	0.0130416			3.35	-0.36	-0.71	0.75	-1.42	-2.9	-0.39	-1.02	-1.7	-0.38	5.04	-0.15	5.1	-0.01	2.62	0.52	-0.03	-0.53	-0.45	5.37	7.73	-0.09	-0.07	-11.87	1.77	-0.12	-0.2	3.03	-0.27	-0.87	-1.26	0.05	0	-0.2	1.56
3.45	0.0102971	0.011435	0.00976983	0.011361	0.0313179	0.0123971	0.0346117	0.0123822	0.0512699	0.0142764	-0.00466258	0.00896514			3.45	-0.36	2.29	-0.25	-5.42	0.1	0.61	-1.02	-0.7	-0.38	0.04	-0.15	2.1	-0.01	-0.38	0.52	-0.03	-1.53	-1.45	-5.63	5.73	-0.09	-0.07	-9.87	2.77	-0.12	-0.2	7.03	-1.27	2.13	0.74	0.05	0	-0.2	0.56
3.55	0.0225735	0.0128085	-0.00632907	0.0101638	0.0298767	0.0125537	0.0179032	0.0112224	0.0318218	0.0137293	0.0196047	0.011719			3.55	-0.36	0.29	2.75	-6.42	-1.9	-0.39	-1.02	-0.7	1.62	1.04	-0.15	1.1	-0.01	0.62	-0.48	-0.03	-0.53	-1.45	5.37	6.73	2.91	-0.07	-3.87	4.77	-0.12	0.8	2.03	0.73	1.13	-0.26	-1.95	0	0.8	0.56
3.65	-0.00617467	0.0127189	0.00775476	0.012587	0.0337374	0.0128442	0.0189688	0.0136551	0.0334904	0.0128446	0.0274996	0.0116688			3.65	-0.36	0.29	-2.25	-2.42	-0.9	0.61	-1.02	-0.7	-0.38	1.04	-0.15	-0.9	-0.01	-0.38	-0.48	-0.03	-0.53	-1.45	4.37	7.73	-2.09	-0.07	-8.87	-2.23	-0.12	0.8	4.03	-1.27	1.13	-1.26	-1.95	0	-0.2	0.56
3.75	-0.00754722	0.0101905	0.0166083	0.0148695	0.0235256	0.0108488	0.015685	0.010168	0.0177547	0.0123219	0.00924279	0.0104239			3.75	-0.36	1.29	-0.25	-5.42	0.1	-0.39	-0.02	0.3	0.62	5.04	-0.15	-1.9	-0.01	0.62	0.52	-0.03	-0.53	-1.45	-1.63	5.73	-1.09	-0.07	-7.87	2.77	-0.12	-0.2	1.03	-0.27	-0.87	0.74	0.05	0	-0.2	0.56
3.85	-0.0110788	0.010351	0.00999339	0.0111509	0.0500592	0.0131803	0.0161605	0.0102788	0.0134611	0.0117331	0.0361829	0.0109896			3.85	-0.36	-2.71	-1.25	-3.42	-0.9	-0.39	-1.02	-1.7	-1.38	2.04	-0.15	0.1	-0.01	0.62	0.52	-0.03	-0.53	-1.45	2.37	8.73	4.91	-0.07	-7.87	-2.23	-0.12	0.8	-0.97	-0.27	0.13	1.74	0.05	0	-0.2	0.56
3.95	-0.0169649	0.0124487	0.00844845	0.0107307	0.0428969	0.0162135	0.0153818	0.011888	0.0187416	0.0141314	0.0262387	0.012758			3.95	-0.36	1.29	-0.25	-2.42	-0.9	-0.39	-2.02	-1.7	-1.38	1.04	-0.15	2.1	-0.01	0.62	0.52	-0.03	-0.53	-1.45	-3.63	2.73	2.91	-0.07	-11.87	1.77	-0.12	-0.2	-2.97	-3.27	-1.87	-0.26	-1.95	0	0.8	-0.44
4.05	0.0176672	0.0119089	0.00761669	0.014455	0.0251637	0.0121216	0.0321259	0.0147114	0.0386196	0.0132145	0.0371042	0.012866			4.05	-0.36	0.29	2.75	-6.42	0.1	-0.39	-1.02	-0.7	-1.38	3.04	-0.15	-0.9	-0.01	-0.38	-0.48	-0.03	-0.53	0.55	3.37	8.73	-2.09	-0.07	-7.87	-0.23	-0.12	-0.2	8.03	0.73	1.13	-1.26	-1.95	0	-0.2	0.56
4.15	0.00291124	0.0140029	-0.013837	0.0118427	0.0184705	0.0122679	0.0129726	0.0112859	0.0414739	0.0127891	0.015733	0.0118318			4.15	-0.36	-0.71	-1.25	-3.42	-1.9	-0.39	-2.02	-0.7	-0.38	1.04	-0.15	-1.9	-0.01	-0.38	0.52	-0.03	-1.53	-0.45	4.37	5.73	-2.09	-0.07	-10.87	-1.23	-0.12	-0.2	2.03	-1.27	1.13	-1.26	-1.95	0	-0.2	-0.44
4.25	-0.00667281	0.0108725	0.0160678	0.012283	0.0188125	0.0113273	0.0345549	0.013573	0.00627083	0.0111124	0.0248757	0.0130565			4.25	-0.36	-0.71	1.75	-3.42	-0.9	-0.39	-1.02	-1.7	-0.38	0.04	-0.15	-1.9	-0.01	-0.38	-0.48	-0.03	-1.53	-0.45	-3.63	6.73	-2.09	-0.07	-8.87	-0.23	-0.12	2.8	1.03	2.73	0.13	-0.26	-1.95	0	-0.2	0.56
4.35	-0.0141628	0.0115051	0.00287683	0.0122188	0.0238699	0.0106338	0.000403673	0.0107732	0.0389477	0.0133841	0.0234653	0.0122741			4.35	-0.36	-1.71	-0.25	-3.42	-1.9	0.61	-1.02	0.3	-0.38	-0.96	-0.15	-0.9	-0.01	0.62	-0.48	-0.03	-1.53	-1.45	-2.63	8.73	-4.09	-0.07	-11.87	0.77	-0.12	-0.2	3.03	0.73	-1.87	-1.26	-0.95	0	-0.2	1.56
4.45	0.0142711	0.0126601	0.00858635	0.0113	0.00851913	0.0114981	0.0244482	0.0119814	0.0235216	0.0121479	0.0354051	0.0120174			4.45	-0.36	1.29	4.75	-4.42	-2.9	0.61	-1.02	-0.7	-0.38	1.04	-0.15	-1.9	-0.01	0.62	0.52	-0.03	-1.53	-1.45	4.37	4.73	-0.09	-0.07	-6.87	-4.23	-0.12	0.8	-0.97	-1.27	-0.87	-1.26	0.05	0	-0.2	-0.44
4.55	-0.00518382	0.0103397	-0.00461584	0.0106109	0.0297676	0.0105057	0.0136124	0.0117584	0.0187815	0.0116569	0.0443659	0.0145442			4.55	0.64	1.29	-0.25	-1.42	-2.9	-0.39	-1.02	1.3	0.62	3.04	-0.15	2.1	0.99	0.62	0.52	-0.03	0.47	-1.45	3.37	7.73	0.91	-0.07	-7.87	1.77	-0.12	0.8	3.03	-1.27	-1.87	0.74	0.05	0	0.8	0.56
4.65	0.0111066	0.0113173	0.00690645	0.0120348	0.0219606	0.013155	0.0277696	0.0138627	0.0274054	0.0115965	0.0264616	0.011228			4.65	9.64	0.29	-1.25	-2.42	1.1	-0.39	-1.02	0.3	1.62	0.04	-0.15	-0.9	-0.01	-0.38	-0.48	0.97	-1.53	-1.45	0.37	2.73	2.91	-0.07	-7.87	1.77	-0.12	-0.2	1.03	-0.27	0.13	1.74	-1.95	0	-0.2	1.56
4.75	0.0224254	0.0123206	0.00699732	0.0120044	0.0309754	0.0130536	0.00817592	0.0102119	0.00638898	0.0122966	0.0172842	0.00981891			4.75	1.64	1.29	0.75	-3.42	1.1	-0.39	-0.02	-0.7	2.62	2.04	-0.15	-1.9	-0.01	0.62	0.52	-0.03	-0.53	-1.45	-0.63	7.73	2.91	-0.07	-10.87	-1.23	-0.12	0.8	2.03	0.73	0.13	0.74	-0.95	0	-0.2	-0.44
4.85	-0.00115665	0.0132807	0.0133945	0.0136714	0.0151504	0.011383	0.0340134	0.0121611	0.0294397	0.0129719	0.0325168	0.0125236			4.85	1.64	-1.71	2.75	-2.42	-2.9	-0.39	-1.02	-0.7	0.62	0.04	-0.15	-1.9	-0.01	-0.38	-0.48	-0.03	-1.53	-1.45	1.37	6.73	0.91	-0.07	-10.87	-3.23	-0.12	1.8	3.03	-3.27	-1.87	0.74	0.05	0	-0.2	-0.44
4.95	0.0229085	0.0141264	0.0054164	0.0113954	0.00248951	0.0120328	0.0161061	0.0130415	0.0178678	0.0116581	0.0377431	0.0121314			4.95	-0.36	1.29	-2.25	-3.42	-1.9	-0.39	-2.02	2.3	1.62	2.04	-0.15	3.1	-0.01	0.62	-0.48	-0.03	-1.53	-1.45	-0.63	4.73	3.91	-0.07	-5.87	3.77	-0.12	0.8	3.03	0.73	-0.87	-1.26	-0.95	0	-0.2	2.56
5.05	-0.00226376	0.0133846	0.00920118	0.0124931	0.017887	0.0120885	0.0113692	0.0102836	0.0184151	0.0106515	0.0289182	0.0124366			5.05	-0.36	-0.71	3.75	-6.42	-2.9	2.61	-0.02	-0.7	-1.38	0.04	-0.15	4.1	-0.01	-0.38	-0.48	-0.03	-1.53	-1.45	2.37	1.73	0.91	-0.07	-12.87	2.77	-0.12	0.8	6.03	-0.27	0.13	0.74	-1.95	0	-0.2	-0.44
5.15	-0.0118942	0.0131399	0.0327694	0.0112172	0.0181537	0.0113724	0.0318761	0.0128736	0.0243964	0.013721	0.0174054	0.0130761			5.15	-0.36	0.29	1.75	-0.42	1.1	-0.39	-2.02	-0.7	1.62	2.04	-0.15	-1.9	-0.01	0.62	0.52	-0.03	-1.53	-1.45	-5.63	3.73	-0.09	-0.07	-9.87	0.77	-0.12	1.8	2.03	-0.27	-0.87	0.74	-1.95	0	-0.2	-0.44
5.25	0.00310159	0.0116466	-0.0021802	0.01096	0.0470479	0.0132345	0.036419	0.0133817	0.0290712	0.0136395	0.029203	0.0134111			5.25	-0.36	1.29	0.75	-2.42	-0.9	-0.39	-2.02	0.3	-0.38	2.04	-0.15	-1.9	-0.01	-0.38	-0.48	0.97	0.47	-0.45	1.37	1.73	-3.09	-0.07	-8.87	0.77	-0.12	-0.2	2.03	-1.27	-0.87	-1.26	-0.95	0	-0.2	-0.44
5.35	0.0177479	0.0142737	0.0129891	0.0105172	0.0241165	0.0111013	0.0197683	0.0109485	0.0228166	0.0125657	0.0198835	0.0109472			5.35	3.64	-1.71	-0.25	-1.42	-1.9	-0.39	-0.02	-1.7	-0.38	-0.96	-0.15	0.1	-0.01	-0.38	0.52	-0.03	-0.53	-1.45	6.37	3.73	0.91	-0.07	-9.87	1.77	-0.12	0.8	3.03	-0.27	0.13	-1.26	-0.95	0	-0.2	0.56
5.45	-0.00995168	0.0103631	0.00360155	0.0106736	0.00501345	0.0111692	0.0193574	0.0118669	0.0157998	0.0118833	0.0401227	0.0118725			5.45	1.64	1.29	1.75	-1.42	0.1	-0.39	-0.02	0.3	-0.38	3.04	-0.15	0.1	-0.01	-0.38	-0.48	-0.03	-1.53	-1.45	2.37	1.73	0.91	1.93	-10.87	2.77	-0.12	-0.2	-1.97	-2.27	-0.87	-1.26	-1.95	0	-0.2	-0.44
5.55	-0.00352426	0.0132392	0.0140164	0.0111058	0.0217845	0.0119405	0.0185283	0.0105803	0.031231	0.0125853	0.0310741	0.0114007			5.55	0.64	2.29	1.75	-3.42	-1.9	-0.39	-1.02	2.3	-1.38	4.04	-0.15	-0.9	0.99	-0.38	0.52	-0.03	0.47	-1.45	-0.63	10.73	-2.09	-0.07	-8.87	0.77	-0.12	-0.2	-1.97	-0.27	-0.87	-1.26	-0.95	0	-0.2	0.56
5.65	-0.0281835	0.0104262	0.0221096	0.0128333	0.0177194	0.011512	0.0234771	0.00989719	0.0272917	0.0111508	0.0457547	0.0146056			5.65	0.64	-1.71	-0.25	-3.42	-2.9	-0.39	-1.02	-1.7	-0.38	-0.96	-0.15	-0.9	-0.01	-0.38	0.52	-0.03	0.47	-1.45	2.37	3.73	0.91	-0.07	-9.87	2.77	-0.12	-0.2	3.03	1.73	-1.87	-0.26	-1.95	0	-0.2	1.56
5.75	0.00507872	0.0104929	-0.0012666	0.00967054	0.0386178	0.0119452	0.027519	0.0132706	0.00683452	0.0124201	0.0316671	0.0112436			5.75	0.64	0.29	-1.25	-4.42	0.1	-0.39	-2.02	-0.7	-0.38	1.04	-0.15	-0.9	-0.01	-0.38	-0.48	-0.03	0.47	-1.45	3.37	5.73	-4.09	0.93	-7.87	2.77	-0.12	-0.2	0.03	-1.27	-0.87	-1.26	-1.95	0	-0.2	-0.44
5.85	-0.0106509	0.0120419	-0.0165747	0.0115058	0.0288685	0.0104106	0.00187641	0.010702	0.0232386	0.0124325	0.0181596	0.0121118			5.85	0.64	-0.71	1.75	-2.42	-0.9	-0.39	-2.02	0.3	-1.38	2.04	-0.15	-1.9	-0.01	0.62	-0.48	0.97	0.47	-1.45	1.37	3.73	6.91	-0.07	-7.87	0.77	-0.12	-0.2	-1.97	0.73	-0.87	2.74	0.05	0	-0.2	2.56
5.95	0.00293711	0.0125096	0.00347606	0.0116036	0.0116243	0.00990176	0.0231993	0.0113703	0.010077	0.0110488	0.0195498	0.012135			5.95	-0.36	0.29	-2.25	0.58	-0.9	-0.39	-1.02	0.3	-0.38	2.04	-0.15	2.1	-0.01	-0.38	0.52	-0.03	-0.53	-0.45	-1.63	9.73	3.91	-0.07	-8.87	4.77	-0.12	-0.2	1.03	-0.27	0.13	0.74	0.05	0	0.8	0.56
6.05	0.00381905	0.0120967	-0.0134422	0.008709	0.0182226	0.0106947	0.0133375	0.0111922	0.0205474	0.0102857	0.0485259	0.0121198			6.05	0.64	1.29	-0.25	-4.42	-0.9	-0.39	-2.02	-0.7	-1.38	-0.96	-0.15	-1.9	-0.01	0.62	-0.48	-0.03	0.47	-1.45	0.37	5.73	1.91	-0.07	-13.87	-5.23	-0.12	0.8	2.03	0.73	-1.87	-0.26	-0.95	0	-0.2	1.56
6.15	-0.00114548	0.011918	0.00155461	0.0118411	0.0107728	0.0109535	-0.00534615	0.0137472	0.0221411	0.0125324	0.0220816	0.010764			6.15	-0.36	-0.71	0.75	-4.42	0.1	-0.39	-2.02	-1.7	-0.38	2.04	-0.15	-1.9	-0.01	0.62	-0.48	-0.03	-1.53	-1.45	1.37	8.73	0.91	-0.07	-8.87	0.77	-0.12	-0.2	3.03	-2.27	0.13	-0.26	-1.95	0	-0.2	0.56
6.25	-0.00974357	0.0114367	0.00543169	0.0106387	0.0158015	0.010414	0.00369667	0.0102731	0.0294807	0.0115937	0.0231354	0.00977856			6.25	-0.36	-1.71	0.75	-3.42	-0.9	-0.39	-1.02	-0.7	-0.38	-1.96	-0.15	-1.9	-0.01	1.62	0.52	-0.03	-1.53	-0.45	1.37	4.73	-0.09	-0.07	-9.87	-0.23	-0.12	-0.2	1.03	-0.27	-1.87	-0.26	-0.95	0	-0.2	0.56
6.35	0.0107698	0.0134309	-0.00680347	0.0115113	0.0220271	0.0120108	0.0258662	0.0124323	0.00513111	0.0110171	0.0175807	0.0132273			6.35	-0.36	4.29	1.75	-0.42	-1.9	-0.39	-1.02	-0.7	-1.38	1.04	-0.15	1.1	-0.01	-0.38	-0.48	-0.03	0.47	-1.45	4.37	6.73	-0.09	0.93	-5.87	-1.23	-0.12	-0.2	4.03	-1.27	-0.87	-0.26	-0.95	0	-0.2	-0.44
6.45	0.00789637	0.0125766	-0.0147808	0.0135398	0.0190076	0.0108291	0.00281997	0.0115818	0.0297948	0.010906	0.0379642	0.0116419			6.45	-0.36	-1.71	1.75	-3.42	0.1	-0.39	-2.02	1.3	-0.38	2.04	-0.15	-1.9	-0.01	-0.38	-0.48	-0.03	0.47	-1.45	-0.63	1.73	2.91	-0.07	-9.87	-1.23	-0.12	1.8	-0.97	0.73	-1.87	-1.26	-1.95	0	-0.2	0.56
6.55	-0.000770835	0.0121207	-0.0065278	0.0107307	0.00920387	0.0108743	0.00636894	0.0111472	0.0164185	0.0112098	0.0481458	0.0130355			6.55	0.64	2.29	1.75	-4.42	-0.9	-0.39	-1.02	-1.7	-0.38	-1.96	-0.15	-0.9	-0.01	-0.38	0.52	-0.03	0.47	-1.45	-1.63	2.73	-2.09	-0.07	-7.87	-1.23	-0.12	0.8	2.03	-2.27	-0.87	-0.26	-0.95	0	-0.2	0.56
6.65	-0.00621562	0.0133838	-0.00911307	0.0115419	0.0222636	0.0123349	0.020729	0.0109505	0.0100592	0.0131711	0.027886	0.0136093			6.65	1.64	-2.71	-2.25	0.58	-2.9	-0.39	-1.02	-0.7	-0.38	1.04	-0.15	-1.9	-0.01	0.62	-0.48	-0.03	-1.53	-1.45	3.37	3.73	-2.09	-0.07	-10.87	-0.23	-0.12	-0.2	2.03	-1.27	-1.87	0.74	-0.95	0	-0.2	-0.44
6.75	-0.0160876	0.0115279	0.0207952	0.012114	0.0106731	0.0105297	0.0374301	0.0128501	0.0193668	0.0115572	0.0384935	0.0131865			6.75	-0.36	2.29	-1.25	-7.42	-0.9	-0.39	-2.02	-1.7	0.62	0.04	-0.15	1.1	-0.01	-0.38	-0.48	-0.03	2.47	-1.45	2.37	3.73	-0.09	-0.07	-9.87	-1.23	-0.12	-0.2	4.03	-2.27	0.13	-0.26	-1.95	0	-0.2	0.56
6.85	0.00397518	0.0120643	0.0343937	0.0160133	0.0520382	0.0137664	0.0170959	0.0111751	0.0245307	0.0121803	0.0256996	0.00975609			6.85	-0.36	0.29	1.75	-2.42	0.1	0.61	-1.02	0.3	0.62	0.04	-0.15	3.1	-0.01	0.62	-0.48	-0.03	-0.53	-1.45	-2.63	2.73	2.91	-0.07	-8.87	0.77	-0.12	-0.2	3.03	-1.27	-1.87	-1.26	-1.95	0	-0.2	0.56
6.95	-0.0114507	0.0127316	-0.00908353	0.0098233	0.000176324	0.0106588	0.0371823	0.0143204	0.0304053	0.0104429	0.0302413	0.0124996			6.95	-0.36	-0.71	-0.25	-3.42	-0.9	0.61	-1.02	-0.7	0.62	-1.96	-0.15	0.1	-0.01	-0.38	0.52	-0.03	-1.53	-1.45	5.37	4.73	-0.09	-0.07	-9.87	-6.23	-0.12	-0.2	0.03	2.73	-0.87	-1.26	-0.95	0	-0.2	-0.44
7.05	0.00563727	0.0113057	0.0230855	0.0137583	0.0117934	0.00983281	0.00731759	0.0125097	0.0448656	0.0138316	0.0229498	0.0127735			7.05	-0.36	0.29	-0.25	-1.42	-0.9	-0.39	-2.02	1.3	0.62	1.04	-0.15	-1.9	-0.01	1.62	-0.48	1.97	-1.53	-0.45	2.37	5.73	-1.09	-0.07	-7.87	1.77	-0.12	-0.2	-0.97	0.73	-0.87	-0.26	-0.95	0	-0.2	-0.44
7.15	0.0123284	0.0141552	-0.0293308	0.01073	0.0352131	0.0127528	0.00870447	0.0135895	0.0268891	0.0129313	0.0211438	0.0106433			7.15	-0.36	-3.71	2.75	-3.42	-1.9	0.61	-2.02	-0.7	2.62	-1.96	-0.15	-1.9	-0.01	-0.38	-0.48	-0.03	0.47	-1.45	-0.63	6.73	-0.09	-0.07	-12.87	0.77	-0.12	-0.2	6.03	-1.27	-1.87	-1.26	0.05	0	-0.2	-0.44
7.25	0.0269229	0.01316	-0.0185611	0.0107352	0.0162851	0.0126743	0.00329598	0.00959352	0.0107547	0.0108793	0.0244795	0.0107308			7.25	0.64	2.29	-0.25	0.58	-1.9	-0.39	-0.02	2.3	0.62	1.04	-0.15	0.1	-0.01	0.62	-0.48	-0.03	-0.53	-1.45	5.37	3.73	7.91	-0.07	-7.87	0.77	-0.12	-0.2	3.03	-0.27	-1.87	-0.26	-1.95	0	-0.2	0.56
7.35	-0.00290807	0.0112559	0.00417319	0.0114971	0.0304692	0.0121472	0.00120935	0.00946486	0.0130984	0.0113121	0.00123363	0.0101406			7.35	-0.36	0.29	0.75	-3.42	-1.9	0.61	-1.02	-0.7	-1.38	2.04	-0.15	-1.9	-0.01	0.62	0.52	-0.03	0.47	-1.45	-0.63	3.73	-0.09	0.93	-11.87	0.77	-0.12	-0.2	1.03	-1.27	-1.87	-1.26	-0.95	0	-0.2	-0.44
7.45	-0.014621	0.0115751	0.00463154	0.0119068	0.012434	0.0106131	-0.00048044	0.0101284	0.0257367	0.0109992	0.0303709	0.0112316			7.45	-0.36	-0.71	0.75	-4.42	1.1	-0.39	-2.02	-0.7	0.62	1.04	-0.15	-1.9	-0.01	-0.38	-0.48	-0.03	0.47	-1.45	0.37	6.73	-0.09	-0.07	-13.87	0.77	-0.12	-0.2	7.03	-0.27	-1.87	-1.26	-1.95	0	-0.2	-0.44
7.55	0.00958368	0.0110751	-0.00205763	0.0102768	0.0113574	0.0105406	0.0169696	0.0117552	0.0187254	0.00999069	0.0265993	0.0114937			7.55	-0.36	-1.71	1.75	-2.42	1.1	0.61	-0.02	1.3	0.62	1.04	-0.15	2.1	-0.01	-0.38	0.52	-0.03	-0.53	-1.45	1.37	7.73	-2.09	-0.07	-6.87	-0.23	-0.12	-0.2	0.03	0.73	-1.87	-1.26	-0.95	0	-0.2	0.56
7.65	-0.0137275	0.0114028	0.00958173	0.0123704	0.0378523	0.0132566	0.0218785	0.0126075	0.019781	0.0103819	0.0148791	0.0106034			7.65	-0.36	0.29	-1.25	-4.42	-2.9	0.61	-0.02	0.3	-1.38	0.04	-0.15	1.1	-0.01	-0.38	0.52	-0.03	-0.53	-1.45	3.37	0.73	-0.09	-0.07	-9.87	-0.23	-0.12	-0.2	0.03	-2.27	-0.87	-0.26	-1.95	0	-0.2	0.56
7.75	-0.000858647	0.0131488	0.0114164	0.0122136	0.00744429	0.010542	0.0331567	0.0124484	0.0201488	0.011993	0.00962696	0.0102456			7.75	-0.36	-0.71	-0.25	0.58	-1.9	-0.39	-2.02	2.3	-0.38	1.04	-0.15	1.1	-0.01	-0.38	-0.48	-0.03	-1.53	-1.45	-8.63	6.73	-0.09	-0.07	-12.87	-0.23	-0.12	0.8	4.03	1.73	-1.87	-0.26	-0.95	0	-0.2	0.56
7.85	0.0179792	0.0117619	-0.00593512	0.011249	0.00085567	0.0090287	0.0330675	0.0127069	0.0631515	0.013905	0.0165284	0.0102235			7.85	-0.36	0.29	-0.25	-6.42	0.1	0.61	-1.02	0.3	1.62	-0.96	-0.15	0.1	-0.01	-0.38	-0.48	-0.03	-0.53	-0.45	3.37	1.73	-1.09	0.93	-7.87	-1.23	-0.12	-0.2	4.03	-0.27	-0.87	-1.26	-0.95	0	-0.2	-0.44
7.95	0.00411574	0.011627	0.0066863	0.0123582	0.0291956	0.0147299	0.0283918	0.0100268	0.0587122	0.0138333	0.0139083	0.0114039			7.95	-0.36	-0.71	0.75	-1.42	1.1	0.61	-1.02	0.3	0.62	5.04	-0.15	0.1	-0.01	-0.38	0.52	-0.03	-0.53	-1.45	-4.63	5.73	-0.09	-0.07	-9.87	1.77	-0.12	0.8	1.03	-0.27	-1.87	-0.26	-1.95	0	1.8	1.56
8.05	0.00525319	0.0105776	0.00365433	0.0103717	0.0405002	0.0131838	0.00633557	0.0128601	0.0200134	0.0112166	0.00313137	0.0109679			8.05	-0.36	-1.71	-0.25	-4.42	-0.9	-0.39	-2.02	0.3	1.62	0.04	-0.15	0.1	-0.01	-0.38	-0.48	-0.03	-0.53	-1.45	-0.63	3.73	6.91	-0.07	-8.87	-0.23	-0.12	0.8	4.03	0.73	-1.87	-0.26	-0.95	0	-0.2	-0.44
8.15	0.0090198	0.0134029	0.0041711	0.0120062	0.0342884	0.0121787	0.0310254	0.0150724	0.0435342	0.0133336	0.0275615	0.0123248			8.15	0.64	2.29	1.75	-3.42	-1.9	-0.39	-1.02	0.3	-0.38	1.04	-0.15	2.1	-0.01	-0.38	-0.48	-0.03	0.47	-1.45	8.37	4.73	0.91	-0.07	-11.87	4.77	-0.12	0.8	1.03	-2.27	0.13	-0.26	-0.95	0	-0.2	-0.44
8.25	-0.000353688	0.0120628	0.0212281	0.0121187	0.00787193	0.0119364	0.00965235	0.0116697	0.0276858	0.010868	0.0197156	0.00965529			8.25	-0.36	-1.71	1.75	-3.42	1.1	-0.39	-2.02	0.3	-0.38	2.04	-0.15	0.1	-0.01	1.62	1.52	-0.03	-1.53	-1.45	0.37	8.73	-3.09	-0.07	-9.87	-1.23	-0.12	-0.2	2.03	2.73	0.13	-0.26	0.05	0	-0.2	-0.44
8.35	-0.00995448	0.00965836	0.00410676	0.0119234	0.0304336	0.0106097	0.0366995	0.0115761	0.0175317	0.0117012	0.0207453	0.0111224			8.35	-0.36	0.29	0.75	-5.42	-2.9	0.61	-2.02	-0.7	1.62	3.04	-0.15	-1.9	-0.01	-0.38	-0.48	-0.03	-0.53	-1.45	4.37	4.73	3.91	-0.07	-7.87	1.77	-0.12	0.8	1.03	-2.27	-0.87	0.74	-0.95	0	-0.2	0.56
8.45	-0.00742026	0.0122274	0.0160046	0.0118857	0.0253208	0.0111925	0.00624481	0.0117986	0.0394187	0.0130089	0.0120346	0.0106829			8.45	-0.36	0.29	-0.25	-3.42	1.1	-0.39	1.98	0.3	-0.38	-1.96	-0.15	-0.9	-0.01	-0.38	-0.48	-0.03	-0.53	-0.45	-3.63	2.73	2.91	-0.07	-8.87	-0.23	-0.12	-0.2	-0.97	0.73	-1.87	-0.26	-1.95	0	-0.2	0.56
8.55	-0.00800729	0.01132	0.00217907	0.00978102	0.0103316	0.0125264	0.0216598	0.0118166	0.0287917	0.0128537	0.0320066	0.0108626			8.55	0.64	0.29	0.75	-3.42	-1.9	-0.39	-2.02	1.3	2.62	3.04	-0.15	-1.9	-0.01	-0.38	-0.48	-0.03	-1.53	-1.45	-6.63	3.73	-0.09	0.93	-14.87	0.77	-0.12	-0.2	1.03	-1.27	-1.87	-1.26	-0.95	0	1.8	1.56
8.65	0.0138696	0.0125108	0.0133176	0.0111724	0.0127296	0.00967416	0.000180408	0.0101911	0.0174785	0.011588	0.0385752	0.0107631			8.65	-0.36	-1.71	1.75	-3.42	1.1	-0.39	-1.02	-1.7	-1.38	3.04	-0.15	-1.9	-0.01	0.62	-0.48	-0.03	2.47	-1.45	5.37	4.73	2.91	-0.07	-6.87	1.77	-0.12	0.8	3.03	-0.27	-0.87	-0.26	-0.95	0	-0.2	-0.44
8.75	0.0055095	0.0117954	0.000795812	0.0137193	0.0100905	0.0104855	0.0231185	0.0111845	0.0078837	0.0107055	0.0305099	0.0116279			8.75	-0.36	1.29	2.75	-3.42	0.1	-0.39	-2.02	0.3	-1.38	0.04	-0.15	-1.9	-0.01	-0.38	-0.48	-0.03	-1.53	-1.45	3.37	3.73	-2.09	-0.07	-9.87	-2.23	-0.12	0.8	3.03	-2.27	-0.87	-0.26	-1.95	0	-0.2	0.56
8.85	-0.01835	0.010863	-0.00203253	0.0107498	0.0297272	0.0140784	0.00658265	0.0118572	0.0233571	0.0120361	0.036907	0.0115743			8.85	-0.36	0.29	-1.25	-4.42	-1.9	-0.39	-2.02	-0.7	-1.38	-0.96	-0.15	0.1	-0.01	-0.38	-0.48	-0.03	-0.53	-1.45	-0.63	-0.27	0.91	-0.07	-8.87	-1.23	-0.12	-0.2	2.03	-0.27	-1.87	-0.26	2.05	0	-0.2	-0.44
8.95	0.00670814	0.0143993	-0.0225741	0.0109061	0.00739804	0.010338	0.0132294	0.0110713	0.0156948	0.0107271	0.0269263	0.0113608			8.95	-0.36	0.29	1.75	-4.42	-1.9	-0.39	-1.02	-1.7	-1.38	-0.96	-0.15	0.1	-0.01	-0.38	0.52	-0.03	2.47	-0.45	-3.63	3.73	-0.09	-0.07	-8.87	2.77	-0.12	-0.2	5.03	-1.27	-1.87	1.74	-0.95	0	-0.2	1.56
9.05	-0.00157706	0.0122865	0.000938468	0.0136514	0.00814536	0.010121	0.0151837	0.0128543	0.0378372	0.0128732	0.00505808	0.0101856			9.05	1.64	-0.71	-0.25	-2.42	-0.9	-0.39	-2.02	-1.7	-0.38	-0.96	-0.15	1.1	-0.01	0.62	-0.48	-0.03	-1.53	0.55	-2.63	5.73	-0.09	-0.07	-9.87	-2.23	-0.12	-0.2	1.03	0.73	0.13	0.74	-1.95	0	-0.2	-0.44
9.15	0.0134022	0.0131604	0.00293755	0.0101578	0.0142409	0.0115186	0.0187001	0.0131479	0.0269136	0.0123444	0.016114	0.0106208			9.15	0.64	-0.71	-0.25	-0.42	-2.9	-0.39	-2.02	-0.7	1.62	1.04	-0.15	-0.9	-0.01	-0.38	-0.48	-0.03	0.47	0.55	-1.63	4.73	-1.09	-0.07	-10.87	3.77	-0.12	0.8	3.03	-1.27	-1.87	0.74	-1.95	0	-0.2	0.56
9.25	0.000274061	0.0124994	-0.0184547	0.0110655	0.025525	0.0134296	0.0183521	0.010901	0.0296694	0.0107292	0.0110147	0.0116424			9.25	-0.36	-0.71	1.75	-4.42	-0.9	-0.39	-1.02	1.3	-0.38	0.04	-0.15	-0.9	-0.01	-0.38	-0.48	-0.03	0.47	-1.45	-0.63	5.73	-2.09	-0.07	-10.87	0.77	-0.12	0.8	0.03	-1.27	0.13	-0.26	3.05	0	-0.2	0.56
9.35	0.00322775	0.0116543	0.00574591	0.0110625	0.013298	0.0118657	0.0201628	0.0116723	0.0264039	0.0119965	0.0096411	0.0112826			9.35	-0.36	1.29	-3.25	-3.42	-0.9	-0.39	-2.02	-0.7	-0.38	2.04	-0.15	-0.9	-0.01	-0.38	-0.48	-0.03	-0.53	-1.45	1.37	3.73	4.91	-0.07	-7.87	0.77	-0.12	0.8	-0.97	-1.27	-1.87	0.74	-0.95	0	-0.2	-0.44
9.45	-0.00555913	0.0126995	-0.00530993	0.0109876	0.0124616	0.00978089	0.0152739	0.0107455	0.0196417	0.010696	0.0253375	0.0118435			9.45	-0.36	-0.71	1.75	-5.42	-0.9	-0.39	-2.02	-0.7	0.62	1.04	-0.15	-1.9	-0.01	-0.38	-0.48	-0.03	-0.53	-0.45	6.37	4.73	-1.09	-0.07	-14.87	-1.23	-0.12	-0.2	4.03	-0.27	-1.87	0.74	-0.95	0	0.8	0.56
9.55	-0.0165474	0.0119119	-0.00635172	0.011977	0.0398397	0.0137197	0.0294331	0.0122843	0.0273798	0.0120719	0.0446769	0.0117838			9.55	-0.36	-0.71	-1.25	-2.42	-0.9	-0.39	-0.02	-1.7	-1.38	-0.96	-0.15	0.1	-0.01	-0.38	-0.48	-0.03	-0.53	-1.45	-5.63	4.73	-2.09	0.93	-8.87	-0.23	-0.12	-0.2	1.03	3.73	-1.87	-1.26	-1.95	0	-0.2	0.56
9.65	-0.0109316	0.0120762	0.0010796	0.0125561	0.0377307	0.012599	0.00397397	0.00971887	0.0247427	0.0111522	0.0250932	0.0124256			9.65	-0.36	0.29	1.75	-1.42	-1.9	-0.39	-2.02	-0.7	0.62	2.04	-0.15	-1.9	-0.01	-0.38	-0.48	-0.03	0.47	-1.45	1.37	2.73	1.91	-0.07	-10.87	0.77	-0.12	-0.2	2.03	-0.27	-0.87	0.74	-1.95	0	-0.2	-0.44
9.75	-0.0155921	0.0120834	0.00167346	0.0108272	0.0177961	0.0120921	0.0254787	0.0115137	0.0131413	0.0108882	0.0397217	0.0128265			9.75	-0.36	-0.71	-4.25	-1.42	2.1	-0.39	-1.02	-0.7	0.62	4.04	-0.15	-0.9	-0.01	-0.38	-0.48	-0.03	-0.53	-1.45	-4.63	4.73	2.91	-0.07	-10.87	0.77	-0.12	0.8	1.03	-1.27	-0.87	0.74	0.05	0	-0.2	0.56
9.85	-0.00984094	0.0116646	0.0115214	0.011972	0.00674304	0.0106538	0.0310478	0.0114942	0.0319796	0.0118268	0.00883976	0.0125927			9.85	-0.36	0.29	2.75	-4.42	-0.9	1.61	-2.02	-0.7	1.62	1.04	-0.15	0.1	-0.01	-0.38	-0.48	-0.03	0.47	-1.45	4.37	2.73	-0.09	-0.07	-10.87	1.77	-0.12	0.8	3.03	-1.27	-1.87	-1.26	-1.95	0	-0.2	1.56
9.95	-0.0179589	0.0127382	0.00622	0.0111817	0.0158597	0.0104437	0.0371942	0.0117134	0.0229413	0.0105183	0.0210051	0.0140298			9.95	-0.36	2.29	1.75	-2.42	0.1	-0.39	-2.02	-1.7	-1.38	0.04	0.85	-1.9	-0.01	0.62	0.52	-0.03	2.47	-0.45	6.37	4.73	0.91	-0.07	-13.87	1.77	-0.12	-0.2	4.03	1.73	-1.87	-1.26	-1.95	0	-0.2	1.56
10.05	0.0748851	0.0221876	0.0926267	0.0226348	0.0696136	0.0201501	0.0882624	0.0230616	0.036933	0.0122562	0.0495578	0.0171566			10.05	-0.36	-0.71	0.75	11.58	6.1	-0.39	-2.02	-0.7	-1.38	-1.96	-0.15	-1.9	-0.01	1.62	-0.48	-0.03	-0.53	-1.45	-18.63	-0.27	-5.09	3.93	-11.87	-0.23	-0.12	-0.2	10.03	0.73	-0.87	-0.26	11.05	0	7.8	0.56
10.15	0.103601	0.0241621	0.125442	0.0266288	0.0886612	0.0206802	0.123656	0.0243009	0.0722168	0.0227159	0.124182	0.0252499			10.15	1.64	0.29	-2.25	12.58	6.1	-0.39	-2.02	-0.7	-0.38	-1.96	-0.15	0.1	-0.01	4.62	8.52	-0.03	0.47	0.55	-13.63	-1.27	-5.09	6.93	16.13	2.77	-0.12	-0.2	5.03	1.73	2.13	3.74	10.05	0	2.8	-0.44
10.25	0.0801624	0.0201031	0.0673266	0.0226614	0.0553472	0.0171593	0.102674	0.0212912	0.071875	0.0191965	0.0867978	0.016856			10.25	0.64	0.29	2.75	4.58	4.1	-0.39	-2.02	1.3	-0.38	2.04	-0.15	1.1	-0.01	-0.38	4.52	0.97	-1.53	0.55	-6.63	-0.27	-1.09	1.93	22.13	1.77	0.88	-0.2	4.03	-0.27	-0.87	0.74	7.05	0	-0.2	-0.44
10.35	0.0691959	0.016531	0.0860914	0.0216506	0.0674801	0.0177792	0.100748	0.0182927	0.0703274	0.0174801	0.0651445	0.0191691			10.35	1.64	0.29	0.75	2.58	-0.9	2.61	-1.02	-0.7	1.62	-0.96	-0.15	-0.9	-0.01	1.62	2.52	-0.03	-1.53	-0.45	10.37	0.73	2.91	2.93	14.13	-0.23	-0.12	-0.2	5.03	-0.27	5.13	3.74	8.05	0	0.8	-0.44
10.45	0.0796574	0.0171101	0.0946294	0.0193345	0.0463562	0.0153794	0.0742606	0.0168371	0.0448574	0.0143406	0.0524435	0.0148435			10.45	7.64	3.29	2.75	2.58	0.1	3.61	-0.02	1.3	2.62	-1.96	-0.15	-0.9	-0.01	0.62	0.52	-0.03	3.47	-1.45	5.37	0.73	-1.09	0.93	12.13	5.77	-0.12	0.8	0.03	2.73	-0.87	-0.26	6.05	0	1.8	-0.44
10.55	0.0862623	0.0187717	0.0715842	0.017091	0.049513	0.014682	0.0818175	0.0163784	0.0555419	0.0116225	0.0688135	0.0181248			10.55	3.64	-0.71	3.75	1.58	1.1	-0.39	-1.02	0.3	-0.38	2.04	-0.15	-0.9	-0.01	-0.38	-0.48	-0.03	-1.53	-1.45	0.37	-0.27	2.91	0.93	8.13	2.77	-0.12	-0.2	9.03	-0.27	1.13	-0.26	5.05	0	2.8	0.56
10.65	0.0901991	0.0171876	0.105633	0.0210434	0.048402	0.0148818	0.0914238	0.0174225	0.0460265	0.0127932	0.0505294	0.0143494			10.65	-0.36	2.29	2.75	-0.42	1.1	1.61	-2.02	2.3	-0.38	-0.96	-0.15	2.1	-0.01	0.62	-0.48	-0.03	0.47	-1.45	-0.63	0.73	0.91	0.93	4.13	4.77	0.88	-0.2	3.03	0.73	2.13	2.74	2.05	0	0.8	-0.44
10.75	0.0884037	0.0157937	0.0890045	0.0162913	0.0571425	0.0161499	0.0457801	0.0137667	0.0342398	0.0114536	0.0576376	0.0160864			10.75	-0.36	-0.71	2.75	5.58	4.1	0.61	-0.02	2.3	0.62	0.04	-0.15	2.1	-0.01	0.62	-0.48	-0.03	1.47	-1.45	-0.63	0.73	4.91	0.93	3.13	2.77	-0.12	0.8	1.03	-2.27	0.13	1.74	7.05	0	0.8	-0.44
10.85	0.0660295	0.0143357	0.0631755	0.0165728	0.0296776	0.0119066	0.0532289	0.0140515	0.0126295	0.00819269	0.0146692	0.0131196			10.85	2.64	1.29	0.75	-3.42	-0.9	-0.39	-2.02	0.3	-0.38	2.04	-0.15	2.1	-0.01	0.62	-0.48	-0.03	-0.53	-1.45	4.37	1.73	3.91	-0.07	3.13	4.77	-0.12	-0.2	2.03	3.73	0.13	-0.26	3.05	0	-0.2	0.56
10.95	0.0439025	0.0132199	0.0450432	0.013876	0.0386917	0.0141042	0.0595307	0.0146178	0.0397277	0.0111247	0.0420139	0.0130319			10.95	0.64	0.29	2.75	-0.42	2.1	0.61	0.98	2.3	2.62	-1.96	-0.15	-0.9	-0.01	1.62	-0.48	-0.03	1.47	-1.45	5.37	1.73	-2.09	-0.07	0.13	6.77	-0.12	-0.2	4.03	-1.27	0.13	0.74	6.05	0	0.8	-0.44
11.05	0.0355733	0.0127914	0.0416714	0.0150445	0.0233723	0.0118468	0.0237249	0.0131863	0.0102008	0.0102115	0.00770056	0.0134511			11.05	2.64	0.29	2.75	2.58	0.1	1.61	-1.02	1.3	-1.38	0.04	-0.15	-1.9	-0.01	-0.38	-0.48	-0.03	-1.53	-1.45	1.37	0.73	1.91	-0.07	1.13	1.77	-0.12	0.8	2.03	-1.27	1.13	0.74	4.05	0	3.8	-0.44
11.15	0.0147413	0.0148027	0.024172	0.0129749	0.0272873	0.0125854	0.0384871	0.0130677	0.0230122	0.0110844	0.0210506	0.00978892			11.15	4.64	0.29	2.75	-5.42	4.1	0.61	-2.02	-1.7	-0.38	3.04	-0.15	-1.9	-0.01	0.62	-0.48	-0.03	0.47	-1.45	1.37	0.73	-0.09	-0.07	1.13	3.77	-0.12	-0.2	2.03	1.73	2.13	0.74	0.05	0	-0.2	-0.44
11.25	0.0175293	0.0131434	-0.00282788	0.0105025	0.0143549	0.0108953	0.0320263	0.0121329	0.0214132	0.00943295	0.0222121	0.00947481			11.25	0.64	2.29	3.75	1.58	0.1	-0.39	-0.02	1.3	-0.38	0.04	-0.15	2.1	-0.01	-0.38	-0.48	0.97	-0.53	-1.45	7.37	2.73	2.91	-0.07	2.13	-0.23	-0.12	-0.2	2.03	-2.27	2.13	0.74	3.05	0	-0.2	-0.44
11.35	0.0172338	0.0128335	0.0178903	0.0133065	0.0309406	0.0124612	0.0039137	0.011365	0.0261345	0.0124735	0.0234693	0.0099575			11.35	0.64	-0.71	0.75	-2.42	-0.9	-0.39	0.98	0.3	-1.38	1.04	-0.15	-1.9	-0.01	-0.38	-0.48	-0.03	-1.53	-1.45	15.37	1.73	3.91	-0.07	-4.87	2.77	-0.12	-0.2	-0.97	-0.27	1.13	1.74	5.05	0	-0.2	-0.44
11.45	0.0313735	0.0139719	0.00537214	0.0101292	0.0164779	0.0129959	-0.00736968	0.0106488	0.00930334	0.0105636	0.0187968	0.00981827			11.45	-0.36	0.29	3.75	0.58	1.1	-0.39	1.98	2.3	0.62	-0.96	-0.15	2.1	-0.01	-0.38	-0.48	-0.03	-0.53	-1.45	9.37	2.73	1.91	0.93	-0.87	1.77	-0.12	0.8	3.03	-0.27	3.13	-0.26	6.05	0	-0.2	-0.44
11.55	0.0057547	0.0113213	0.00298244	0.010986	-0.00038982	0.0102421	-0.00152394	0.0107178	0.015992	0.010301	0.0165451	0.00998208			11.55	8.64	0.29	2.75	0.58	1.1	-0.39	-2.02	-0.7	0.62	3.04	-0.15	-1.9	-0.01	-0.38	-0.48	-0.03	-0.53	-1.45	6.37	-0.27	3.91	-0.07	3.13	0.77	-0.12	-0.2	2.03	-0.27	1.13	-0.26	4.05	0	-0.2	-0.44
11.65	-0.00668936	0.0124509	-0.015469	0.0110465	0.0109461	0.0127319	0.00435801	0.0123493	0.0307921	0.01262	0.00858393	0.0105522			11.65	-0.36	-1.71	0.75	1.58	-1.9	-0.39	-0.02	-1.7	-0.38	0.04	-0.15	-1.9	-0.01	-0.38	0.52	-0.03	-0.53	-1.45	8.37	2.73	6.91	-0.07	-3.87	0.77	-0.12	-0.2	-0.97	-0.27	1.13	0.74	1.05	0	0.8	-0.44
11.75	0.000766763	0.0125817	-0.00762305	0.0102319	-0.0103478	0.00987654	-0.00397098	0.00912027	0.0175682	0.0107777	0.00225141	0.010468			11.75	-0.36	1.29	2.75	-2.42	0.1	-0.39	-0.02	0.3	-0.38	0.04	-0.15	3.1	-0.01	-0.38	-0.48	-0.03	-1.53	-0.45	-4.63	5.73	1.91	-0.07	-2.87	0.77	-0.12	0.8	0.03	1.73	1.13	2.74	5.05	0	-0.2	-0.44
11.85	-0.0101501	0.0114747	-0.0130451	0.011306	-0.000572116	0.0112555	-0.00569271	0.0102129	0.00784939	0.011361	0.0135972	0.0134139			11.85	-0.36	-2.71	-1.25	-0.42	2.1	-0.39	-2.02	1.3	-0.38	0.04	-0.15	0.1	-0.01	-0.38	-0.48	-0.03	-0.53	-1.45	2.37	3.73	1.91	-0.07	-0.87	-2.23	-0.12	-0.2	2.03	0.73	-1.87	-0.26	-0.95	0	-0.2	-0.44
11.95	-0.0209897	0.0104845	-0.0055178	0.00988003	0.00766502	0.013039	-0.00743934	0.00913723	0.0141851	0.0110007	0.00710079	0.00944051			11.95	-0.36	2.29	-0.25	-2.42	-0.9	-0.39	-1.02	-0.7	-0.38	0.04	-0.15	-0.9	-0.01	1.62	-0.48	-0.03	-0.53	-1.45	3.37	3.73	6.91	-0.07	-0.87	-1.23	-0.12	-0.2	-1.97	-0.27	0.13	0.74	1.05	0	-0.2	-0.44
12.05	-0.00151272	0.0112615	0.000704595	0.0106369	-0.00551719	0.00986032	0.00581709	0.0101877	0.0222474	0.0129273	-0.00244316	0.00921962			12.05	-0.36	-0.71	-0.25	-1.42	1.1	-0.39	-2.02	0.3	1.62	-1.96	-0.15	-0.9	-0.01	-0.38	-0.48	-0.03	0.47	-1.45	6.37	2.73	0.91	-0.07	-1.87	1.77	-0.12	-0.2	0.03	0.73	4.13	-0.26	4.05	0	-0.2	-0.44
12.15	-0.000156077	0.0110811	-0.0240459	0.00881265	-0.0147676	0.0107531	-0.00737986	0.0100428	-0.00189488	0.0113063	0.00275373	0.010773			12.15	-0.36	-0.71	-0.25	-1.42	-1.9	0.61	-0.02	-0.7	2.62	-1.96	-0.15	-1.9	-0.01	-0.38	-0.48	-0.03	-0.53	-0.45	4.37	1.73	3.91	-0.07	2.13	-0.23	0.88	-0.2	4.03	1.73	-0.87	0.74	3.05	0	0.8	-0.44
12.25	0.000802744	0.012591	-0.000634882	0.00982487	-0.008736	0.011069	0.00628349	0.0092385	0.00710425	0.0116574	-0.00170329	0.0102989			12.25	-0.36	3.29	2.75	-0.42	1.1	0.61	0.98	0.3	0.62	3.04	-0.15	-1.9	-0.01	0.62	-0.48	-0.03	-0.53	-1.45	-6.63	1.73	1.91	0.93	-2.87	0.77	-0.12	-0.2	3.03	2.73	0.13	0.74	2.05	0	-0.2	-0.44
12.35	0.0205433	0.0141576	0.00305589	0.0100594	0.00533802	0.00919788	-0.0085914	0.00889914	0.00562728	0.0104937	-0.0102651	0.00812462			12.35	-0.36	-2.71	0.75	2.58	-0.9	-0.39	-0.02	2.3	-1.38	2.04	-0.15	-1.9	-0.01	-0.38	-0.48	-0.03	0.47	-1.45	3.37	3.73	0.91	-0.07	-4.87	-3.23	-0.12	-0.2	3.03	-0.27	1.13	2.74	6.05	0	-0.2	-0.44
12.45	0.000528881	0.0119715	-0.0210605	0.00979556	0.00878412	0.0115254	-0.0143079	0.00898676	0.00730308	0.0112806	0.0107817	0.00895892			12.45	-0.36	0.29	-0.25	0.58	-0.9	-0.39	-1.02	-1.7	-0.38	-0.96	0.85	1.1	-0.01	1.62	-0.48	-0.03	-1.53	-1.45	8.37	5.73	4.91	-0.07	-3.87	-0.23	-0.12	-0.2	-0.97	1.73	-0.87	-0.26	4.05	0	-0.2	-0.44
12.55	-0.000200849	0.0120453	-0.00358661	0.010266	0.0139224	0.0114977	-0.0240536	0.010045	-0.00531552	0.00941652	-0.00512792	0.00979578			12.55	-0.36	-0.71	-0.25	-1.42	-1.9	-0.39	-0.02	1.3	-0.38	3.04	-0.15	0.1	-0.01	0.62	-0.48	-0.03	1.47	-0.45	-5.63	1.73	2.91	-0.07	-3.87	-1.23	-0.12	0.8	0.03	2.73	0.13	0.74	2.05	0	-0.2	-0.44
12.65	0.0182216	0.0122995	-0.0131872	0.00925037	0.00278216	0.0116261	0.00343164	0.010269	0.000497242	0.0109848	0.0161033	0.0106836			12.65	-0.36	0.29	-1.25	1.58	0.1	-0.39	-0.02	-0.7	-1.38	2.04	-0.15	3.1	-0.01	-0.38	0.52	-0.03	2.47	-1.45	6.37	2.73	5.91	-0.07	0.13	-1.23	-0.12	-0.2	0.03	1.73	-1.87	-1.26	4.05	0	-0.2	0.56
12.75	0.00858302	0.0118447	-0.000405201	0.00959678	0.00862542	0.0107098	-0.0205559	0.00906052	0.00919911	0.0100868	0.0131344	0.00895414			12.75	-0.36	0.29	0.75	-4.42	-0.9	-0.39	-1.02	-1.7	3.62	-0.96	-0.15	2.1	-0.01	0.62	0.52	-0.03	2.47	-0.45	-3.63	2.73	4.91	-0.07	1.13	-1.23	-0.12	-0.2	3.03	2.73	3.13	-0.26	2.05	0	-0.2	-0.44
12.85	0.00215423	0.0119785	0.00305086	0.0105257	0.0259582	0.0120624	0.000726235	0.00955381	0.00164531	0.00918215	0.000180672	0.00958091			12.85	-0.36	-0.71	1.75	2.58	0.1	-0.39	-0.02	-0.7	-0.38	1.04	-0.15	-0.9	-0.01	-0.38	0.52	-0.03	-1.53	-1.45	9.37	3.73	5.91	-0.07	-2.87	-0.23	-0.12	2.8	-0.97	0.73	2.13	-1.26	6.05	0	1.8	-0.44
12.95	-0.0025208	0.00984402	0.00359395	0.00934822	0.0157917	0.0116738	0.000745954	0.0112556	0.00691568	0.0104374	0.00256462	0.00839406			12.95	0.64	0.29	-2.25	-0.42	0.1	-0.39	-0.02	0.3	-0.38	0.04	-0.15	1.1	-0.01	1.62	-0.48	-0.03	-1.53	-1.45	-1.63	2.73	6.91	-0.07	-1.87	-0.23	-0.12	-0.2	1.03	0.73	-0.87	-0.26	1.05	0	-0.2	-0.44
13.05	0.0139787	0.0130031	0.0299192	0.0129303	0.00612518	0.0111574	-0.0283498	0.00891998	0.00912521	0.0121963	0.00312369	0.00945541			13.05	-0.36	0.29	1.75	-0.42	-0.9	-0.39	-1.02	-1.7	-1.38	2.04	-0.15	-0.9	-0.01	-0.38	-0.48	-0.03	0.47	-1.45	-0.63	0.73	2.91	-0.07	1.13	-2.23	-0.12	-0.2	-0.97	1.73	1.13	-0.26	6.05	0	0.8	-0.44
13.15	0.00882188	0.0120406	-0.00221233	0.0100293	0.000481332	0.00904913	-0.0282896	0.00943899	0.00301365	0.0107838	0.00612134	0.0101106			13.15	-0.36	1.29	1.75	0.58	0.1	-0.39	-1.02	-1.7	-0.38	3.04	-0.15	5.1	-0.01	0.62	-0.48	0.97	-1.53	-1.45	2.37	4.73	0.91	-0.07	0.13	-2.23	-0.12	-0.2	1.03	0.73	-0.87	-0.26	0.05	0	0.8	-0.44
13.25	0.00205967	0.0105629	0.00253744	0.0094801	0.00235866	0.0118557	-0.014324	0.00988156	0.0116998	0.00944583	0.00163954	0.00943705			13.25	-0.36	-1.71	-2.25	-0.42	1.1	0.61	-0.02	0.3	-1.38	-1.96	-0.15	1.1	-0.01	0.62	-0.48	-0.03	-0.53	-1.45	7.37	0.73	6.91	-0.07	-0.87	1.77	-0.12	-0.2	-0.97	-0.27	1.13	-1.26	0.05	0	-0.2	-0.44
13.35	-0.00734614	0.0100839	0.0120825	0.0106597	0.00181112	0.010585	-0.0133437	0.0101531	-0.00340377	0.00931383	0.000661065	0.00868865			13.35	-0.36	1.29	-0.25	-0.42	0.1	-0.39	0.98	-1.7	-1.38	2.04	-0.15	-1.9	-0.01	-0.38	-0.48	-0.03	-1.53	-1.45	-2.63	-0.27	0.91	-0.07	2.13	-1.23	-0.12	-0.2	3.03	-1.27	2.13	-0.26	2.05	0	-0.2	0.56
13.45	0.0117265	0.0110884	-0.000141001	0.00979632	0.00525509	0.0120264	-0.0148177	0.0102482	0.00523607	0.00792604	-0.0205436	0.00847313			13.45	-0.36	-1.71	2.75	2.58	-1.9	-0.39	-0.02	-0.7	-1.38	3.04	-0.15	1.1	-0.01	-0.38	-0.48	-0.03	1.47	-1.45	6.37	4.73	4.91	0.93	1.13	-3.23	-0.12	0.8	2.03	-0.27	1.13	0.74	0.05	0	1.8	-0.44
13.55	-0.00593586	0.00981357	0.0199943	0.0123881	-0.00376281	0.0111219	0.0040332	0.0107642	-0.00444683	0.00828354	-0.0152505	0.00776366			13.55	-0.36	0.29	-1.25	-0.42	2.1	-0.39	-1.02	0.3	2.62	-0.96	-0.15	1.1	-0.01	-0.38	-0.48	0.97	-0.53	-1.45	-0.63	2.73	3.91	-0.07	-2.87	1.77	-0.12	-0.2	0.03	-0.27	2.13	-0.26	1.05	0	-0.2	-0.44
13.65	0.00908494	0.0109165	-0.00775321	0.00988021	0.0157418	0.0139782	0.000294872	0.0111932	0.00960654	0.00874589	0.00722416	0.00969047			13.65	-0.36	-0.71	1.75	0.58	1.1	1.61	-0.02	1.3	0.62	0.04	-0.15	-0.9	-0.01	-0.38	-0.48	-0.03	-1.53	-1.45	-0.63	2.73	3.91	-0.07	-4.87	-1.23	0.88	0.8	4.03	-0.27	0.13	-1.26	5.05	0	0.8	-0.44
13.75	0.00357126	0.0115538	0.00166519	0.00998467	-0.00155455	0.0117457	-0.00750373	0.00933183	0.0213205	0.012457	0.00180861	0.00853849			13.75	-0.36	-2.71	-1.25	-1.42	-0.9	-0.39	-0.02	0.3	-0.38	1.04	-0.15	1.1	-0.01	-0.38	-0.48	-0.03	0.47	-1.45	11.37	3.73	7.91	-0.07	-1.87	2.77	-0.12	-0.2	0.03	-1.27	0.13	-0.26	4.05	0	-0.2	-0.44
13.85	0.0116281	0.0120551	0.00340374	0.00950987	-0.00424143	0.0114507	-0.0138798	0.0101598	0.0140894	0.0124615	0.00685186	0.00992556			13.85	-0.36	2.29	1.75	1.58	1.1	-0.39	-1.02	-0.7	-0.38	-1.96	-0.15	-0.9	-0.01	-0.38	-0.48	-0.03	-0.53	-1.45	8.37	1.73	9.91	-0.07	-3.87	-0.23	-0.12	-0.2	3.03	0.73	-0.87	3.74	2.05	0	-0.2	0.56
13.95	-0.0101524	0.0125175	-0.0066632	0.011848	0.000245888	0.0101447	0.00611922	0.0106241	0.000143248	0.00898816	-0.00821239	0.00737332			13.95	-0.36	-1.71	-0.25	0.58	-2.9	-0.39	-0.02	0.3	0.62	1.04	-0.15	-0.9	-0.01	-0.38	0.52	-0.03	0.47	-1.45	0.37	1.73	2.91	-0.07	-2.87	-2.23	-0.12	0.8	0.03	-2.27	0.13	2.74	5.05	0	2.8	-0.44
14.05	0.0119464	0.0112841	0.00173593	0.0114572	-0.00584414	0.0101209	-0.00276513	0.00929874	0.0144104	0.0110841	0.00378716	0.00958714			14.05	-0.36	-0.71	1.75	2.58	0.1	-0.39	-0.02	-0.7	-0.38	1.04	-0.15	0.1	-0.01	-0.38	-0.48	-0.03	1.47	-1.45	5.37	8.73	5.91	-0.07	2.13	1.77	-0.12	-0.2	0.03	-1.27	-1.87	1.74	4.05	0	-0.2	-0.44
14.15	-0.00221243	0.0094137	-0.00653147	0.012358	0.00558524	0.0130261	0.00363171	0.0107475	0.0299009	0.0121227	-0.00207734	0.00936734			14.15	-0.36	0.29	-0.25	-5.42	0.1	-0.39	-1.02	-0.7	1.62	1.04	-0.15	-0.9	-0.01	0.62	-0.48	-0.03	2.47	-1.45	5.37	3.73	0.91	-0.07	-1.87	0.77	-0.12	0.8	-2.97	-1.27	0.13	0.74	1.05	0	-0.2	0.56
14.25	-0.00705069	0.00993724	-0.00529006	0.0088168	0.000344829	0.00999257	0.00697557	0.0100071	0.0198367	0.00966271	-0.00214635	0.00888263			14.25	0.64	-1.71	0.75	4.58	1.1	-0.39	-0.02	-0.7	1.62	0.04	-0.15	-1.9	-0.01	-0.38	-0.48	-0.03	-0.53	-1.45	7.37	5.73	0.91	-0.07	-3.87	3.77	0.88	-0.2	-0.97	-1.27	0.13	-0.26	3.05	0	-0.2	-0.44
14.35	0.00662583	0.0092643	0.0158348	0.00913098	0.00574421	0.0109887	0.00908032	0.0119336	-0.0083931	0.00904875	0.00192375	0.0106088			14.35	-0.36	1.29	1.75	0.58	-0.9	0.61	-0.02	-0.7	0.62	-1.96	-0.15	0.1	-0.01	-0.38	-0.48	-0.03	-0.53	-1.45	3.37	1.73	2.91	0.93	-1.87	0.77	-0.12	0.8	1.03	-0.27	1.13	-1.26	5.05	0	-0.2	-0.44
14.45	0.013196	0.0131469	-0.00779211	0.00919526	0.00746265	0.0123123	-0.000642021	0.0101018	0.00410936	0.0105979	0.0118044	0.0108595			14.45	-0.36	-1.71	0.75	-2.42	-0.9	-0.39	2.98	-0.7	-1.38	0.04	-0.15	-0.9	-0.01	0.62	-0.48	-0.03	-1.53	-1.45	8.37	1.73	3.91	0.93	-3.87	2.77	-0.12	-0.2	2.03	-0.27	-1.87	-1.26	2.05	0	0.8	-0.44
14.55	-0.0122278	0.0103444	-0.0122937	0.00975821	0.00810571	0.00978712	-0.0116115	0.0084783	0.00489778	0.00913554	0.0208245	0.0102089			14.55	-0.36	0.29	-1.25	2.58	2.1	-0.39	-1.02	2.3	0.62	2.04	-0.15	-0.9	-0.01	-0.38	0.52	-0.03	-0.53	-1.45	0.37	0.73	3.91	-0.07	-2.87	-1.23	-0.12	-0.2	1.03	-0.27	1.13	-1.26	2.05	0	-0.2	-0.44
14.65	0.0123636	0.0117707	-0.0159793	0.00816781	0.0158555	0.0118797	0.00248837	0.0100849	-0.00762412	0.00923975	0.00667023	0.0096777			14.65	-0.36	0.29	-0.25	0.58	-1.9	-0.39	-0.02	0.3	-0.38	-1.96	-0.15	-0.9	-0.01	-0.38	-0.48	-0.03	0.47	-1.45	-1.63	0.73	2.91	0.93	-0.87	2.77	-0.12	0.8	0.03	-0.27	2.13	-0.26	0.05	0	-0.2	-0.44
14.75	0.0109079	0.0114569	-0.0146871	0.0101548	-0.000350027	0.0106769	-0.000739353	0.010192	0.00997707	0.00911486	0.0163576	0.00912751			14.75	-0.36	-2.71	0.75	-2.42	0.1	-0.39	1.98	1.3	-0.38	1.04	-0.15	-0.9	-0.01	-0.38	-0.48	-0.03	0.47	-0.45	7.37	1.73	-0.09	-0.07	-0.87	1.77	-0.12	-0.2	-0.97	-0.27	1.13	-0.26	4.05	0	-0.2	1.56
14.85	0.0180473	0.0115688	0.00992523	0.013036	-0.0108473	0.0109141	-0.0180637	0.00867967	0.00977504	0.0092542	-0.00540975	0.00993646			14.85	-0.36	0.29	-0.25	-0.42	-0.9	1.61	-1.02	2.3	3.62	2.04	-0.15	-0.9	-0.01	-0.38	-0.48	-0.03	0.47	-1.45	-0.63	5.73	-0.09	-0.07	-1.87	-1.23	-0.12	-0.2	-1.97	-0.27	4.13	0.74	2.05	0	-0.2	1.56
14.95	0.0034491	0.0120345	0.00820694	0.0103901	0.0119371	0.0124452	-0.00356654	0.00874108	-0.00302261	0.00938554	-0.0110981	0.00853425			14.95	-0.36	-1.71	1.75	-2.42	1.1	0.61	0.98	-0.7	-1.38	1.04	-0.15	-1.9	-0.01	-0.38	-0.48	0.97	-0.53	0.55	-0.63	1.73	1.91	-0.07	-1.87	-1.23	-0.12	-0.2	0.03	1.73	1.13	1.74	2.05	0	0.8	-0.44
15.05	-0.00138503	0.0103077	0.00326516	0.010941	0.00523978	0.0105048	-0.0199362	0.0105971	0.0188161	0.00863664	0.00257411	0.00854586			15.05	-0.36	1.29	-0.25	-0.42	-2.9	-0.39	-1.02	0.3	-1.38	0.04	-0.15	-0.9	-0.01	-0.38	0.52	-0.03	-1.53	-1.45	3.37	0.73	3.91	-0.07	-1.87	-1.23	-0.12	-0.2	1.03	0.73	-0.87	0.74	1.05	0	-0.2	0.56
15.15	0.00399579	0.0116213	0.00296151	0.00901192	0.00267686	0.00995218	0.00370336	0.00877056	0.000156539	0.00961196	0.0078204	0.00910107			15.15	-0.36	-1.71	-2.25	1.58	1.1	-0.39	-0.02	-1.7	0.62	1.04	-0.15	0.1	-0.01	-0.38	-0.48	-0.03	0.47	-1.45	4.37	2.73	9.91	-0.07	-4.87	-0.23	-0.12	-0.2	0.03	3.73	2.13	-1.26	1.05	0	-0.2	-0.44
15.25	0.0104035	0.0110806	0.0159248	0.0105305	0.0228422	0.0114882	-0.0057204	0.00855487	-0.00290265	0.00777772	0.00702417	0.00984733			15.25	-0.36	3.29	0.75	-1.42	0.1	0.61	-1.02	1.3	-1.38	-0.96	-0.15	0.1	-0.01	-0.38	-0.48	-0.03	0.47	-0.45	5.37	-0.27	3.91	-0.07	1.13	-0.23	-0.12	-0.2	5.03	0.73	1.13	-1.26	0.05	0	-0.2	1.56
15.35	-0.00387272	0.0102959	0.0081952	0.0114784	0.0234214	0.0121134	-0.0100376	0.00951404	0.00792631	0.00862619	0.0069702	0.0105973			15.35	-0.36	-1.71	1.75	1.58	0.1	-0.39	-0.02	2.3	-1.38	-1.96	-0.15	-0.9	-0.01	-0.38	-0.48	-0.03	-0.53	-1.45	7.37	-1.27	2.91	-0.07	-2.87	-0.23	-0.12	-0.2	3.03	0.73	-0.87	-0.26	-0.95	0	-0.2	-0.44
15.45	0.000429428	0.0103262	-0.00325564	0.00902982	-0.0144204	0.00880084	-0.019582	0.007793	0.0080997	0.0098619	0.0021187	0.00882089			15.45	-0.36	0.29	-1.25	5.58	-0.9	-0.39	0.98	-1.7	-0.38	-0.96	-0.15	-1.9	-0.01	-0.38	-0.48	-0.03	0.47	-1.45	-3.63	2.73	4.91	-0.07	0.13	-2.23	-0.12	0.8	2.03	-2.27	1.13	-0.26	3.05	0	-0.2	-0.44
15.55	0.0190212	0.0122787	-0.000916919	0.00868859	0.00389271	0.0109198	-0.00220748	0.00807615	0.0102993	0.0100183	0.000680806	0.0084337			15.55	-0.36	0.29	1.75	-2.42	0.1	-0.39	0.98	-0.7	-1.38	-0.96	-0.15	-0.9	-0.01	0.62	-0.48	-0.03	-1.53	-1.45	7.37	2.73	8.91	-0.07	-2.87	-3.23	-0.12	0.8	-1.97	3.73	-0.87	-1.26	0.05	0	-0.2	-0.44
15.65	0.0101826	0.0111015	-0.00016577	0.00993125	0.0112996	0.0123684	-0.0153814	0.00905783	0.0119693	0.0105294	0.00889833	0.00939725			15.65	-0.36	-1.71	0.75	-2.42	0.1	-0.39	-0.02	-0.7	-0.38	1.04	-0.15	4.1	-0.01	0.62	-0.48	-0.03	-1.53	-1.45	-2.63	1.73	2.91	-0.07	-0.87	0.77	-0.12	-0.2	4.03	1.73	2.13	-0.26	1.05	0	-0.2	0.56
15.75	0.0224554	0.0117821	0.000981343	0.0080405	0.00814054	0.010919	-0.0210262	0.0106694	0.0149608	0.0105609	-0.00733413	0.00995791			15.75	-0.36	-0.71	-0.25	1.58	-1.9	-0.39	-2.02	0.3	2.62	-0.96	-0.15	3.1	-0.01	0.62	-0.48	-0.03	0.47	-1.45	3.37	0.73	4.91	-0.07	0.13	-0.23	-0.12	-0.2	1.03	0.73	0.13	0.74	1.05	0	-0.2	0.56
15.85	0.0138715	0.0121809	0.0169725	0.0110664	-0.00869966	0.00920812	-0.00860682	0.00863959	0.0256894	0.0120243	0.0106004	0.0107613			15.85	-0.36	0.29	-1.25	-0.42	0.1	-0.39	-1.02	1.3	0.62	-0.96	-0.15	-0.9	-0.01	-0.38	-0.48	-0.03	0.47	-1.45	-5.63	2.73	0.91	-0.07	-4.87	-0.23	-0.12	0.8	0.03	-0.27	3.13	-1.26	0.05	0	-0.2	0.56
15.95	0.0209266	0.0129943	0.00759842	0.0125519	0.00446321	0.0117149	-0.0085727	0.0092258	0.0204797	0.0116511	-0.0151293	0.00927522			15.95	-0.36	-1.71	0.75	0.58	-2.9	2.61	-0.02	0.3	1.62	1.04	-0.15	1.1	-0.01	-0.38	-0.48	-0.03	-0.53	-1.45	5.37	2.73	5.91	-0.07	-1.87	-0.23	-0.12	-0.2	2.03	0.73	0.13	0.74	3.05	0	-0.2	-0.44
16.05	0.0165507	0.0124793	0.00981477	0.00940963	0.0167094	0.0116715	-0.00276196	0.00963229	0.0317552	0.0108284	-0.00162379	0.00882339			16.05	-0.36	0.29	-0.25	1.58	1.1	0.61	1.98	0.3	0.62	2.04	-0.15	0.1	-0.01	-0.38	-0.48	-0.03	3.47	-0.45	0.37	0.73	-0.09	0.93	-3.87	-1.23	-0.12	-0.2	-0.97	1.73	5.13	-0.26	5.05	0	-0.2	-0.44
16.15	0.0105349	0.0128333	-0.000692804	0.0106678	0.0244161	0.0141119	-0.014842	0.00945338	0.0101796	0.00988839	-0.00357929	0.00905512			16.15	-0.36	-2.71	-0.25	2.58	-1.9	-0.39	-2.02	0.3	-1.38	1.04	-0.15	3.1	-0.01	-0.38	-0.48	-0.03	2.47	-1.45	3.37	-0.27	4.91	-0.07	-0.87	-1.23	-0.12	0.8	3.03	0.73	1.13	-0.26	0.05	0	-0.2	0.56
16.25	0.0036254	0.0125589	-0.00632602	0.00909733	0.0278463	0.0113327	-0.00859349	0.00991545	0.00835951	0.0100884	-0.014475	0.00728543			16.25	-0.36	2.29	2.75	-2.42	-1.9	-0.39	-1.02	-0.7	-1.38	-1.96	-0.15	3.1	-0.01	-0.38	-0.48	-0.03	1.47	-1.45	-1.63	3.73	3.91	-0.07	-0.87	-0.23	-0.12	-0.2	1.03	0.73	1.13	0.74	0.05	0	-0.2	2.56
16.35	-0.0110061	0.0132479	-0.00471084	0.00856015	0.000617718	0.0127152	-0.00817112	0.00844432	0.00968317	0.00814755	0.0119037	0.00897872			16.35	-0.36	-1.71	-3.25	0.58	-0.9	-0.39	-0.02	-0.7	-0.38	-0.96	0.85	0.1	-0.01	0.62	-0.48	-0.03	0.47	-1.45	6.37	2.73	1.91	-0.07	-7.87	-1.23	-0.12	0.8	-0.97	0.73	3.13	2.74	7.05	0	-0.2	-0.44
16.45	-0.0065268	0.0115267	0.00054209	0.0096947	0.0188237	0.0131961	-0.000830755	0.010414	0.0114904	0.0107845	0.00438676	0.00833826			16.45	-0.36	-2.71	1.75	0.58	0.1	-0.39	-1.02	-0.7	2.62	1.04	-0.15	-0.9	-0.01	-0.38	-0.48	-0.03	-0.53	-1.45	4.37	2.73	5.91	-0.07	-4.87	-3.23	-0.12	-0.2	5.03	0.73	-0.87	-1.26	2.05	0	-0.2	-0.44
16.55	0.00472456	0.0101055	0.0257541	0.0117302	-0.00632819	0.0114737	-0.0101356	0.00837054	0.00142954	0.0116735	0.00735639	0.0114714			16.55	0.64	-0.71	0.75	1.58	-1.9	-0.39	-0.02	0.3	-1.38	0.04	0.85	-0.9	-0.01	-0.38	-0.48	-0.03	-1.53	-1.45	-2.63	3.73	-1.09	-0.07	-1.87	1.77	-0.12	0.8	2.03	0.73	0.13	1.74	0.05	0	2.8	-0.44
16.65	0.00326559	0.0132651	-0.00969459	0.00878939	0.0249019	0.0108832	-0.0124245	0.00902369	-0.0013991	0.0100793	0.00282819	0.00847041			16.65	1.64	0.29	1.75	1.58	-0.9	-0.39	-1.02	-0.7	2.62	0.04	-0.15	1.1	-0.01	0.62	-0.48	-0.03	-0.53	-1.45	2.37	2.73	2.91	-0.07	-9.87	-5.23	-0.12	0.8	3.03	-1.27	2.13	0.74	5.05	0	-0.2	-0.44
16.75	0.0125829	0.0133219	0.00225134	0.0114014	0.0180375	0.0117836	0.00936373	0.0125206	0.00867528	0.0101869	-0.0136577	0.00796874			16.75	1.64	0.29	1.75	-0.42	-0.9	-0.39	0.98	1.3	0.62	-0.96	-0.15	12.1	-0.01	0.62	-0.48	-0.03	1.47	-0.45	8.37	0.73	0.91	-0.07	-5.87	0.77	-0.12	-0.2	5.03	0.73	0.13	-0.26	-0.95	0	-0.2	0.56
16.85	-0.00112391	0.0110879	0.00376414	0.00957958	0.00533692	0.0112311	-0.0116146	0.0106351	-0.00455885	0.00986987	-0.0237181	0.00795092			16.85	-0.36	-1.71	-2.25	-0.42	6.1	1.61	0.98	2.3	-1.38	0.04	-0.15	0.1	-0.01	-0.38	-0.48	-0.03	1.47	-1.45	6.37	7.73	-0.09	-0.07	-5.87	-2.23	-0.12	-0.2	2.03	1.73	2.13	-0.26	2.05	0	-0.2	-0.44
16.95	0.0186899	0.0111677	-0.0154434	0.00945238	0.00747952	0.0113994	0.00861207	0.00981015	0.0170085	0.0117533	0.0197122	0.0109192			16.95	-0.36	1.29	2.75	0.58	-2.9	-0.39	1.98	1.3	0.62	2.04	-0.15	-0.9	-0.01	-0.38	-0.48	-0.03	0.47	-0.45	0.37	-1.27	2.91	-0.07	-2.87	0.77	-0.12	-0.2	1.03	-0.27	0.13	-1.26	1.05	0	-0.2	0.56
17.05	-0.00819391	0.0125944	-0.013852	0.00792462	0.00112624	0.0133382	0.0170243	0.0105067	0.0272144	0.0117855	0.00235019	0.0100727			17.05	-0.36	0.29	1.75	3.58	1.1	-0.39	-1.02	1.3	2.62	0.04	-0.15	-0.9	-0.01	-0.38	-0.48	-0.03	-0.53	-1.45	5.37	4.73	-0.09	-0.07	-2.87	0.77	-0.12	-0.2	2.03	-1.27	-0.87	-0.26	3.05	0	-0.2	-0.44
17.15	0.0166104	0.0121232	0.003888	0.00795953	-0.00617347	0.0105829	0.000952585	0.0103162	0.00911582	0.00982841	-0.0164955	0.00895305			17.15	0.64	1.29	1.75	1.58	-0.9	1.61	0.98	2.3	1.62	1.04	-0.15	1.1	-0.01	-0.38	-0.48	-0.03	-0.53	-1.45	3.37	1.73	1.91	-0.07	0.13	-0.23	-0.12	-0.2	2.03	-0.27	-0.87	2.74	2.05	0	-0.2	-0.44
17.25	0.0231513	0.0120658	-0.00533225	0.0082657	0.010071	0.0120028	0.0103362	0.0121009	-0.00641131	0.00868592	-0.00722959	0.00681344			17.25	-0.36	0.29	-2.25	-2.42	-2.9	-0.39	-1.02	-0.7	-0.38	-0.96	-0.15	3.1	-0.01	0.62	-0.48	-0.03	-1.53	-1.45	17.37	3.73	5.91	-0.07	-6.87	0.77	-0.12	0.8	0.03	2.73	-0.87	0.74	1.05	0	-0.2	-0.44
17.35	0.00579766	0.0111816	0.00913237	0.0108943	0.0130771	0.0133166	0.0110141	0.00970744	0.00404125	0.00901097	-0.00369602	0.00765452			17.35	2.64	-0.71	1.75	-2.42	1.1	-0.39	0.98	0.3	0.62	3.04	-0.15	-1.9	-0.01	-0.38	0.52	-0.03	0.47	-1.45	3.37	3.73	-2.09	-0.07	-4.87	2.77	-0.12	-0.2	0.03	0.73	1.13	-1.26	4.05	0	-0.2	-0.44
17.45	-0.00480067	0.0111158	-0.0019473	0.00944786	0.0109571	0.0125728	0.00974099	0.0124794	0.0087724	0.0103594	-0.0162482	0.00733231			17.45	5.64	1.29	-2.25	1.58	0.1	-0.39	-1.02	-0.7	0.62	-0.96	-0.15	1.1	-0.01	-0.38	-0.48	-0.03	1.47	-1.45	5.37	3.73	0.91	-0.07	-4.87	-0.23	-0.12	0.8	1.03	-1.27	-0.87	0.74	1.05	0	0.8	-0.44
17.55	-0.00140845	0.0122824	-0.0127823	0.00946396	0.00168238	0.0101112	-0.00457261	0.00945622	0.013735	0.0120263	0.00117649	0.00884169			17.55	-0.36	-0.71	3.75	3.58	1.1	-0.39	-1.02	-0.7	-0.38	1.04	-0.15	0.1	-0.01	-0.38	-0.48	-0.03	2.47	-1.45	5.37	2.73	2.91	-0.07	-3.87	-0.23	-0.12	-0.2	-2.97	3.73	1.13	-1.26	2.05	0	0.8	-0.44
17.65	0.0205051	0.0132931	0.00639799	0.00954065	-0.0106358	0.0109119	0.00572114	0.00945134	0.0261263	0.00920371	0.010784	0.0101606			17.65	-0.36	0.29	-0.25	-2.42	-0.9	0.61	-1.02	-0.7	-1.38	2.04	-0.15	0.1	-0.01	0.62	-0.48	-0.03	-0.53	-1.45	-0.63	3.73	-0.09	-0.07	-0.87	-1.23	-0.12	0.8	-1.97	0.73	0.13	1.74	0.05	0	-0.2	-0.44
17.75	0.0132677	0.0113635	3.85875e-05	0.0101996	-0.000140284	0.0100984	-0.0164397	0.00850113	0.00658169	0.00818516	0.00380546	0.00923837			17.75	1.64	0.29	0.75	-2.42	0.1	-0.39	-2.02	0.3	-1.38	0.04	-0.15	-0.9	-0.01	-0.38	-0.48	-0.03	1.47	-1.45	2.37	3.73	-0.09	-0.07	0.13	0.77	-0.12	0.8	-2.97	1.73	0.13	1.74	0.05	0	0.8	-0.44
17.85	0.00962423	0.0107315	0.0168931	0.0116622	0.0130019	0.0118051	-0.0115439	0.0112095	0.00253638	0.00892245	0.0136481	0.010438			17.85	-0.36	0.29	-1.25	1.58	2.1	-0.39	-0.02	-0.7	-1.38	3.04	-0.15	1.1	-0.01	-0.38	-0.48	-0.03	0.47	-1.45	-0.63	1.73	-0.09	-0.07	-6.87	-1.23	-0.12	-0.2	0.03	-1.27	3.13	-1.26	1.05	0	-0.2	1.56
17.95	0.0139183	0.0118017	-0.00468969	0.0116162	0.0130617	0.0126776	0.00853784	0.00936915	0.00217049	0.0100769	-0.00655613	0.0102705			17.95	-0.36	0.29	1.75	-1.42	-2.9	0.61	-1.02	-0.7	-1.38	3.04	-0.15	0.1	-0.01	-0.38	-0.48	-0.03	0.47	-1.45	-1.63	0.73	2.91	-0.07	0.13	-3.23	-0.12	-0.2	1.03	1.73	3.13	2.74	1.05	0	-0.2	-0.44
18.05	-0.000519177	0.00995141	0.00202578	0.0120822	0.0141064	0.0121714	-0.0264818	0.00836883	0.0204227	0.0116888	0.0089385	0.00909451			18.05	-0.36	0.29	2.75	0.58	1.1	-0.39	-1.02	-0.7	-1.38	2.04	-0.15	1.1	-0.01	-0.38	-0.48	-0.03	-0.53	-1.45	0.37	0.73	3.91	-0.07	-1.87	4.77	-0.12	-0.2	1.03	-0.27	-0.87	-1.26	2.05	0	-0.2	-0.44
18.15	0.0234794	0.0131297	0.0192372	0.011977	0.0194503	0.0128828	-0.00997772	0.00926406	0.0119689	0.00875547	0.00741718	0.00923233			18.15	-0.36	2.29	-2.25	-0.42	-1.9	0.61	-2.02	0.3	-0.38	2.04	-0.15	2.1	-0.01	-0.38	0.52	-0.03	0.47	-1.45	-0.63	3.73	-0.09	-0.07	-2.87	1.77	-0.12	-0.2	1.03	-0.27	2.13	0.74	2.05	0	-0.2	0.56
18.25	-0.000444129	0.0121936	0.00822147	0.010609	0.0159145	0.0121832	-0.00177126	0.00954487	0.00770534	0.0102215	-0.0115114	0.00767171			18.25	-0.36	-1.71	1.75	-3.42	-2.9	0.61	-2.02	-0.7	0.62	2.04	-0.15	0.1	-0.01	-0.38	-0.48	-0.03	1.47	-1.45	1.37	1.73	8.91	0.93	-6.87	-1.23	-0.12	-0.2	-0.97	1.73	2.13	-1.26	4.05	0	-0.2	-0.44
18.35	-0.00823988	0.00910959	0.00736387	0.00847201	-0.00307087	0.0116757	-0.000749905	0.0104919	0.0132928	0.00966093	0.00158447	0.00772867			18.35	-0.36	2.29	1.75	-0.42	0.1	-0.39	-0.02	-0.7	-1.38	1.04	-0.15	-0.9	-0.01	0.62	-0.48	-0.03	-0.53	-1.45	4.37	3.73	6.91	-0.07	-2.87	-0.23	-0.12	-0.2	3.03	0.73	1.13	1.74	-1.95	0	-0.2	-0.44
18.45	0.00320969	0.0111543	-0.00459945	0.00880505	-0.00608072	0.010166	0.00310567	0.0108463	-0.000163663	0.00914673	-0.00651466	0.00752394			18.45	-0.36	-0.71	-2.25	0.58	-1.9	-0.39	-2.02	1.3	-0.38	0.04	-0.15	-1.9	-0.01	-0.38	-0.48	-0.03	1.47	-1.45	-5.63	1.73	2.91	-0.07	-2.87	1.77	-0.12	0.8	3.03	1.73	0.13	1.74	2.05	0	-0.2	-0.44
18.55	-0.00524032	0.0106414	-0.0134855	0.00782771	0.000809296	0.0105189	-0.0125293	0.0094811	0.00938785	0.00933388	-0.0141558	0.00788243			18.55	-0.36	0.29	1.75	0.58	-0.9	-0.39	-1.02	-0.7	1.62	-0.96	-0.15	-1.9	-0.01	-0.38	-0.48	-0.03	-0.53	-1.45	5.37	0.73	0.91	-0.07	-4.87	-0.23	-0.12	-0.2	3.03	0.73	0.13	-1.26	3.05	0	0.8	-0.44
18.65	-0.00628845	0.0105899	-0.000604709	0.0080196	0.0116448	0.0111672	-0.017103	0.00765355	0.0152426	0.00944929	0.00756899	0.00915606			18.65	0.64	1.29	1.75	1.58	0.1	-0.39	-2.02	1.3	-1.38	0.04	-0.15	-0.9	-0.01	-0.38	-0.48	-0.03	-1.53	-1.45	5.37	0.73	-2.09	-0.07	-3.87	-0.23	-0.12	-0.2	3.03	-0.27	-0.87	-1.26	1.05	0	0.8	-0.44
18.75	0.0211893	0.0125169	0.0026262	0.0107717	0.0063198	0.0125133	-0.00662314	0.00984595	0.0144239	0.00860825	0.00612979	0.00880687			18.75	0.64	-0.71	1.75	1.58	-1.9	-0.39	-1.02	-0.7	-1.38	1.04	-0.15	0.1	-0.01	-0.38	-0.48	-0.03	-1.53	-1.45	-0.63	1.73	2.91	0.93	0.13	-1.23	-0.12	-0.2	1.03	-0.27	5.13	0.74	0.05	0	-0.2	-0.44
18.85	0.00168386	0.0114933	0.00487039	0.0100784	0.0116407	0.0106884	-0.0035694	0.00967507	0.0181533	0.0106415	0.00586253	0.00951645			18.85	-0.36	0.29	-1.25	-1.42	-0.9	-0.39	-1.02	0.3	1.62	0.04	-0.15	0.1	-0.01	-0.38	-0.48	-0.03	-0.53	-1.45	-1.63	1.73	-0.09	-0.07	-4.87	-0.23	-0.12	-0.2	1.03	-2.27	2.13	-1.26	5.05	0	-0.2	-0.44
18.95	0.0159528	0.01295	-0.00107298	0.0103614	-0.00815197	0.0113457	-0.000444558	0.00934775	0.006961	0.00995913	-0.00856691	0.00852093			18.95	-0.36	2.29	1.75	0.58	1.1	-0.39	-2.02	-1.7	-0.38	0.04	-0.15	0.1	-0.01	-0.38	-0.48	-0.03	-1.53	-1.45	8.37	3.73	1.91	-0.07	-4.87	2.77	-0.12	-0.2	-1.97	0.73	0.13	3.74	2.05	0	-0.2	-0.44
19.05	-0.0114584	0.0107981	-0.00466017	0.0100684	0.0290808	0.0121801	0.00415143	0.00927807	0.00407555	0.00802423	-0.0040587	0.00908542			19.05	-0.36	-1.71	-2.25	-1.42	-0.9	-0.39	-2.02	-1.7	-1.38	0.04	-0.15	-0.9	-0.01	0.62	-0.48	-0.03	0.47	-1.45	-4.63	2.73	0.91	-0.07	-3.87	-2.23	-0.12	-0.2	1.03	-2.27	1.13	1.74	0.05	0	0.8	-0.44
19.15	-0.000169162	0.0114876	0.00193853	0.00910157	0.00229649	0.0130031	-0.0259132	0.00773847	0.0144708	0.00810058	0.00394447	0.0106117			19.15	-0.36	-0.71	-0.25	-1.42	1.1	-0.39	-2.02	0.3	-0.38	2.04	-0.15	-0.9	-0.01	-0.38	-0.48	-0.03	0.47	-1.45	-0.63	0.73	1.91	-0.07	-6.87	-1.23	-0.12	-0.2	4.03	-1.27	1.13	2.74	-0.95	0	1.8	-0.44
19.25	-0.000970786	0.011562	0.00540967	0.00865588	0.0088877	0.0111745	-0.00444788	0.0108502	0.00831876	0.0107746	0.0132988	0.0102542			19.25	-0.36	-1.71	-0.25	2.58	0.1	-0.39	-2.02	-0.7	-0.38	0.04	-0.15	-0.9	-0.01	-0.38	-0.48	-0.03	1.47	-1.45	4.37	-0.27	-0.09	-0.07	-3.87	-3.23	-0.12	-0.2	5.03	2.73	2.13	-0.26	1.05	0	-0.2	-0.44
19.35	-0.00934303	0.0100153	0.00837325	0.00954856	0.00476239	0.0134293	0.00181235	0.00958949	0.0084644	0.00989373	0.00587793	0.00945351			19.35	2.64	0.29	-1.25	0.58	-0.9	-0.39	-2.02	-0.7	0.62	1.04	-0.15	-0.9	-0.01	-0.38	-0.48	-0.03	2.47	-1.45	-0.63	1.73	1.91	-0.07	-10.87	0.77	-0.12	-0.2	3.03	-1.27	3.13	-1.26	3.05	0	-0.2	0.56
19.45	0.0334238	0.0128399	0.00854507	0.00985634	0.0118609	0.0117338	-0.014157	0.0102254	0.0139422	0.0090874	0.0103479	0.00991604			19.45	-0.36	-0.71	0.75	-2.42	-0.9	-0.39	-2.02	1.3	0.62	-0.96	-0.15	1.1	-0.01	3.62	-0.48	-0.03	2.47	-0.45	10.37	2.73	-2.09	-0.07	-0.87	2.77	-0.12	1.8	1.03	-1.27	-1.87	1.74	2.05	0	-0.2	1.56
19.55	0.0173894	0.0119637	-0.00190772	0.00740242	0.0203047	0.0119694	0.0184105	0.0132374	0.0136262	0.0111845	-0.0157089	0.00874567			19.55	-0.36	0.29	-0.25	1.58	-0.9	-0.39	-2.02	0.3	-0.38	1.04	-0.15	4.1	-0.01	0.62	-0.48	-0.03	1.47	-0.45	0.37	-0.27	-2.09	-0.07	-7.87	-0.23	-0.12	1.8	1.03	0.73	3.13	-1.26	2.05	0	-0.2	-0.44
19.65	0.0164167	0.0117158	-0.00470436	0.00944842	-0.00592265	0.0120758	-0.00460789	0.00908933	0.0218423	0.0125586	-0.00251459	0.00991338			19.65	-0.36	3.29	-0.25	-2.42	1.1	0.61	-2.02	-0.7	-1.38	1.04	0.85	-0.9	-0.01	-0.38	-0.48	-0.03	0.47	0.55	8.37	-0.27	-0.09	-0.07	-2.87	1.77	-0.12	-0.2	-1.97	0.73	1.13	0.74	1.05	0	-0.2	-0.44
19.75	0.00343432	0.0119434	0.00708194	0.0100205	0.0173773	0.0105356	0.0105312	0.0102125	0.00606766	0.00890234	-0.000118408	0.00825998			19.75	-0.36	-2.71	-1.25	-1.42	-1.9	-0.39	-2.02	0.3	-0.38	1.04	-0.15	-0.9	-0.01	-0.38	-0.48	-0.03	2.47	-1.45	2.37	0.73	1.91	-0.07	-0.87	0.77	-0.12	0.8	1.03	-1.27	2.13	1.74	-0.95	0	-0.2	-0.44
19.85	0.015778	0.010247	0.00225352	0.0086932	-0.00140205	0.0109876	-0.0202771	0.00858908	-0.00276201	0.00905208	-0.000125447	0.00888371			19.85	-0.36	-0.71	0.75	0.58	1.1	0.61	-2.02	-0.7	0.62	-0.96	-0.15	-1.9	-0.01	0.62	0.52	-0.03	0.47	-1.45	2.37	-0.27	1.91	-0.07	-4.87	1.77	-0.12	-0.2	-0.97	1.73	3.13	-0.26	1.05	0	-0.2	-0.44
19.95	0.0214178	0.0119493	0.000959069	0.00825623	0.00224285	0.0121504	-0.000878589	0.00991371	0.0117164	0.00925639	-0.00461404	0.008636			19.95	0.64	3.29	1.75	-0.42	1.1	-0.39	-1.02	0.3	0.62	1.04	0.85	-1.9	-0.01	-0.38	-0.48	-0.03	2.47	-1.45	4.37	1.73	1.91	0.93	-4.87	0.77	-0.12	-0.2	-0.97	-0.27	-0.87	-1.26	-1.95	0	-0.2	-0.44
																ND1 mel high, baseline subtracted firing rates, means from 10 trials
															Bin Centre (S)	delta Spikes/s	delta Spikes/s	delta Spikes/s	delta Spikes/s	delta Spikes/s	delta Spikes/s	delta Spikes/s	delta Spikes/s	delta Spikes/s	delta Spikes/s	delta Spikes/s	delta Spikes/s	delta Spikes/s	delta Spikes/s	delta Spikes/s	delta Spikes/s	delta Spikes/s	delta Spikes/s	delta Spikes/s	delta Spikes/s	delta Spikes/s	delta Spikes/s	delta Spikes/s	delta Spikes/s	delta Spikes/s	delta Spikes/s	delta Spikes/s	delta Spikes/s	delta Spikes/s	delta Spikes/s	delta Spikes/s	delta Spikes/s	delta Spikes/s	delta Spikes/s
															-9.95	-0.44	4.23	1.09	3.88	1.1	-0.38	0.72	0.38	-2.44	-0.47	-0.17	1.93	0	-0.89	-0.9	-0.18	0.59	-0.25	-4.06	-1	0.58	-0.04	3.72	-0.12	-0.01	0.76	-0.03	-0.3	-0.98	0.39	0.76	-0.02	-0.07	-0.74
															-9.85	-0.44	-1.77	0.09	-0.12	-2.9	-0.38	-2.28	1.38	-1.44	-0.47	-0.17	1.93	0	-0.89	0.1	-0.18	3.59	-1.25	-2.06	4.44089e-17	-0.42	-0.04	-0.28	0.88	-0.01	-0.24	-0.03	3.7	0.02	1.39	2.76	-0.02	-0.07	0.26
															-9.75	-0.44	1.23	1.09	-0.12	2.1	-0.38	1.72	-0.62	0.56	-0.47	-0.17	-0.07	0	0.11	-0.9	-0.18	1.59	-0.25	5.94	-1	1.58	-0.04	0.72	1.88	-0.01	-0.24	1.97	-1.3	4.02	-0.61	0.76	-0.02	-0.07	2.26
															-9.65	-0.44	-1.77	-0.91	-1.12	-1.9	-0.38	0.72	-2.62	-0.44	1.53	0.83	-0.07	0	1.11	1.1	-0.18	-0.41	-0.25	-0.06	-1	-1.42	-0.04	-1.28	-0.12	-0.01	-0.24	-1.03	0.7	1.02	-0.61	-1.24	-0.02	0.93	-0.74
															-9.55	-0.44	1.23	-0.91	-2.12	-0.9	-0.38	-0.28	-0.62	-1.44	1.53	-0.17	-0.07	0	1.11	-0.9	-0.18	0.59	-0.25	-2.06	-1	-3.42	-0.04	-0.28	1.88	-0.01	0.76	2.97	-2.3	0.02	-0.61	2.76	-0.02	1.93	-0.74
															-9.45	-0.44	-2.77	2.09	0.88	-1.9	-0.38	-0.28	-0.62	-0.44	-0.47	-0.17	1.93	0	0.11	2.1	-0.18	-1.41	1.75	0.94	-1	-1.42	-0.04	0.72	-3.12	-0.01	-0.24	0.97	-1.3	1.02	-0.61	-1.24	-0.02	0.93	-0.74
															-9.35	-0.44	1.23	-0.91	-0.12	1.1	-0.38	-2.28	1.38	1.56	-0.47	-0.17	-1.07	0	0.11	-0.9	-0.18	-1.41	-1.25	3.94	4.44089e-17	0.58	-0.04	1.72	-0.12	-0.01	-0.24	2.97	-0.3	-1.98	-0.61	-0.24	-0.02	-0.07	-0.74
															-9.25	0.56	2.23	-0.91	0.88	0.1	3.62	2.72	-0.62	0.56	-0.47	0.83	-1.07	0	0.11	0.1	-0.18	-0.41	-0.25	-1.06	-1	1.58	-0.04	-2.28	1.88	-0.01	1.76	-2.03	-2.3	-0.98	-0.61	-1.24	-0.02	-0.07	1.26
															-9.15	-0.44	-2.77	3.09	-4.12	3.1	-0.38	-1.28	0.38	0.56	-0.47	-0.17	-1.07	0	0.11	0.1	-0.18	-0.41	1.75	6.94	-1	-0.42	-0.04	0.72	0.88	-0.01	-0.24	-0.03	-0.3	-0.98	1.39	-0.24	-0.02	-0.07	-0.74
															-9.05	-0.44	-1.77	-2.91	1.88	-0.9	-0.38	1.72	3.38	0.56	-0.47	-0.17	-1.07	0	-0.89	-0.9	-0.18	-1.41	-1.25	-8.06	-1	0.58	-0.04	3.72	-2.12	-0.01	-0.24	-2.03	0.7	0.02	-0.61	1.76	-0.02	-0.07	-0.74
															-8.95	-0.44	0.23	-0.91	0.88	1.1	-0.38	3.72	0.38	3.56	0.53	0.83	-1.07	0	-0.89	-0.9	-0.18	0.59	1.75	-0.06	-1	0.58	-0.04	-0.28	-0.12	-0.01	-0.24	0.97	0.7	-2.98	0.39	-0.24	-0.02	-0.07	1.26
															-8.85	-0.44	-1.77	-1.91	2.88	0.1	0.62	-3.28	0.38	0.56	-0.47	-0.17	-1.07	0	0.11	1.1	-0.18	-0.41	-0.25	-0.06	2	-0.42	-0.04	0.72	-1.12	-0.01	-0.24	-2.03	-1.3	0.02	-0.61	0.76	0.98	-0.07	0.26
															-8.75	-0.44	2.23	1.09	-1.12	1.1	0.62	-0.28	2.38	-0.44	-0.47	-0.17	-0.07	0	-0.89	0.1	-0.18	-1.41	-0.25	-2.06	1	-0.42	-0.04	0.72	1.88	-0.01	-0.24	-2.03	0.7	-1.98	0.39	-0.24	-0.02	-0.07	0.26
															-8.65	0.56	-2.77	-0.91	-1.12	1.1	-0.38	1.72	1.38	-1.44	-0.47	-0.17	-1.07	0	-0.89	1.1	-0.18	-0.41	-0.25	0.94	-6.93889e-17	-0.42	-0.04	1.72	-1.12	-0.01	-0.24	-2.03	-0.3	0.02	1.39	-1.24	-0.02	-0.07	-0.74
															-8.55	-0.44	1.23	-0.91	-0.12	-0.9	-0.38	-1.28	3.38	0.56	0.53	-0.17	4.93	0	-0.89	0.1	-0.18	-1.41	-1.25	-8.06	-1	-1.42	-0.04	-0.28	0.88	-0.01	-0.24	-0.03	-1.3	0.02	2.39	-0.24	-0.02	-0.07	-0.74
															-8.45	-0.44	-0.77	1.09	-4.12	-3.9	-0.38	1.72	-0.62	-0.44	-0.47	-0.17	-1.07	0	-0.89	0.1	-0.18	3.59	-0.25	-2.06	4.44089e-17	-2.42	-0.04	0.72	-0.12	-0.01	0.76	0.97	-0.3	-0.98	-0.61	-0.24	-0.02	-0.07	0.26
															-8.35	-0.44	1.23	0.09	2.88	1.1	0.62	1.72	1.38	-1.44	-0.47	-0.17	-1.07	0	1.11	0.1	-0.18	0.59	-0.25	-2.06	4.44089e-17	-2.42	-0.04	-0.28	-0.12	-0.01	-0.24	1.97	-0.3	0.02	0.39	0.76	-0.02	-0.07	-0.74
															-8.25	0.56	-0.77	1.09	-1.12	-0.9	-0.38	1.72	0.38	1.56	-0.47	-0.17	-0.07	0	1.11	0.1	-0.18	-0.41	-1.25	-1.06	4.44089e-17	-0.42	-0.04	2.72	1.88	-0.01	-0.24	-1.03	1.7	-0.98	-0.61	0.76	-0.02	-0.07	-0.74
															-8.15	-0.44	-1.77	-0.91	2.88	-0.9	0.62	0.72	-0.62	-0.44	-0.47	-0.17	-1.07	0	0.11	-0.9	-0.18	-0.41	-0.25	-1.06	-1	-1.42	-0.04	3.72	-0.12	-0.01	-0.24	-0.03	0.7	0.02	-0.61	1.76	-0.02	-0.07	0.26
															-8.05	1.56	3.23	0.09	-2.12	1.1	-0.38	1.72	3.38	-0.44	-0.47	-0.17	-1.07	0	0.11	-0.9	-0.18	0.59	0.75	7.94	4	3.58	-0.04	-2.28	-2.12	-0.01	-0.24	0.97	0.7	-0.98	-0.61	0.76	-0.02	-0.07	-0.74
															-7.95	3.56	2.23	1.09	-1.12	-1.9	0.62	1.72	0.38	-1.44	-0.47	-0.17	1.93	0	-0.89	1.1	-0.18	0.59	0.75	-1.06	4	3.58	-0.04	2.72	2.88	-0.01	-0.24	0.97	-2.3	1.02	-0.61	0.76	-0.02	0.93	0.26
															-7.85	-0.44	-1.77	1.09	0.88	2.1	-0.38	1.72	-0.62	-0.44	0.53	-0.17	-1.07	0	0.11	-0.9	-0.18	-0.41	-1.25	-6.06	1	-2.42	-0.04	-2.28	-1.12	-0.01	-0.24	0.97	1.7	3.02	-0.61	-1.24	-0.02	-0.07	0.26
															-7.75	-0.44	3.23	-0.91	-2.12	-2.9	-0.38	1.72	-0.62	2.56	0.53	-0.17	-0.07	0	1.11	0.1	-0.18	-0.41	0.75	8.94	1	4.58	-0.04	2.72	0.88	-0.01	-0.24	-0.03	-1.3	2.02	-0.61	-0.24	-0.02	-0.07	0.26
															-7.65	-0.44	-1.77	-0.91	2.88	2.1	-0.38	0.72	0.38	-1.44	-0.47	0.83	-1.07	0	1.11	-0.9	-0.18	0.59	-1.25	2.94	1	2.58	-0.04	0.72	1.88	-0.01	0.76	-0.03	0.7	4.02	0.39	0.76	-0.02	-0.07	-0.74
															-7.55	0.56	-0.77	-1.91	-4.12	2.1	0.62	2.72	1.38	-0.44	1.53	-0.17	-0.07	0	-0.89	-0.9	-0.18	-1.41	0.75	-5.06	3	1.58	-0.04	-3.28	-0.12	-0.01	0.76	-2.03	-0.3	1.02	-0.61	-1.24	-0.02	-0.07	-0.74
															-7.45	-0.44	-1.77	-0.91	0.88	-2.9	-0.38	1.72	1.38	-1.44	-0.47	-0.17	-1.07	0	1.11	0.1	-0.18	-1.41	-0.25	-0.06	1	1.58	-0.04	0.72	-0.12	-0.01	-0.24	0.97	-0.3	0.02	0.39	-1.24	-0.02	-0.07	0.26
															-7.35	-0.44	-1.77	3.09	-6.12	0.1	-0.38	0.72	-0.62	0.56	-0.47	-0.17	-1.07	0	-0.89	-0.9	-0.18	-1.41	1.75	-0.06	6	2.58	-0.04	0.72	-1.12	-0.01	-0.24	-2.03	0.7	-3.98	0.39	-1.24	-0.02	-0.07	-0.74
															-7.25	0.56	1.23	-1.91	1.88	2.1	-0.38	-1.28	-1.62	-0.44	-0.47	1.83	-1.07	0	0.11	0.1	-0.18	0.59	-0.25	2.94	1	0.58	-0.04	1.72	-1.12	-0.01	-0.24	-0.03	0.7	0.02	-0.61	-1.24	-0.02	-0.07	1.26
															-7.15	-0.44	-1.77	-0.91	0.88	-1.9	-0.38	-1.28	0.38	-0.44	0.53	-0.17	-0.07	0	-0.89	-0.9	-0.18	4.59	2.75	2.94	1	1.58	-0.04	0.72	-2.12	-0.01	-0.24	0.97	0.7	-0.98	-0.61	-0.24	-0.02	-0.07	0.26
															-7.05	-0.44	4.23	0.09	-0.12	0.1	-0.38	1.72	-0.62	-0.44	-0.47	-0.17	-1.07	0	-0.89	0.1	-0.18	0.59	-1.25	3.94	1	-0.42	-0.04	1.72	3.88	-0.01	-0.24	-1.03	-1.3	0.02	-0.61	-0.24	-0.02	0.93	1.26
															-6.95	-0.44	-1.77	0.09	-1.12	-1.9	-0.38	-2.28	-2.62	-1.44	-0.47	-0.17	-1.07	0	-0.89	-0.9	-0.18	-1.41	-0.25	5.94	1	-0.42	-0.04	-0.28	-1.12	-0.01	-0.24	-1.03	-0.3	-0.98	-0.61	0.76	-0.02	-0.07	-0.74
															-6.85	-0.44	0.23	-0.91	-0.12	1.1	-0.38	0.72	-1.62	-1.44	0.53	-0.17	-1.07	0	-0.89	0.1	-0.18	1.59	0.75	-2.06	1	-0.42	-0.04	4.72	0.88	-0.01	-0.24	-1.03	-0.3	-1.98	-0.61	-0.24	-0.02	-0.07	0.26
															-6.75	-0.44	-0.77	0.09	-1.12	-2.9	-0.38	-1.28	-0.62	-0.44	-0.47	-0.17	-1.07	0	0.11	0.1	-0.18	-1.41	-0.25	-1.06	4.44089e-17	-0.42	-0.04	-0.28	-2.12	-0.01	-0.24	-0.03	-0.3	0.02	-0.61	-1.24	-0.02	-0.07	1.26
															-6.65	-0.44	-0.77	1.09	-4.12	-0.9	0.62	-0.28	-0.62	-0.44	-0.47	-0.17	-0.07	0	0.11	-0.9	-0.18	-0.41	-1.25	3.94	1	0.58	-0.04	-1.28	-1.12	-0.01	0.76	2.97	-1.3	-1.98	0.39	-1.24	-0.02	0.93	0.26
															-6.55	-0.44	-0.77	0.09	0.88	-0.9	1.62	0.72	0.38	0.56	-0.47	-0.17	-0.07	0	-0.89	0.1	-0.18	-1.41	0.75	-2.06	1	1.58	-0.04	-0.28	-0.12	-0.01	0.76	-1.03	-0.3	1.02	-0.61	-1.24	-0.02	-0.07	-0.74
															-6.45	-0.44	-0.77	-1.91	-1.12	2.1	-0.38	2.72	-0.62	-0.44	-0.47	0.83	5.93	0	0.11	0.1	-0.18	0.59	-0.25	-0.06	-4.44089e-17	-0.42	-0.04	-2.28	1.88	-0.01	-0.24	0.97	0.7	2.02	1.39	0.76	-0.02	-0.07	1.26
															-6.35	0.56	-1.77	0.09	3.88	-1.9	-0.38	2.72	3.38	-0.44	-0.47	-0.17	2.93	0	0.11	-0.9	-0.18	-0.41	1.75	2.94	1	1.58	-0.04	1.72	1.88	-0.01	-0.24	-1.03	-0.3	-1.98	-0.61	0.76	-0.02	-0.07	0.26
															-6.25	-0.44	2.23	0.09	-1.12	0.1	-0.38	-1.28	-1.62	-1.44	0.53	0.83	-1.07	0	1.11	0.1	-0.18	-0.41	-0.25	3.94	4.44089e-17	-2.42	-0.04	0.72	-2.12	-0.01	-0.24	0.97	-1.3	0.02	-0.61	-1.24	-0.02	-0.07	0.26
															-6.15	-0.44	-0.77	-0.91	-3.12	-0.9	0.62	0.72	1.38	-0.44	-0.47	-0.17	-0.07	0	1.11	0.1	-0.18	-1.41	-1.25	-0.06	4.44089e-17	2.58	-0.04	1.72	0.88	-0.01	-0.24	4.97	-0.3	-1.98	0.39	-0.24	-0.02	-0.07	-0.74
															-6.05	-0.44	-0.77	2.09	-0.12	-1.9	-0.38	-0.28	-1.62	1.56	-0.47	-0.17	-1.07	0	0.11	-0.9	-0.18	-0.41	1.75	3.94	4.44089e-17	-0.42	-0.04	0.72	0.88	-0.01	-0.24	-0.03	-1.3	-1.98	-0.61	0.76	-0.02	-0.07	1.26
															-5.95	6.56	-0.77	-0.91	2.88	0.1	-0.38	0.72	-0.62	2.56	0.53	-0.17	-1.07	0	0.11	1.1	-0.18	0.59	-0.25	6.94	-9.99201e-17	-2.42	-0.04	-0.28	-1.12	-0.01	-0.24	-0.03	1.7	0.02	1.39	-1.24	-0.02	-0.07	-0.74
															-5.85	0.56	-1.77	1.09	-2.12	-0.9	-0.38	1.72	0.38	-0.44	0.53	0.83	-1.07	0	-0.89	0.1	-0.18	1.59	-1.25	-3.06	-1	-0.42	1.96	0.72	-0.12	-0.01	0.76	-1.03	-1.3	-1.98	-0.61	-1.24	-0.02	-0.07	1.26
															-5.75	-0.44	-0.77	-1.91	-5.12	0.1	-0.38	-1.28	2.38	0.56	-0.47	-0.17	3.93	0	0.11	0.1	0.82	-1.41	-0.25	2.94	4.44089e-17	0.58	-0.04	4.72	-0.12	-0.01	-0.24	-2.03	3.7	2.02	-0.61	-0.24	-0.02	-0.07	0.26
															-5.65	-0.44	-1.77	0.09	-2.12	2.1	-0.38	-0.28	-1.62	0.56	2.53	-0.17	-1.07	0	0.11	0.1	1.82	-0.41	1.75	6.94	4.44089e-17	1.58	-0.04	-1.28	1.88	-0.01	-0.24	-2.03	0.7	3.02	0.39	-0.24	-0.02	-0.07	0.26
															-5.55	0.56	-0.77	-0.91	0.88	0.1	0.62	-1.28	-0.62	-0.44	-0.47	-0.17	-1.07	0	0.11	0.1	-0.18	-1.41	1.75	0.94	-4.44089e-17	-0.42	-0.04	-2.28	-0.12	-0.01	-0.24	-1.03	-0.3	2.02	-0.61	0.76	-0.02	-0.07	0.26
															-5.45	-0.44	-0.77	-0.91	-1.12	-0.9	-0.38	0.72	0.38	1.56	0.53	-0.17	-0.07	0	-0.89	0.1	-0.18	-0.41	-1.25	-7.06	1	-0.42	-0.04	0.72	-0.12	-0.01	0.76	-0.03	-0.3	0.02	-0.61	-1.24	-0.02	-0.07	-0.74
															-5.35	-0.44	-0.77	1.09	0.88	0.1	-0.38	0.72	-0.62	-2.44	-0.47	-0.17	-0.07	0	0.11	0.1	-0.18	-0.41	-1.25	-1.06	4.44089e-17	-2.42	-0.04	-2.28	-3.12	-0.01	-0.24	1.97	0.7	1.02	-0.61	-0.24	-0.02	-0.07	0.26
															-5.25	-0.44	1.23	-0.91	-3.12	1.1	-0.38	-1.28	0.38	0.56	-0.47	-0.17	-1.07	0	-0.89	-0.9	-0.18	-0.41	-1.25	3.94	-4.44089e-17	4.58	-0.04	0.72	1.88	-0.01	-0.24	-0.03	-1.3	-2.98	1.39	1.76	-0.02	-0.07	0.26
															-5.15	-0.44	0.23	-0.91	0.88	0.1	1.62	-1.28	0.38	1.56	-0.47	-0.17	4.93	0	0.11	1.1	-0.18	1.59	0.75	0.94	4.44089e-17	-0.42	-0.04	-2.28	-1.12	-0.01	-0.24	-1.03	-1.3	-2.98	-0.61	-1.24	-0.02	-0.07	-0.74
															-5.05	-0.44	0.23	-0.91	-0.12	0.1	-0.38	-0.28	-0.62	-0.44	-0.47	-0.17	0.93	0	0.11	0.1	-0.18	-0.41	-1.25	-8.06	1	2.58	-0.04	-2.28	1.88	-0.01	-0.24	-1.03	-1.3	3.02	0.39	0.76	-0.02	-0.07	2.26
															-4.95	-0.44	-0.77	2.09	0.88	-1.9	0.62	-1.28	0.38	-1.44	-0.47	-0.17	-0.07	0	-0.89	-0.9	-0.18	-0.41	-0.25	7.94	1	1.58	-0.04	-0.28	-0.12	-0.01	0.76	-0.03	-1.3	1.02	0.39	-1.24	-0.02	-0.07	0.26
															-4.85	-0.44	0.23	1.09	0.88	1.1	-0.38	-2.28	-1.62	-0.44	-0.47	-0.17	1.93	0	0.11	-0.9	-0.18	1.59	-1.25	-4.06	1	-3.42	-0.04	-0.28	-1.12	-0.01	-0.24	-1.03	-1.3	-0.98	0.39	-0.24	-0.02	-0.07	-0.74
															-4.75	1.56	-1.77	2.09	-2.12	-0.9	-0.38	-0.28	-0.62	0.56	0.53	-0.17	-1.07	0	-0.89	-0.9	-0.18	-0.41	0.75	0.94	-1	2.58	-0.04	0.72	0.88	-0.01	0.76	-2.03	0.7	0.02	-0.61	1.76	-0.02	-0.07	0.26
															-4.65	-0.44	3.23	-0.91	1.88	1.1	0.62	-1.28	-2.62	1.56	-0.47	-0.17	3.93	0	-0.89	1.1	-0.18	1.59	3.75	-3.06	-4.44089e-17	0.58	-0.04	-4.28	-0.12	-0.01	-0.24	0.97	-1.3	-0.98	-0.61	0.76	-0.02	-0.07	-0.74
															-4.55	-0.44	-1.77	1.09	2.88	0.1	-0.38	1.72	2.38	-0.44	-0.47	-0.17	-1.07	0	0.11	-0.9	-0.18	-0.41	-0.25	-2.06	-4.44089e-17	-2.42	-0.04	-2.28	-2.12	-0.01	0.76	-0.03	3.7	0.02	-0.61	-1.24	-0.02	-0.07	-0.74
															-4.45	-0.44	1.23	-1.91	-2.12	-1.9	-0.38	-2.28	1.38	-1.44	-0.47	-0.17	-1.07	0	-0.89	0.1	-0.18	-0.41	-1.25	-10.06	1	0.58	-0.04	0.72	0.88	-0.01	-0.24	1.97	-0.3	3.02	1.39	0.76	-0.02	-0.07	0.26
															-4.35	-0.44	-1.77	1.09	0.88	0.1	-0.38	1.72	-1.62	-0.44	-0.47	-0.17	0.93	0	1.11	0.1	-0.18	-1.41	-1.25	0.94	-1	-1.42	-0.04	-4.28	0.88	-0.01	-0.24	-0.03	2.7	1.02	-0.61	-1.24	-0.02	-0.07	0.26
															-4.25	-0.44	1.23	2.09	2.88	0.1	-0.38	-0.28	0.38	4.56	0.53	-0.17	-1.07	0	-0.89	-0.9	-0.18	0.59	0.75	0.94	-4.44089e-17	2.58	-0.04	0.72	-0.12	-0.01	-0.24	-1.03	-0.3	0.02	-0.61	-0.24	-0.02	-0.07	0.26
															-4.15	7.56	2.23	1.09	-5.12	0.1	0.62	0.72	-0.62	0.56	-0.47	0.83	2.93	0	-0.89	0.1	-0.18	1.59	0.75	-5.06	-4.44089e-17	0.58	-0.04	-3.28	-0.12	-0.01	-0.24	-1.03	-0.3	1.02	-0.61	-1.24	-0.02	-0.07	-0.74
															-4.05	-0.44	0.23	-0.91	0.88	-1.9	-0.38	-1.28	-0.62	-0.44	0.53	-0.17	0.93	0	-0.89	0.1	-0.18	-1.41	-1.25	-3.06	-1	-1.42	-0.04	-0.28	2.88	-0.01	-0.24	3.97	0.7	2.02	-0.61	0.76	-0.02	-0.07	-0.74
															-3.95	-0.44	-1.77	-0.91	-1.12	4.1	-0.38	-1.28	0.38	-2.44	1.53	-0.17	-1.07	0	-0.89	2.1	-0.18	-0.41	-1.25	-4.06	-1	2.58	-0.04	-1.28	-0.12	-0.01	-0.24	0.97	-1.3	2.02	0.39	-0.24	-0.02	-0.07	0.26
															-3.85	-0.44	3.23	-0.91	0.88	-0.9	-0.38	0.72	-1.62	-0.44	1.53	-0.17	-1.07	0	-0.89	1.1	-0.18	2.59	1.75	2.94	1	3.58	0.96	-0.28	-3.12	-0.01	0.76	-0.03	-1.3	3.02	-0.61	-0.24	-0.02	-0.07	-0.74
															-3.75	-0.44	2.23	1.09	-1.12	2.1	-0.38	-2.28	2.38	3.56	-0.47	-0.17	-1.07	0	1.11	-0.9	-0.18	-1.41	-0.25	2.94	3	-2.42	0.96	-0.28	1.88	-0.01	-0.24	1.97	-1.3	1.02	0.39	-1.24	-0.02	-0.07	0.26
															-3.65	-0.44	-2.77	-0.91	2.88	-0.9	-0.38	-0.28	-1.62	-1.44	-0.47	-0.17	0.93	0	-0.89	0.1	-0.18	1.59	0.75	2.94	4.44089e-17	-1.42	-0.04	-2.28	-0.12	-0.01	-0.24	2.97	1.7	-0.98	-0.61	-0.24	-0.02	-0.07	0.26
															-3.55	-0.44	3.23	0.09	-2.12	0.1	-0.38	-1.28	-1.62	-2.44	-0.47	-0.17	-0.07	0	0.11	0.1	-0.18	-0.41	0.75	2.94	-4.44089e-17	1.58	-0.04	-2.28	0.88	-0.01	-0.24	-1.03	-0.3	-0.98	-0.61	-0.24	0.98	-0.07	-0.74
															-3.45	6.56	-0.77	0.09	0.88	0.1	-0.38	-1.28	0.38	1.56	-0.47	-0.17	-0.07	0	-0.89	-0.9	0.82	0.59	-0.25	3.94	-1	-3.42	-0.04	0.72	-0.12	-0.01	-0.24	-1.03	-2.3	0.02	0.39	-0.24	-0.02	-0.07	-0.74
															-3.35	-0.44	0.23	2.09	1.88	0.1	-0.38	-1.28	-0.62	-0.44	-0.47	-0.17	-1.07	0	0.11	2.1	-0.18	0.59	-0.25	-4.06	-1	0.58	-0.04	-1.28	2.88	-0.01	0.76	-1.03	-0.3	2.02	-0.61	-0.24	-0.02	-0.07	0.26
															-3.25	-0.44	0.23	-1.91	-4.12	-1.9	-0.38	0.72	2.38	-1.44	0.53	-0.17	-0.07	0	1.11	0.1	-0.18	-0.41	-1.25	1.94	1	-2.42	-0.04	0.72	0.88	-0.01	0.76	-1.03	-0.3	-1.98	0.39	0.76	-0.02	-0.07	-0.74
															-3.15	-0.44	1.23	-0.91	1.88	0.1	-0.38	-0.28	-1.62	-0.44	2.53	-0.17	-1.07	0	0.11	1.1	-0.18	-0.41	-0.25	-8.06	-4.44089e-17	-4.42	-0.04	1.72	1.88	-0.01	-0.24	-1.03	0.7	1.02	0.39	-0.24	-0.02	-0.07	-0.74
															-3.05	-0.44	0.23	1.09	3.88	1.1	0.62	-0.28	0.38	1.56	-0.47	0.83	-0.07	0	0.11	0.1	-0.18	1.59	1.75	-1.06	-1	0.58	-0.04	-2.28	-0.12	-0.01	-0.24	-2.03	1.7	2.02	-0.61	0.76	-0.02	-0.07	-0.74
															-2.95	0.56	1.23	-2.91	-2.12	0.1	-0.38	-3.28	0.38	-0.44	-0.47	-0.17	0.93	0	0.11	0.1	-0.18	-0.41	-1.25	0.94	-4.44089e-17	2.58	-0.04	1.72	-1.12	-0.01	-0.24	-0.03	-0.3	1.02	0.39	0.76	-0.02	-0.07	1.26
															-2.85	0.56	-0.77	1.09	-0.12	0.1	0.62	-0.28	-0.62	0.56	0.53	-0.17	1.93	0	-0.89	-0.9	0.82	-0.41	0.75	-3.06	-1	-3.42	-0.04	2.72	-1.12	-0.01	-0.24	-1.03	-1.3	-2.98	0.39	-1.24	-0.02	-0.07	-0.74
															-2.75	-0.44	0.23	0.09	1.88	-0.9	-0.38	0.72	-1.62	0.56	0.53	-0.17	-1.07	0	1.11	1.1	-0.18	-1.41	-1.25	1.94	-1	2.58	-0.04	-0.28	-1.12	-0.01	-0.24	3.97	1.7	2.02	2.39	-0.24	-0.02	-0.07	1.26
															-2.65	-0.44	0.23	0.09	2.88	1.1	0.62	-0.28	1.38	-1.44	-0.47	-0.17	-1.07	0	0.11	0.1	0.82	-1.41	1.75	-4.06	-9.99201e-17	-1.42	-0.04	-0.28	-4.12	-0.01	0.76	-2.03	0.7	-0.98	-0.61	-0.24	-0.02	-0.07	0.26
															-2.55	-0.44	-0.77	0.09	1.88	-0.9	-0.38	-2.28	0.38	-0.44	0.53	-0.17	-1.07	0	3.11	-0.9	-0.18	-1.41	0.75	-2.06	-1	-0.42	-0.04	2.72	1.88	-0.01	-0.24	-0.03	-1.3	0.02	4.39	-0.24	-0.02	-0.07	0.26
															-2.45	-0.44	0.23	0.09	-0.12	0.1	-0.38	-1.28	0.38	0.56	0.53	1.83	-1.07	0	0.11	-0.9	-0.18	0.59	0.75	-1.06	-1	0.58	-0.04	2.72	-3.12	-0.01	-0.24	-0.03	0.7	0.02	-0.61	-0.24	-0.02	-0.07	1.26
															-2.35	-0.44	-3.77	2.09	0.88	-0.9	-0.38	-1.28	-2.62	-1.44	-0.47	-0.17	-0.07	0	-0.89	1.1	-0.18	1.59	1.75	0.94	-1	2.58	-0.04	-0.28	1.88	-0.01	-0.24	-1.03	-0.3	-2.98	0.39	0.76	-0.02	-0.07	0.26
															-2.25	-0.44	3.23	-1.91	4.88	1.1	-0.38	-1.28	-0.62	-0.44	0.53	-0.17	-1.07	0	0.11	-0.9	-0.18	0.59	0.75	-2.06	-1	0.58	-0.04	3.72	-1.12	-0.01	0.76	-0.03	2.7	1.02	1.39	0.76	-0.02	-0.07	1.26
															-2.15	-0.44	-1.77	1.09	0.88	-0.9	-0.38	-0.28	-0.62	-2.44	-0.47	-0.17	-1.07	0	0.11	-0.9	-0.18	1.59	-1.25	-4.06	1	1.58	-0.04	1.72	-2.12	-0.01	0.76	-1.03	-0.3	-1.98	-0.61	1.76	-0.02	-0.07	0.26
															-2.05	-0.44	3.23	0.09	-0.12	2.1	-0.38	-1.28	0.38	0.56	0.53	-0.17	1.93	0	1.11	-0.9	-0.18	2.59	-0.25	-3.06	-1	-1.42	-0.04	0.72	-1.12	-0.01	-0.24	-0.03	1.7	0.02	-0.61	0.76	-0.02	-0.07	0.26
															-1.95	-0.44	-1.77	0.09	1.88	-1.9	-0.38	-1.28	-0.62	1.56	-0.47	-0.17	-1.07	0	0.11	3.1	-0.18	1.59	-1.25	1.94	-1	2.58	-0.04	-0.28	-0.12	-0.01	-0.24	-2.03	0.7	2.02	-0.61	-0.24	-0.02	-0.07	-0.74
															-1.85	-0.44	-0.77	-1.91	-2.12	2.1	-0.38	1.72	-1.62	-2.44	-0.47	-0.17	1.93	0	0.11	2.1	-0.18	-0.41	-0.25	0.94	-1	-3.42	-0.04	-1.28	-3.12	-0.01	0.76	-2.03	1.7	3.02	0.39	-1.24	-0.02	-0.07	0.26
															-1.75	-0.44	0.23	3.09	-1.12	-1.9	-0.38	-1.28	-1.62	-2.44	-0.47	-0.17	-1.07	0	-0.89	0.1	-0.18	0.59	0.75	-2.06	-1	0.58	-0.04	-5.28	-1.12	-0.01	-0.24	-0.03	1.7	-1.98	0.39	-0.24	-0.02	-0.07	0.26
															-1.65	0.56	0.23	-1.91	1.88	2.1	-0.38	-0.28	-1.62	-1.44	-0.47	0.83	-1.07	0	-0.89	-0.9	-0.18	-1.41	1.75	0.94	-1	1.58	-0.04	-0.28	-0.12	-0.01	-0.24	-1.03	0.7	-2.98	-0.61	-1.24	-0.02	-0.07	-0.74
															-1.55	-0.44	2.23	1.09	2.88	1.1	-0.38	-0.28	-1.62	-1.44	-0.47	0.83	-0.07	0	0.11	0.1	-0.18	-1.41	-0.25	0.94	-1	7.58	-0.04	4.72	-0.12	-0.01	-0.24	-1.03	-0.3	1.02	4.39	1.76	-0.02	-0.07	1.26
															-1.45	0.56	-2.77	0.09	-0.12	0.1	-0.38	-1.28	0.38	0.56	0.53	-0.17	-1.07	0	1.11	1.1	0.82	-0.41	-1.25	0.94	-1	-1.42	-0.04	-0.28	-3.12	-0.01	-0.24	-0.03	0.7	-0.98	0.39	2.76	-0.02	-0.07	-0.74
															-1.35	-0.44	2.23	0.09	0.88	1.1	-0.38	-2.28	0.38	0.56	1.53	-0.17	1.93	0	2.11	0.1	1.82	-1.41	-0.25	5.94	-1	-0.42	-0.04	-2.28	-2.12	-0.01	-0.24	0.97	-0.3	-1.98	-0.61	-0.24	-0.02	-0.07	0.26
															-1.25	-0.44	-2.77	1.09	-2.12	0.1	1.62	1.72	-0.62	1.56	-0.47	-0.17	-1.07	0	0.11	0.1	-0.18	-1.41	-0.25	5.94	4.44089e-17	-0.42	-0.04	1.72	0.88	-0.01	0.76	0.97	1.7	-0.98	-0.61	0.76	-0.02	-0.07	-0.74
															-1.15	1.56	1.23	1.09	-2.12	1.1	0.62	-0.28	-0.62	-0.44	-0.47	-0.17	-0.07	0	0.11	-0.9	0.82	-0.41	-1.25	-0.06	-3.46945e-17	-1.42	-0.04	-0.28	0.88	-0.01	-0.24	-2.03	-1.3	1.02	-0.61	-1.24	-0.02	-0.07	-0.74
															-1.05	-0.44	-1.77	0.09	2.88	0.1	0.62	-2.28	0.38	1.56	-0.47	-0.17	-0.07	0	0.11	0.1	-0.18	-1.41	-0.25	-2.06	-1	-1.42	-0.04	1.72	1.88	-0.01	-0.24	-0.03	-0.3	1.02	0.39	0.76	-0.02	-0.07	-0.74
															-0.95	-0.44	2.23	0.09	-0.12	1.1	0.62	-0.28	2.38	4.56	-0.47	-0.17	-1.07	0	0.11	-0.9	1.82	0.59	-0.25	-1.06	-1	-4.42	-0.04	-6.28	-2.12	-0.01	-0.24	2.97	0.7	1.02	-0.61	0.76	-0.02	-0.07	0.26
															-0.85	-0.44	-1.77	0.09	0.88	1.1	0.62	-0.28	0.38	1.56	1.53	-0.17	-1.07	0	0.11	0.1	0.82	-0.41	0.75	-0.06	-1	-0.42	-0.04	-2.28	-0.12	-0.01	-0.24	0.97	-0.3	0.02	-0.61	-1.24	-0.02	-0.07	-0.74
															-0.75	-0.44	0.23	0.09	2.88	0.1	3.62	1.72	1.38	-1.44	-0.47	-0.17	-1.07	0	-0.89	1.1	0.82	-0.41	-0.25	-3.06	-1	-3.42	-0.04	-1.28	-4.12	-0.01	-0.24	0.97	-1.3	-1.98	-0.61	-1.24	-0.02	-0.07	-0.74
															-0.65	-0.44	2.23	0.09	-2.12	1.1	0.62	-0.28	0.38	3.56	-0.47	-0.17	-0.07	0	1.11	1.1	0.82	-0.41	-0.25	3.94	-1	-0.42	-0.04	-4.28	0.88	0.99	0.76	3.97	0.7	-0.98	0.39	-0.24	-0.02	-0.07	-0.74
															-0.55	-0.44	0.23	2.09	0.88	1.1	0.62	4.72	0.38	4.56	1.53	-0.17	-1.07	0	0.11	-0.9	-0.18	0.59	-1.25	3.94	-1	0.58	-0.04	1.72	-1.12	-0.01	-0.24	0.97	3.7	1.02	-0.61	-0.24	-0.02	-0.07	0.26
															-0.45	-0.44	-0.77	-0.91	-1.12	1.1	2.62	1.72	2.38	0.56	-0.47	-0.17	-0.07	0	1.11	-0.9	-0.18	-1.41	1.75	-1.06	-9.99201e-17	-1.42	-0.04	-2.28	0.88	-0.01	-0.24	-1.03	-2.3	0.02	-0.61	-0.24	-0.02	-0.07	-0.74
															-0.35	-0.44	0.23	-1.91	-0.12	0.1	-0.38	0.72	-0.62	1.56	-0.47	0.83	0.93	0	0.11	0.1	-0.18	1.59	-0.25	0.94	-1	1.58	-0.04	-1.28	7.88	-0.01	0.76	-1.03	-0.3	0.02	0.39	-0.24	-0.02	-0.07	0.26
															-0.25	-0.44	1.23	0.09	1.88	-0.9	-0.38	-0.28	-0.62	0.56	1.53	0.83	-0.07	0	1.11	3.1	0.82	1.59	-1.25	-7.06	-1	-3.42	-0.04	1.72	2.88	-0.01	-0.24	-1.03	-2.3	-1.98	0.39	-0.24	-0.02	-0.07	-0.74
															-0.15	-0.44	-0.77	1.09	0.88	0.1	-0.38	0.72	1.38	-2.44	0.53	-0.17	0.93	0	-0.89	-0.9	-0.18	-0.41	0.75	-3.06	-1	-3.42	-0.04	-2.28	0.88	-0.01	-0.24	0.97	-0.3	1.02	-0.61	3.76	-0.02	-0.07	1.26
															-0.05	-0.44	2.23	-0.91	-1.12	-0.9	-0.38	-0.28	-1.62	-1.44	0.53	-0.17	2.93	0	2.11	-0.9	1.82	0.59	-0.25	3.94	-1	-0.42	-0.04	0.72	-0.12	-0.01	-0.24	-0.03	-0.3	-0.98	0.39	0.76	-0.02	-0.07	0.26
															0.05	-0.44	-2.77	-0.91	30.88	-1.9	-0.38	-0.28	1.38	0.56	12.53	-0.17	-0.07	2	17.11	5.1	6.82	33.59	4.75	23.94	26	14.58	1.96	7.72	-2.12	2.99	1.76	1.97	19.7	9.02	7.39	3.76	-0.02	0.93	3.26
															0.15	9.56	4.23	4.09	10.88	6.1	2.62	0.72	-0.62	3.56	3.53	1.83	-0.07	1	9.11	23.1	3.82	-1.41	1.75	16.94	50	34.58	2.96	-2.28	0.88	2.99	0.76	12.97	0.7	4.02	2.39	2.76	3.98	4.93	6.26
															0.25	13.56	0.23	1.09	-3.12	2.1	1.62	1.72	2.38	11.56	1.53	-0.17	2.93	0	1.11	9.1	0.82	-1.41	5.75	16.94	25	15.58	2.96	8.72	-2.12	0.99	0.76	2.97	0.7	8.02	-0.61	-1.24	-0.02	0.93	4.26
															0.35	2.56	2.23	5.09	-4.12	5.1	5.62	3.72	1.38	-1.44	1.53	-0.17	3.93	0	-0.89	0.1	0.82	0.59	0.75	10.94	26	17.58	0.96	20.72	5.88	-0.01	-0.24	3.97	2.7	5.02	2.39	1.76	-0.02	2.93	-0.74
															0.45	3.56	2.23	3.09	-0.12	4.1	3.62	3.72	4.38	5.56	1.53	-0.17	-1.07	0	0.11	1.1	1.82	0.59	-0.25	17.94	25	20.58	-0.04	12.72	3.88	1.99	-0.24	2.97	-0.3	5.02	2.39	3.76	-0.02	-0.07	2.26
															0.55	13.56	1.23	2.09	-0.12	1.1	0.62	-0.28	1.38	1.56	2.53	-0.17	-0.07	0	2.11	-0.9	0.82	1.59	-1.25	14.94	28	15.58	-0.04	14.72	5.88	-0.01	1.76	2.97	-1.3	8.02	2.39	3.76	-0.02	0.93	4.26
															0.65	2.56	1.23	7.09	1.88	2.1	1.62	2.72	0.38	1.56	1.53	-0.17	-0.07	0	1.11	1.1	-0.18	-1.41	-1.25	12.94	22	8.58	-0.04	11.72	3.88	-0.01	0.76	0.97	-0.3	6.02	5.39	2.76	-0.02	-0.07	3.26
															0.75	7.56	0.23	1.09	0.88	1.1	-0.38	1.72	0.38	3.56	-0.47	-0.17	1.93	0	3.11	0.1	-0.18	0.59	-0.25	8.94	27	10.58	-0.04	7.72	2.88	-0.01	-0.24	4.97	-2.3	4.02	-0.61	-1.24	-0.02	1.93	3.26
															0.85	2.56	0.23	4.09	1.88	0.1	-0.38	-1.28	2.38	0.56	0.53	-0.17	-1.07	0	1.11	-0.9	-0.18	-1.41	0.75	7.94	20	6.58	-0.04	13.72	1.88	-0.01	-0.24	3.97	0.7	8.02	0.39	1.76	1.98	0.93	3.26
															0.95	4.56	2.23	2.09	-0.12	1.1	-0.38	-1.28	1.38	-1.44	1.53	-0.17	-0.07	0	1.11	-0.9	-0.18	0.59	-0.25	13.94	24	6.58	-0.04	10.72	4.88	-0.01	-0.24	1.97	-1.3	7.02	-0.61	2.76	-0.02	-0.07	7.26
															1.05	2.56	3.23	4.09	-0.12	0.1	-0.38	2.72	0.38	-0.44	-0.47	-0.17	-0.07	0	1.11	0.1	0.82	-1.41	0.75	6.94	22	6.58	-0.04	9.72	-1.12	-0.01	-0.24	3.97	-0.3	5.02	0.39	-0.24	-0.02	-0.07	4.26
															1.15	0.56	2.23	6.09	-0.12	0.1	1.62	1.72	-0.62	-2.44	2.53	-0.17	1.93	0	2.11	0.1	-0.18	-0.41	0.75	4.94	22	12.58	-0.04	13.72	-2.12	-0.01	0.76	2.97	-0.3	4.02	0.39	0.76	-0.02	-0.07	1.26
															1.25	1.56	-0.77	3.09	-0.12	0.1	-0.38	-0.28	0.38	0.56	1.53	-0.17	2.93	0	1.11	-0.9	-0.18	0.59	-1.25	7.94	14	4.58	-0.04	11.72	-0.12	0.99	-0.24	0.97	-1.3	3.02	-0.61	-0.24	-0.02	-0.07	0.26
															1.35	3.56	0.23	0.09	2.88	1.1	-0.38	1.72	0.38	0.56	1.53	-0.17	-1.07	0	-0.89	0.1	-0.18	-0.41	1.75	11.94	20	5.58	-0.04	9.72	-0.12	-0.01	-0.24	-2.03	1.7	5.02	0.39	0.76	-0.02	0.93	6.26
															1.45	-0.44	0.23	3.09	1.88	2.1	-0.38	1.72	1.38	1.56	1.53	-0.17	1.93	0	2.11	0.1	-0.18	-1.41	0.75	0.94	9	11.58	-0.04	8.72	0.88	-0.01	-0.24	1.97	-0.3	2.02	-0.61	1.76	-0.02	0.93	1.26
															1.55	-0.44	1.23	1.09	-0.12	-2.9	-0.38	1.72	1.38	1.56	0.53	-0.17	-0.07	0	0.11	0.1	-0.18	-1.41	-0.25	1.94	14	5.58	-0.04	9.72	-0.12	-0.01	1.76	1.97	1.7	6.02	-0.61	-0.24	-0.02	0.93	4.26
															1.65	-0.44	-0.77	4.09	-0.12	2.1	2.62	-0.28	-1.62	0.56	-0.47	-0.17	0.93	0	-0.89	2.1	-0.18	-1.41	-1.25	5.94	14	10.58	-0.04	8.72	-0.12	-0.01	-0.24	-1.03	-1.3	4.02	-0.61	1.76	-0.02	-0.07	0.26
															1.75	-0.44	2.23	0.09	-0.12	-1.9	-0.38	4.72	2.38	-0.44	1.53	0.83	-0.07	0	-0.89	-0.9	0.82	0.59	-0.25	4.94	16	3.58	-0.04	2.72	-1.12	-0.01	0.76	0.97	0.7	5.02	0.39	0.76	-0.02	0.93	0.26
															1.85	-0.44	0.23	0.09	-1.12	0.1	-0.38	1.72	-1.62	-0.44	0.53	-0.17	-0.07	0	2.11	1.1	-0.18	-1.41	-1.25	5.94	11	3.58	-0.04	6.72	1.88	-0.01	-0.24	0.97	-2.3	0.02	-0.61	1.76	-0.02	-0.07	1.26
															1.95	0.56	1.23	1.09	-0.12	0.1	-0.38	1.72	1.38	2.56	0.53	-0.17	1.93	1	-0.89	0.1	-0.18	-0.41	2.75	7.94	14	-0.42	-0.04	12.72	-2.12	-0.01	-0.24	-1.03	-1.3	1.02	-0.61	-0.24	-0.02	-0.07	4.26
															2.05	-0.44	-0.77	3.09	-1.12	2.1	0.62	0.72	-0.62	-0.44	-0.47	-0.17	-0.07	0	0.11	0.1	-0.18	1.59	-1.25	7.94	14	4.58	-0.04	5.72	0.88	-0.01	-0.24	-0.03	-0.3	7.02	3.39	-0.24	-0.02	-0.07	0.26
															2.15	-0.44	1.23	2.09	-0.12	0.1	-0.38	3.72	1.38	-0.44	-0.47	0.83	0.93	0	2.11	-0.9	-0.18	-1.41	-0.25	-0.06	8	9.58	-0.04	8.72	-3.12	-0.01	-0.24	2.97	0.7	1.02	1.39	0.76	-0.02	-0.07	1.26
															2.25	-0.44	1.23	0.09	-1.12	0.1	0.62	1.72	0.38	1.56	1.53	-0.17	-1.07	1	2.11	1.1	-0.18	-0.41	-1.25	5.94	7	8.58	-0.04	1.72	-2.12	-0.01	-0.24	-2.03	0.7	2.02	0.39	1.76	-0.02	-0.07	1.26
															2.35	-0.44	-1.77	0.09	-3.12	2.1	-0.38	-0.28	0.38	-0.44	2.53	-0.17	-1.07	0	-0.89	0.1	-0.18	1.59	-1.25	9.94	11	-1.42	-0.04	6.72	-2.12	-0.01	-0.24	0.97	0.7	3.02	0.39	0.76	-0.02	-0.07	-0.74
															2.45	-0.44	3.23	3.09	0.88	1.1	-0.38	2.72	0.38	-2.44	-0.47	-0.17	-1.07	0	-0.89	-0.9	-0.18	-1.41	-1.25	9.94	9	3.58	-0.04	7.72	-3.12	-0.01	-0.24	-0.03	-0.3	4.02	-0.61	-0.24	-0.02	-0.07	3.26
															2.55	-0.44	-1.77	-1.91	-1.12	-0.9	-0.38	1.72	-0.62	1.56	1.53	-0.17	-0.07	0	1.11	0.1	-0.18	-1.41	-1.25	6.94	7	2.58	-0.04	2.72	-2.12	-0.01	-0.24	0.97	-0.3	0.02	-0.61	0.76	-0.02	-0.07	-0.74
															2.65	-0.44	-0.77	0.09	-3.12	2.1	-0.38	0.72	0.38	-0.44	-0.47	0.83	-1.07	0	-0.89	0.1	-0.18	-0.41	-0.25	6.94	13	5.58	-0.04	6.72	-2.12	-0.01	0.76	0.97	-0.3	2.02	0.39	-0.24	-0.02	-0.07	3.26
															2.75	-0.44	1.23	1.09	-1.12	-0.9	-0.38	4.72	1.38	1.56	0.53	-0.17	-1.07	0	2.11	-0.9	-0.18	-0.41	0.75	2.94	9	2.58	0.96	3.72	-1.12	-0.01	-0.24	2.97	-2.3	5.02	-0.61	-1.24	-0.02	-0.07	0.26
															2.85	-0.44	1.23	3.09	1.88	1.1	-0.38	0.72	-1.62	-1.44	0.53	-0.17	-1.07	0	1.11	1.1	-0.18	0.59	-0.25	4.94	5	2.58	0.96	4.72	-2.12	-0.01	-0.24	0.97	-0.3	0.02	0.39	-1.24	-0.02	0.93	1.26
															2.95	-0.44	-1.77	-0.91	-0.12	0.1	-0.38	1.72	0.38	-0.44	1.53	1.83	-1.07	0	2.11	1.1	0.82	-0.41	0.75	0.94	9	1.58	-0.04	6.72	-1.12	-0.01	-0.24	1.97	0.7	5.02	-0.61	1.76	-0.02	-0.07	1.26
															3.05	-0.44	4.23	3.09	-3.12	-0.9	0.62	1.72	3.38	0.56	1.53	-0.17	-1.07	0	-0.89	-0.9	-0.18	-0.41	2.75	2.94	9	4.58	-0.04	4.72	-0.12	-0.01	0.76	1.97	1.7	1.02	0.39	-0.24	-0.02	-0.07	0.26
															3.15	-0.44	-2.77	1.09	-0.12	-0.9	-0.38	0.72	-0.62	1.56	2.53	-0.17	5.93	0	0.11	0.1	-0.18	-1.41	-0.25	0.94	2	2.58	-0.04	4.72	-2.12	-0.01	-0.24	2.97	-0.3	5.02	2.39	0.76	-0.02	-0.07	4.26
															3.25	-0.44	1.23	0.09	-4.12	-1.9	-0.38	1.72	2.38	-2.44	-0.47	0.83	0.93	0	-0.89	0.1	0.82	-1.41	-1.25	6.94	7	1.58	-0.04	3.72	-1.12	-0.01	0.76	0.97	1.7	1.02	-0.61	1.76	-0.02	-0.07	2.26
															3.35	-0.44	1.23	2.09	-1.12	-1.9	-0.38	-0.28	0.38	-0.44	0.53	-0.17	-1.07	0	2.11	0.1	-0.18	-0.41	-0.25	0.94	8	2.58	-0.04	7.72	1.88	-0.01	0.76	-0.03	1.7	4.02	0.39	0.76	-0.02	1.93	0.26
															3.45	-0.44	-1.77	0.09	0.88	-0.9	-0.38	2.72	-0.62	2.56	0.53	-0.17	-1.07	0	1.11	0.1	-0.18	-1.41	-1.25	5.94	8	6.58	-0.04	6.72	-2.12	-0.01	-0.24	3.97	0.7	1.02	2.39	-0.24	-0.02	-0.07	6.26
															3.55	-0.44	0.23	2.09	-3.12	-0.9	-0.38	2.72	1.38	-2.44	0.53	0.83	-1.07	0	0.11	1.1	-0.18	-0.41	-0.25	7.94	4	1.58	-0.04	1.72	0.88	-0.01	0.76	2.97	-3.3	2.02	0.39	-0.24	-0.02	-0.07	0.26
															3.65	-0.44	1.23	0.09	-1.12	0.1	-0.38	0.72	-0.62	1.56	1.53	-0.17	-1.07	0	2.11	1.1	0.82	-0.41	-1.25	9.94	5	3.58	-0.04	9.72	-2.12	-0.01	2.76	0.97	0.7	-1.98	-0.61	-0.24	-0.02	-0.07	1.26
															3.75	-0.44	0.23	1.09	-0.12	-0.9	-0.38	1.72	0.38	-0.44	3.53	-0.17	-0.07	0	0.11	1.1	-0.18	-0.41	-0.25	4.94	5	0.58	-0.04	3.72	-0.12	-0.01	-0.24	1.97	-1.3	3.02	-0.61	-1.24	-0.02	0.93	-0.74
															3.85	7.56	-0.77	4.09	0.88	1.1	-0.38	3.72	0.38	-1.44	1.53	-0.17	-0.07	0	0.11	1.1	-0.18	-0.41	-1.25	14.94	9	3.58	-0.04	4.72	3.88	-0.01	0.76	0.97	-2.3	2.02	0.39	0.76	-0.02	-0.07	2.26
															3.95	-0.44	2.23	2.09	1.88	3.1	-0.38	3.72	-0.62	-1.44	1.53	-0.17	-1.07	0	-0.89	0.1	-0.18	-0.41	-1.25	-0.06	6	3.58	-0.04	4.72	1.88	1.99	1.76	-0.03	1.7	-0.98	0.39	-0.24	-0.02	0.93	0.26
															4.05	-0.44	-1.77	-1.91	-0.12	1.1	-0.38	2.72	-0.62	1.56	2.53	-0.17	-1.07	0	1.11	0.1	-0.18	-1.41	-0.25	3.94	3	0.58	-0.04	5.72	-2.12	-0.01	-0.24	2.97	-3.3	1.02	-0.61	-0.24	-0.02	0.93	1.26
															4.15	-0.44	1.23	1.09	-2.12	-2.9	-0.38	2.72	1.38	-1.44	0.53	-0.17	-0.07	0	1.11	0.1	-0.18	-1.41	-1.25	-0.06	5	-0.42	0.96	0.72	-3.12	-0.01	-0.24	0.97	-1.3	3.02	-0.61	-0.24	-0.02	-0.07	1.26
															4.25	-0.44	-0.77	4.09	2.88	-1.9	-0.38	3.72	0.38	-1.44	-0.47	-0.17	-1.07	0	-0.89	-0.9	0.82	-1.41	-1.25	-1.06	4.44089e-17	-0.42	0.96	3.72	-3.12	-0.01	-0.24	2.97	-2.3	1.02	0.39	-1.24	0.98	-0.07	1.26
															4.35	0.56	2.23	0.09	-5.12	-0.9	-0.38	0.72	-1.62	0.56	-0.47	-0.17	-0.07	0	1.11	2.1	-0.18	-1.41	-0.25	2.94	9	0.58	-0.04	5.72	-0.12	-0.01	-0.24	-1.03	-2.3	3.02	-0.61	-1.24	-0.02	-0.07	1.26
															4.45	-0.44	-0.77	1.09	-1.12	-0.9	-0.38	2.72	0.38	-1.44	-0.47	-0.17	-1.07	0	0.11	0.1	0.82	-1.41	-0.25	9.94	4	2.58	0.96	2.72	-3.12	-0.01	-0.24	2.97	-2.3	-1.98	1.39	-0.24	-0.02	-0.07	1.26
															4.55	-0.44	1.23	2.09	-4.12	-0.9	-0.38	1.72	1.38	-1.44	0.53	-0.17	-1.07	0	1.11	-0.9	1.82	-1.41	-1.25	5.94	6	3.58	-0.04	3.72	0.88	-0.01	-0.24	2.97	-0.3	1.02	-0.61	-1.24	-0.02	-0.07	-0.74
															4.65	-0.44	0.23	1.09	1.88	0.1	-0.38	4.72	-1.62	0.56	1.53	-0.17	-1.07	0	1.11	-0.9	-0.18	-0.41	-1.25	8.94	3	-0.42	0.96	3.72	-3.12	-0.01	-0.24	-1.03	-0.3	1.02	-0.61	-1.24	-0.02	-0.07	-0.74
															4.75	0.56	0.23	2.09	2.88	-1.9	-0.38	0.72	-0.62	-0.44	-0.47	-0.17	-0.07	0	0.11	-0.9	-0.18	0.59	-0.25	-1.06	3	4.58	-0.04	0.72	-1.12	-0.01	-0.24	-2.03	1.7	2.02	0.39	-0.24	-0.02	-0.07	1.26
															4.85	4.56	0.23	1.09	-0.12	0.1	-0.38	4.72	-1.62	-0.44	0.53	-0.17	0.93	0	0.11	0.1	-0.18	-0.41	0.75	10.94	3	8.58	-0.04	2.72	-1.12	-0.01	-0.24	0.97	-1.3	-1.98	-0.61	-0.24	-0.02	0.93	1.26
															4.95	-0.44	-2.77	2.09	-0.12	-1.9	-0.38	2.72	-0.62	-0.44	-0.47	-0.17	-0.07	0	1.11	0.1	-0.18	-1.41	-0.25	0.94	6	-0.42	-0.04	1.72	-1.12	-0.01	0.76	0.97	-0.3	0.02	-0.61	0.76	-0.02	-0.07	1.26
															5.05	-0.44	4.23	0.09	-1.12	1.1	-0.38	-0.28	-0.62	-1.44	0.53	-0.17	-1.07	0	-0.89	1.1	-0.18	-1.41	-0.25	8.94	7	4.58	0.96	4.72	-3.12	-0.01	-0.24	1.97	1.7	-0.98	-0.61	-1.24	-0.02	-0.07	0.26
															5.15	-0.44	-0.77	0.09	-0.12	1.1	-0.38	2.72	-0.62	0.56	4.53	-0.17	8.93	0	0.11	0.1	-0.18	-0.41	0.75	3.94	6	3.58	0.96	-0.28	-2.12	-0.01	-0.24	1.97	0.7	1.02	0.39	-0.24	-0.02	-0.07	1.26
															5.25	0.56	1.23	5.09	0.88	-1.9	-0.38	1.72	-0.62	1.56	2.53	-0.17	3.93	0	-0.89	3.1	0.82	-0.41	0.75	-1.06	3	2.58	-0.04	1.72	-2.12	-0.01	0.76	-1.03	-1.3	2.02	-0.61	-1.24	-0.02	-0.07	3.26
															5.35	-0.44	-1.77	0.09	-4.12	1.1	-0.38	1.72	0.38	0.56	0.53	-0.17	1.93	0	2.11	1.1	-0.18	-0.41	-1.25	2.94	5	2.58	-0.04	-0.28	-1.12	-0.01	-0.24	2.97	-0.3	-1.98	-0.61	-1.24	-0.02	-0.07	1.26
															5.45	-0.44	0.23	3.09	-0.12	0.1	-0.38	-1.28	0.38	-2.44	3.53	-0.17	-0.07	0	1.11	2.1	-0.18	-0.41	-1.25	15.94	7	5.58	-0.04	4.72	-2.12	-0.01	0.76	0.97	0.7	-1.98	-0.61	-1.24	-0.02	-0.07	0.26
															5.55	-0.44	1.23	1.09	-4.12	-0.9	1.62	1.72	-1.62	-1.44	2.53	-0.17	4.93	0	2.11	0.1	0.82	-0.41	-0.25	8.94	3	-0.42	-0.04	0.72	2.88	-0.01	0.76	1.97	-0.3	-1.98	-0.61	-1.24	-0.02	-0.07	2.26
															5.65	-0.44	-1.77	-0.91	-2.12	1.1	-0.38	0.72	1.38	-0.44	0.53	-0.17	-0.07	0	0.11	-0.9	-0.18	-0.41	-0.25	9.94	4	0.58	-0.04	3.72	-1.12	-0.01	-0.24	-0.03	0.7	1.02	-0.61	-1.24	-0.02	-0.07	1.26
															5.75	0.56	2.23	2.09	2.88	0.1	-0.38	1.72	-2.62	-2.44	1.53	-0.17	-0.07	0	1.11	2.1	-0.18	-0.41	0.75	-3.06	7	7.58	-0.04	3.72	-0.12	-0.01	-0.24	-1.03	0.7	1.02	2.39	0.76	-0.02	-0.07	0.26
															5.85	-0.44	0.23	1.09	-4.12	-1.9	0.62	-1.28	-0.62	1.56	-0.47	-0.17	-0.07	1	0.11	-0.9	-0.18	0.59	-1.25	2.94	6	-1.42	-0.04	-0.28	-0.12	-0.01	-0.24	0.97	0.7	1.02	-0.61	-0.24	-0.02	-0.07	2.26
															5.95	-0.44	0.23	1.09	-1.12	-2.9	0.62	2.72	0.38	-0.44	0.53	-0.17	-1.07	0	-0.89	0.1	-0.18	-0.41	1.75	2.94	7	0.58	-0.04	-0.28	-0.12	-0.01	-0.24	1.97	-1.3	-1.98	-0.61	-1.24	-0.02	-0.07	2.26
															6.05	-0.44	2.23	1.09	-4.12	3.1	-0.38	0.72	-1.62	-1.44	3.53	-0.17	-1.07	0	0.11	-0.9	-0.18	0.59	-0.25	9.94	7	3.58	0.96	-3.28	-0.12	-0.01	-0.24	0.97	-0.3	2.02	-0.61	-0.24	-0.02	0.93	2.26
															6.15	-0.44	1.23	2.09	-0.12	-2.9	-0.38	4.72	0.38	-0.44	0.53	-0.17	-1.07	0	0.11	-0.9	-0.18	-0.41	0.75	6.94	4	2.58	-0.04	1.72	-1.12	-0.01	-0.24	0.97	0.7	-1.98	1.39	1.76	-0.02	-0.07	2.26
															6.25	-0.44	0.23	0.09	-0.12	0.1	-0.38	-0.28	0.38	0.56	-0.47	0.83	-0.07	0	1.11	0.1	-0.18	-0.41	-0.25	3.94	4	2.58	-0.04	-3.28	-2.12	-0.01	-0.24	4.97	-2.3	0.02	0.39	-0.24	-0.02	-0.07	1.26
															6.35	-0.44	-0.77	-1.91	-3.12	-1.9	-0.38	1.72	2.38	0.56	2.53	-0.17	-1.07	1	-0.89	0.1	-0.18	-1.41	-0.25	5.94	5	3.58	-0.04	1.72	-1.12	-0.01	-0.24	3.97	-0.3	2.02	0.39	-0.24	-0.02	-0.07	1.26
															6.45	-0.44	-0.77	2.09	-3.12	0.1	-0.38	2.72	3.38	2.56	0.53	-0.17	-0.07	0	2.11	0.1	-0.18	-0.41	-0.25	5.94	6	0.58	0.96	-1.28	-3.12	-0.01	0.76	0.97	-1.3	3.02	-0.61	-1.24	-0.02	-0.07	0.26
															6.55	0.56	0.23	2.09	1.88	4.1	1.62	1.72	0.38	-0.44	0.53	-0.17	-1.07	0	0.11	0.1	-0.18	-1.41	-1.25	6.94	3	2.58	-0.04	-1.28	-2.12	-0.01	0.76	1.97	-0.3	-1.98	-0.61	-0.24	-0.02	0.93	3.26
															6.65	3.56	4.23	2.09	-3.12	4.1	1.62	2.72	0.38	-0.44	0.53	-0.17	3.93	0	-0.89	1.1	-0.18	-1.41	-0.25	6.94	8	1.58	-0.04	0.72	-1.12	-0.01	-0.24	-0.03	-2.3	-1.98	-0.61	-1.24	-0.02	-0.07	4.26
															6.75	-0.44	-1.77	-1.91	-1.12	-3.9	-0.38	1.72	0.38	0.56	-0.47	-0.17	2.93	0	-0.89	0.1	-0.18	-0.41	-1.25	3.94	1	0.58	0.96	-0.28	-1.12	-0.01	0.76	-0.03	-0.3	1.02	1.39	-1.24	-0.02	-0.07	0.26
															6.85	-0.44	1.23	4.09	-0.12	3.1	-0.38	5.72	1.38	-0.44	0.53	0.83	-1.07	0	1.11	-0.9	-0.18	0.59	-1.25	-7.06	3	-2.42	0.96	-0.28	-3.12	-0.01	-0.24	0.97	1.7	3.02	-0.61	-0.24	-0.02	-0.07	3.26
															6.95	-0.44	-0.77	-0.91	0.88	-1.9	1.62	1.72	0.38	-2.44	1.53	-0.17	-1.07	0	1.11	-0.9	-0.18	-1.41	-1.25	-2.06	4	0.58	-0.04	-2.28	-0.12	-0.01	0.76	-1.03	-0.3	-1.98	-0.61	-0.24	-0.02	0.93	0.26
															7.05	1.56	2.23	2.09	4.88	0.1	-0.38	-0.28	-0.62	2.56	1.53	-0.17	-1.07	0	0.11	0.1	-0.18	1.59	-1.25	8.94	4	-0.42	-0.04	-0.28	-0.12	-0.01	-0.24	1.97	-0.3	-1.98	-0.61	0.76	-0.02	-0.07	3.26
															7.15	6.56	2.23	2.09	0.88	1.1	-0.38	1.72	0.38	-1.44	1.53	-0.17	1.93	0	1.11	-0.9	-0.18	-1.41	-0.25	-0.06	9	2.58	-0.04	-0.28	-3.12	-0.01	1.76	0.97	0.7	0.02	-0.61	-1.24	-0.02	-0.07	2.26
															7.25	2.56	1.23	3.09	1.88	0.1	-0.38	1.72	-0.62	-2.44	0.53	-0.17	1.93	0	0.11	0.1	-0.18	0.59	-0.25	-5.06	2	-1.42	-0.04	-0.28	-1.12	-0.01	2.76	-0.03	0.7	2.02	-0.61	-1.24	-0.02	-0.07	0.26
															7.35	2.56	1.23	0.09	-2.12	-1.9	-0.38	0.72	-0.62	-2.44	1.53	-0.17	-1.07	0	1.11	-0.9	-0.18	-1.41	-0.25	14.94	5	5.58	-0.04	-0.28	-3.12	-0.01	-0.24	0.97	1.7	-0.98	0.39	-1.24	-0.02	-0.07	0.26
															7.45	1.56	3.23	1.09	-2.12	0.1	-0.38	0.72	0.38	-1.44	-0.47	-0.17	-0.07	0	0.11	0.1	-0.18	0.59	-1.25	1.94	1	1.58	-0.04	-2.28	-0.12	-0.01	0.76	-0.03	-0.3	1.02	-0.61	-1.24	-0.02	0.93	0.26
															7.55	-0.44	-0.77	2.09	1.88	-1.9	-0.38	0.72	0.38	-0.44	4.53	-0.17	1.93	0	-0.89	0.1	-0.18	-1.41	0.75	0.94	4	1.58	-0.04	-0.28	-2.12	-0.01	-0.24	0.97	-0.3	-1.98	-0.61	-1.24	-0.02	-0.07	1.26
															7.65	0.56	-0.77	2.09	-0.12	2.1	-0.38	2.72	-0.62	-0.44	2.53	0.83	-1.07	0	0.11	-0.9	-0.18	0.59	-1.25	-3.06	5	0.58	-0.04	-2.28	0.88	-0.01	-0.24	2.97	1.7	-3.98	0.39	-1.24	-0.02	-0.07	1.26
															7.75	1.56	3.23	5.09	3.88	0.1	-0.38	0.72	-1.62	-2.44	0.53	-0.17	-0.07	0	0.11	-0.9	1.82	-1.41	-0.25	8.94	5	0.58	-0.04	0.72	0.88	-0.01	-0.24	-1.03	-2.3	2.02	0.39	-0.24	-0.02	-0.07	1.26
															7.85	0.56	0.23	1.09	-2.12	-0.9	-0.38	-1.28	-0.62	-1.44	0.53	-0.17	-1.07	0	1.11	-0.9	-0.18	0.59	-0.25	0.94	4	4.58	-0.04	2.72	0.88	-0.01	-0.24	-1.03	0.7	1.02	0.39	-1.24	-0.02	-0.07	2.26
															7.95	1.56	1.23	2.09	-2.12	-0.9	-0.38	2.72	-1.62	-0.44	0.53	-0.17	-0.07	0	-0.89	1.1	-0.18	0.59	-0.25	3.94	1	7.58	-0.04	-0.28	-4.12	-0.01	-0.24	-1.03	-1.3	0.02	1.39	0.76	-0.02	-0.07	2.26
															8.05	1.56	1.23	3.09	4.88	-1.9	1.62	-0.28	-0.62	-1.44	0.53	-0.17	3.93	0	0.11	0.1	-0.18	-0.41	1.75	-1.06	8	2.58	0.96	2.72	-0.12	-0.01	1.76	0.97	0.7	-1.98	-0.61	-0.24	-0.02	-0.07	-0.74
															8.15	0.56	3.23	3.09	-3.12	2.1	1.62	3.72	2.38	1.56	0.53	-0.17	-1.07	0	0.11	-0.9	-0.18	-1.41	-0.25	3.94	4	3.58	-0.04	2.72	-1.12	-0.01	0.76	-1.03	1.7	-0.98	1.39	1.76	-0.02	-0.07	0.26
															8.25	0.56	1.23	0.09	-1.12	-0.9	0.62	-1.28	0.38	-1.44	1.53	-0.17	-1.07	0	0.11	-0.9	-0.18	-0.41	-0.25	-1.06	3	6.58	-0.04	0.72	0.88	-0.01	0.76	-1.03	1.7	-3.98	-0.61	-1.24	-0.02	-0.07	0.26
															8.35	0.56	3.23	1.09	-3.12	-0.9	-0.38	-0.28	1.38	-0.44	0.53	-0.17	0.93	0	-0.89	-0.9	-0.18	-1.41	0.75	0.94	5	6.58	-0.04	-0.28	-2.12	-0.01	-0.24	-1.03	-1.3	1.02	0.39	-0.24	-0.02	0.93	2.26
															8.45	-0.44	-2.77	1.09	0.88	1.1	0.62	2.72	-0.62	0.56	0.53	-0.17	0.93	0	-0.89	2.1	-0.18	-0.41	-0.25	4.94	7	9.58	-0.04	1.72	-2.12	-0.01	0.76	2.97	3.7	2.02	-0.61	-1.24	-0.02	-0.07	-0.74
															8.55	-0.44	1.23	1.09	-5.12	-1.9	-0.38	-0.28	0.38	-1.44	0.53	-0.17	-1.07	0	1.11	1.1	-0.18	-0.41	-1.25	-0.06	5	-2.42	0.96	0.72	-3.12	-0.01	-0.24	0.97	-1.3	4.02	0.39	-0.24	-0.02	-0.07	4.26
															8.65	-0.44	1.23	1.09	0.88	-1.9	-0.38	1.72	0.38	0.56	-0.47	-0.17	1.93	0	-0.89	0.1	0.82	-1.41	0.75	-0.06	4	1.58	-0.04	1.72	-0.12	-0.01	0.76	2.97	-0.3	-0.98	0.39	-1.24	-0.02	-0.07	3.26
															8.75	-0.44	2.23	2.09	3.88	-0.9	-0.38	0.72	0.38	-1.44	-0.47	0.83	-0.07	0	-0.89	-0.9	-0.18	-1.41	-0.25	0.94	8	0.58	-0.04	-1.28	-1.12	-0.01	-0.24	3.97	-1.3	-1.98	0.39	-0.24	-0.02	-0.07	0.26
															8.85	-0.44	-0.77	0.09	-4.12	-0.9	-0.38	-0.28	-1.62	1.56	1.53	-0.17	-1.07	0	-0.89	0.1	-0.18	-1.41	0.75	1.94	5	5.58	-0.04	-1.28	3.88	-0.01	1.76	-0.03	0.7	-1.98	-0.61	-0.24	-0.02	0.93	1.26
															8.95	-0.44	1.23	1.09	-2.12	0.1	0.62	1.72	-0.62	-2.44	-0.47	0.83	-1.07	0	-0.89	0.1	0.82	-1.41	0.75	-0.06	7	-0.42	-0.04	-1.28	-3.12	-0.01	-0.24	1.97	-3.3	1.02	-0.61	0.76	-0.02	-0.07	4.26
															9.05	-0.44	2.23	1.09	-3.12	0.1	-0.38	-0.28	-0.62	-1.44	1.53	-0.17	-1.07	0	0.11	-0.9	-0.18	-1.41	0.75	2.94	5	1.58	-0.04	4.72	-0.12	-0.01	-0.24	0.97	-3.3	0.02	0.39	-0.24	-0.02	-0.07	0.26
															9.15	-0.44	-0.77	1.09	-1.12	-2.9	-0.38	1.72	0.38	1.56	2.53	0.83	-1.07	0	-0.89	-0.9	0.82	-1.41	-0.25	-2.06	8	4.58	-0.04	-1.28	-3.12	-0.01	-0.24	-1.03	-1.3	-0.98	0.39	-0.24	-0.02	-0.07	0.26
															9.25	0.56	4.23	2.09	1.88	-1.9	-0.38	-0.28	-1.62	-1.44	2.53	-0.17	0.93	0	-0.89	-0.9	-0.18	-0.41	-0.25	10.94	4	2.58	-0.04	-2.28	0.88	-0.01	-0.24	-0.03	-1.3	-0.98	-0.61	-0.24	-0.02	0.93	2.26
															9.35	0.56	-0.77	-0.91	2.88	-0.9	-0.38	1.72	-1.62	0.56	4.53	-0.17	-0.07	0	1.11	-0.9	0.82	-0.41	-1.25	-2.06	2	-0.42	-0.04	0.72	-2.12	-0.01	-0.24	-0.03	-0.3	-1.98	-0.61	-0.24	-0.02	-0.07	2.26
															9.45	2.56	1.23	2.09	2.88	-1.9	-0.38	0.72	0.38	-1.44	3.53	-0.17	-1.07	0	0.11	0.1	-0.18	-0.41	-0.25	0.94	6	0.58	-0.04	-1.28	0.88	-0.01	1.76	2.97	-0.3	0.02	0.39	-1.24	-0.02	0.93	1.26
															9.55	-0.44	2.23	3.09	1.88	4.1	0.62	-0.28	-2.62	1.56	0.53	-0.17	0.93	0	2.11	0.1	0.82	2.59	-1.25	0.94	8	7.58	-0.04	-0.28	-6.12	-0.01	0.76	-0.03	3.7	3.02	-0.61	-0.24	-0.02	-0.07	-0.74
															9.65	-0.44	-0.77	2.09	-2.12	-1.9	-0.38	0.72	2.38	0.56	1.53	-0.17	-0.07	0	0.11	0.1	1.82	-1.41	-1.25	5.94	3	3.58	-0.04	-3.28	-0.12	-0.01	-0.24	2.97	-1.3	1.02	0.39	-0.24	-0.02	-0.07	0.26
															9.75	0.56	3.23	2.09	-2.12	-0.9	-0.38	-0.28	1.38	0.56	-0.47	-0.17	-1.07	0	-0.89	-0.9	-0.18	-1.41	0.75	9.94	5	0.58	-0.04	0.72	-3.12	-0.01	-0.24	-0.03	0.7	-1.98	0.39	-1.24	-0.02	-0.07	-0.74
															9.85	-0.44	0.23	2.09	-2.12	-0.9	-0.38	-1.28	0.38	-0.44	-0.47	-0.17	-0.07	0	0.11	3.1	-0.18	-1.41	0.75	2.94	5	1.58	-0.04	0.72	-2.12	-0.01	-0.24	0.97	1.7	0.02	-0.61	1.76	-0.02	-0.07	2.26
															9.95	-0.44	1.23	0.09	-0.12	0.1	-0.38	3.72	0.38	2.56	-0.47	-0.17	-0.07	0	1.11	-0.9	-0.18	-0.41	-1.25	8.94	7	2.58	-0.04	-1.28	-0.12	-0.01	-0.24	-1.03	-0.3	2.02	0.39	-0.24	-0.02	-0.07	0.26
															10.05	-0.44	3.23	3.09	15.88	1.1	-0.38	0.72	1.38	2.56	-0.47	-0.17	-0.07	0	2.11	5.1	-0.18	-0.41	-1.25	-15.06	8	0.58	-0.04	-5.28	2.88	-0.01	-0.24	17.97	2.7	-2.98	1.39	10.76	-0.02	12.93	1.26
															10.15	-0.44	-0.77	0.09	0.88	1.1	3.62	2.72	0.38	-2.44	0.53	-0.17	-0.07	1	16.11	5.1	3.82	0.59	2.75	-16.06	11	-0.42	0.96	23.72	0.88	-0.01	-0.24	14.97	3.7	-3.98	1.39	5.76	-0.02	6.93	-0.74
															10.25	0.56	-0.77	2.09	-0.12	-0.9	-0.38	-3.28	-0.62	3.56	1.53	-0.17	1.93	0	7.11	3.1	6.82	1.59	1.75	-15.06	9	3.58	-0.04	22.72	6.88	-0.01	-0.24	2.97	1.7	-3.98	-0.61	-0.24	-0.02	-0.07	-0.74
															10.35	-0.44	-2.77	3.09	-4.12	1.1	0.62	-3.28	1.38	0.56	0.53	-0.17	-0.07	0	3.11	2.1	-0.18	0.59	0.75	-9.06	5	1.58	-0.04	15.72	8.88	-0.01	0.76	2.97	-0.3	-2.98	1.39	1.76	-0.02	-0.07	-0.74
															10.45	-0.44	-0.77	2.09	1.88	0.1	0.62	-3.28	-2.62	-0.44	-0.47	1.83	2.93	0	3.11	0.1	-0.18	-1.41	-1.25	-4.06	8	4.58	-0.04	10.72	3.88	-0.01	-0.24	5.97	1.7	-1.98	1.39	0.76	-0.02	-0.07	-0.74
															10.55	2.56	4.23	1.09	-0.12	1.1	1.62	-3.28	0.38	3.56	-0.47	-0.17	0.93	1	3.11	-0.9	-0.18	4.59	-0.25	-9.06	8	1.58	-0.04	7.72	6.88	-0.01	-0.24	3.97	-2.3	-3.98	-0.61	1.76	-0.02	-0.07	-0.74
															10.65	0.56	-2.77	0.09	-6.12	-0.9	0.62	-2.28	0.38	0.56	0.53	-0.17	1.93	0	-0.89	-0.9	-0.18	-0.41	-0.25	-2.06	9	3.58	-0.04	8.72	8.88	-0.01	-0.24	5.97	1.7	-1.98	0.39	2.76	-0.02	-0.07	0.26
															10.75	1.56	1.23	3.09	-0.12	3.1	2.62	-1.28	0.38	-1.44	-0.47	-0.17	-1.07	0	0.11	0.1	-0.18	1.59	-1.25	-6.06	6	-0.42	-0.04	3.72	4.88	-0.01	-0.24	0.97	0.7	-3.98	-0.61	0.76	-0.02	-0.07	1.26
															10.85	1.56	0.23	1.09	-3.12	2.1	-0.38	-3.28	0.38	-1.44	0.53	0.83	-0.07	0	3.11	-0.9	0.82	-1.41	-1.25	-7.06	12	4.58	-0.04	7.72	1.88	-0.01	-0.24	2.97	-0.3	-3.98	-0.61	0.76	-0.02	1.93	1.26
															10.95	1.56	1.23	3.09	-0.12	-0.9	-0.38	-1.28	-1.62	0.56	1.53	-0.17	-1.07	0	2.11	-0.9	0.82	0.59	-1.25	-1.06	11	1.58	-0.04	3.72	3.88	-0.01	-0.24	0.97	-0.3	-2.98	0.39	0.76	-0.02	1.93	0.26
															11.05	0.56	-1.77	1.09	-2.12	3.1	-0.38	0.72	0.38	-1.44	1.53	-0.17	-1.07	0	1.11	-0.9	-0.18	1.59	-0.25	1.94	14	2.58	-0.04	0.72	4.88	-0.01	-0.24	3.97	-0.3	-3.98	3.39	-1.24	-0.02	2.93	-0.74
															11.15	1.56	1.23	5.09	1.88	3.1	-0.38	-3.28	-0.62	-2.44	1.53	-0.17	1.93	0	0.11	0.1	-0.18	0.59	-0.25	-3.06	6	4.58	-0.04	4.72	3.88	-0.01	-0.24	4.97	-0.3	-3.98	1.39	0.76	-0.02	-0.07	-0.74
															11.25	1.56	-0.77	3.09	-1.12	0.1	1.62	-3.28	0.38	0.56	-0.47	-0.17	-1.07	0	3.11	0.1	0.82	2.59	-0.25	-3.06	9	-0.42	-0.04	3.72	3.88	-0.01	-0.24	-0.03	-0.3	-3.98	1.39	-1.24	-0.02	-0.07	-0.74
															11.35	2.56	2.23	2.09	1.88	2.1	-0.38	-2.28	0.38	1.56	0.53	-0.17	-1.07	0	2.11	0.1	-0.18	1.59	-0.25	2.94	6	0.58	-0.04	4.72	2.88	-0.01	0.76	5.97	0.7	-1.98	-0.61	-1.24	-0.02	-0.07	-0.74
															11.45	0.56	0.23	3.09	-0.12	-0.9	-0.38	-3.28	0.38	-0.44	0.53	-0.17	-1.07	0	0.11	-0.9	-0.18	4.59	-0.25	-1.06	9	2.58	-0.04	-1.28	0.88	-0.01	-0.24	1.97	-1.3	-1.98	-0.61	1.76	-0.02	-0.07	-0.74
															11.55	1.56	0.23	2.09	-3.12	-0.9	-0.38	-3.28	0.38	1.56	-0.47	-0.17	-1.07	0	-0.89	-0.9	0.82	1.59	-1.25	-6.06	9	4.58	-0.04	-1.28	1.88	-0.01	-0.24	-0.03	0.7	-3.98	-0.61	0.76	-0.02	-0.07	-0.74
															11.65	-0.44	0.23	1.09	-2.12	-1.9	0.62	-3.28	-0.62	0.56	0.53	0.83	-1.07	0	2.11	1.1	-0.18	-0.41	-1.25	-1.06	7	4.58	-0.04	5.72	1.88	-0.01	-0.24	1.97	-0.3	-3.98	-0.61	1.76	-0.02	-0.07	-0.74
															11.75	-0.44	1.23	2.09	-2.12	-0.9	-0.38	-3.28	-1.62	1.56	1.53	-0.17	-1.07	0	2.11	0.1	0.82	-1.41	-1.25	-7.06	12	1.58	-0.04	-0.28	-0.12	-0.01	0.76	0.97	-1.3	-3.98	-0.61	-0.24	-0.02	-0.07	-0.74
															11.85	-0.44	-2.77	2.09	-0.12	2.1	0.62	-2.28	-0.62	-1.44	0.53	-0.17	-1.07	0	1.11	-0.9	-0.18	-0.41	-1.25	-5.06	7	5.58	0.96	-0.28	-0.12	-0.01	0.76	-0.03	-1.3	0.02	-0.61	0.76	-0.02	-0.07	-0.74
															11.95	-0.44	3.23	2.09	-2.12	1.1	-0.38	-3.28	-0.62	-0.44	-0.47	-0.17	0.93	0	2.11	1.1	-0.18	-0.41	-0.25	-0.06	5	6.58	-0.04	2.72	-2.12	-0.01	1.76	-0.03	0.7	-2.98	-0.61	-1.24	-0.02	-0.07	-0.74
															12.05	-0.44	0.23	-0.91	-1.12	-0.9	-0.38	-1.28	-0.62	1.56	0.53	0.83	0.93	0	1.11	1.1	0.82	-0.41	-0.25	5.94	7	-0.42	-0.04	0.72	2.88	-0.01	-0.24	-1.03	-2.3	-1.98	0.39	1.76	-0.02	-0.07	-0.74
															12.15	-0.44	-1.77	2.09	-1.12	-1.9	-0.38	-3.28	0.38	-1.44	-0.47	-0.17	1.93	0	0.11	-0.9	-0.18	-0.41	-1.25	4.94	3	-2.42	-0.04	2.72	-0.12	-0.01	0.76	-1.03	1.7	-2.98	0.39	1.76	-0.02	-0.07	-0.74
															12.25	-0.44	2.23	1.09	-0.12	0.1	-0.38	-3.28	-1.62	-0.44	-0.47	-0.17	-1.07	0	1.11	0.1	-0.18	-1.41	-1.25	-0.06	3	4.58	-0.04	1.72	-1.12	-0.01	-0.24	-0.03	-0.3	-3.98	-0.61	-1.24	-0.02	-0.07	-0.74
															12.35	1.56	-0.77	1.09	-1.12	1.1	-0.38	-1.28	0.38	-1.44	0.53	-0.17	-0.07	0	2.11	0.1	0.82	-0.41	-1.25	-6.06	8	1.58	-0.04	2.72	0.88	-0.01	-0.24	0.97	-0.3	-2.98	-0.61	-1.24	-0.02	-0.07	0.26
															12.45	-0.44	0.23	3.09	-4.12	0.1	-0.38	-3.28	-0.62	0.56	0.53	-0.17	-1.07	0	0.11	0.1	-0.18	-1.41	-0.25	-2.06	5	2.58	-0.04	1.72	0.88	-0.01	0.76	-0.03	0.7	-3.98	-0.61	1.76	-0.02	-0.07	-0.74
															12.55	-0.44	1.23	-2.91	-5.12	3.1	0.62	-2.28	1.38	1.56	1.53	-0.17	-1.07	0	2.11	-0.9	-0.18	0.59	-0.25	0.94	9	3.58	-0.04	0.72	0.88	-0.01	-0.24	1.97	0.7	-0.98	1.39	-0.24	-0.02	-0.07	-0.74
															12.65	-0.44	0.23	3.09	-2.12	2.1	-0.38	-3.28	-1.62	-0.44	3.53	-0.17	1.93	0	3.11	2.1	-0.18	-1.41	-1.25	-0.06	7	-0.42	-0.04	1.72	0.88	-0.01	-0.24	0.97	-2.3	-3.98	0.39	-0.24	-0.02	-0.07	-0.74
															12.75	-0.44	-0.77	-0.91	-4.12	-0.9	-0.38	-2.28	-0.62	1.56	1.53	-0.17	-1.07	0	0.11	-0.9	-0.18	-1.41	-1.25	3.94	5	2.58	-0.04	-0.28	1.88	-0.01	-0.24	1.97	1.7	-2.98	-0.61	-1.24	-0.02	-0.07	-0.74
															12.85	-0.44	0.23	2.09	-3.12	4.1	-0.38	-3.28	1.38	-1.44	1.53	-0.17	0.93	0	-0.89	1.1	-0.18	-1.41	-0.25	4.94	2	2.58	-0.04	3.72	1.88	-0.01	1.76	0.97	0.7	-2.98	-0.61	-0.24	-0.02	-0.07	-0.74
															12.95	-0.44	3.23	-1.91	-0.12	0.1	-0.38	-2.28	0.38	1.56	0.53	-0.17	-0.07	0	1.11	-0.9	-0.18	-1.41	-1.25	0.94	6	2.58	-0.04	-1.28	0.88	-0.01	-0.24	0.97	-1.3	-0.98	-0.61	-0.24	-0.02	-0.07	-0.74
															13.05	-0.44	0.23	0.09	-2.12	4.1	1.62	-2.28	-0.62	3.56	0.53	-0.17	0.93	0	0.11	0.1	1.82	-0.41	-1.25	-4.06	6	2.58	-0.04	1.72	2.88	-0.01	-0.24	1.97	2.7	-2.98	-0.61	0.76	-0.02	-0.07	0.26
															13.15	-0.44	-0.77	-0.91	-1.12	-0.9	0.62	-0.28	3.38	-1.44	1.53	-0.17	-0.07	0	1.11	-0.9	-0.18	-0.41	-1.25	-1.06	3	-0.42	-0.04	0.72	-1.12	-0.01	-0.24	1.97	1.7	-3.98	0.39	0.76	-0.02	-0.07	0.26
															13.25	-0.44	1.23	2.09	-3.12	1.1	0.62	-3.28	0.38	0.56	-0.47	-0.17	-1.07	0	-0.89	-0.9	-0.18	0.59	-0.25	-1.06	4	4.58	-0.04	1.72	0.88	-0.01	-0.24	-2.03	-1.3	-3.98	-0.61	-0.24	-0.02	-0.07	-0.74
															13.35	-0.44	1.23	0.09	-2.12	-0.9	-0.38	-3.28	0.38	0.56	0.53	-0.17	-1.07	0	0.11	-0.9	-0.18	-1.41	-1.25	7.94	7	1.58	-0.04	1.72	-2.12	-0.01	-0.24	-1.03	2.7	-1.98	-0.61	1.76	-0.02	-0.07	-0.74
															13.45	-0.44	0.23	-1.91	-0.12	3.1	-0.38	-3.28	-1.62	-0.44	-0.47	-0.17	0.93	0	-0.89	0.1	-0.18	-1.41	-1.25	2.94	5	-1.42	-0.04	-2.28	1.88	-0.01	-0.24	-1.03	2.7	-1.98	1.39	1.76	-0.02	-0.07	-0.74
															13.55	-0.44	-0.77	0.09	-1.12	0.1	-0.38	-3.28	1.38	-1.44	1.53	-0.17	-0.07	0	2.11	-0.9	-0.18	-1.41	-1.25	4.94	4	0.58	-0.04	-2.28	-1.12	-0.01	0.76	-0.03	2.7	-2.98	-0.61	0.76	-0.02	-0.07	-0.74
															13.65	0.56	1.23	2.09	-1.12	5.1	0.62	-2.28	-1.62	-1.44	2.53	-0.17	-0.07	0	0.11	-0.9	0.82	0.59	-1.25	-0.06	7	-0.42	-0.04	1.72	-1.12	-0.01	-0.24	-1.03	0.7	-3.98	0.39	-1.24	-0.02	-0.07	0.26
															13.75	-0.44	-0.77	2.09	-2.12	-0.9	-0.38	-3.28	1.38	-1.44	0.53	-0.17	0.93	0	0.11	0.1	-0.18	-0.41	-0.25	0.94	6	1.58	-0.04	-0.28	-1.12	-0.01	0.76	-1.03	-0.3	-2.98	1.39	-0.24	-0.02	1.93	-0.74
															13.85	-0.44	0.23	0.09	-2.12	0.1	-0.38	-3.28	-1.62	-1.44	0.53	-0.17	0.93	0	1.11	1.1	0.82	-1.41	-1.25	2.94	3	1.58	-0.04	3.72	3.88	-0.01	-0.24	-1.03	0.7	-3.98	-0.61	1.76	-0.02	-0.07	-0.74
															13.95	0.56	2.23	0.09	-2.12	0.1	-0.38	-3.28	-0.62	-2.44	3.53	-0.17	0.93	0	0.11	-0.9	0.82	-1.41	-1.25	-4.06	3	4.58	-0.04	0.72	-0.12	-0.01	-0.24	2.97	-1.3	-1.98	-0.61	-0.24	-0.02	-0.07	-0.74
															14.05	-0.44	-0.77	2.09	-2.12	1.1	-0.38	-3.28	1.38	-0.44	2.53	-0.17	-1.07	0	0.11	2.1	-0.18	-0.41	-0.25	4.94	4	0.58	-0.04	-0.28	-1.12	-0.01	-0.24	-1.03	-0.3	-0.98	0.39	0.76	-0.02	-0.07	-0.74
															14.15	0.56	1.23	-1.91	-1.12	2.1	-0.38	-3.28	-2.62	-0.44	2.53	-0.17	-0.07	0	0.11	-0.9	0.82	-1.41	-0.25	3.94	4	4.58	-0.04	2.72	1.88	-0.01	-0.24	3.97	-0.3	-3.98	0.39	-1.24	-0.02	-0.07	-0.74
															14.25	0.56	0.23	2.09	-2.12	0.1	-0.38	-3.28	-2.62	-0.44	0.53	-0.17	-0.07	0	1.11	-0.9	-0.18	-0.41	-1.25	-6.06	5	3.58	-0.04	0.72	-0.12	-0.01	-0.24	-0.03	-1.3	0.02	-0.61	-0.24	-0.02	-0.07	-0.74
															14.35	0.56	1.23	2.09	1.88	2.1	0.62	-3.28	-2.62	-2.44	1.53	-0.17	-0.07	0	1.11	0.1	-0.18	-1.41	0.75	3.94	4	2.58	0.96	0.72	-0.12	-0.01	0.76	-1.03	1.7	-1.98	0.39	0.76	-0.02	-0.07	-0.74
															14.45	-0.44	-0.77	2.09	-1.12	-0.9	-0.38	-3.28	0.38	-1.44	0.53	-0.17	-0.07	0	1.11	0.1	0.82	1.59	-1.25	2.94	5	0.58	0.96	-0.28	-0.12	-0.01	-0.24	-0.03	-0.3	-3.98	-0.61	-0.24	-0.02	-0.07	-0.74
															14.55	-0.44	2.23	-0.91	-2.12	0.1	-0.38	-3.28	1.38	-1.44	2.53	0.83	-1.07	0	0.11	-0.9	-0.18	0.59	-1.25	1.94	5	0.58	-0.04	-0.28	0.88	-0.01	0.76	0.97	-0.3	-2.98	0.39	0.76	-0.02	-0.07	-0.74
															14.65	-0.44	-1.77	2.09	-0.12	0.1	-0.38	-3.28	-0.62	-0.44	0.53	-0.17	-1.07	0	0.11	0.1	-0.18	2.59	-1.25	-0.06	3	0.58	-0.04	-0.28	-0.12	-0.01	0.76	0.97	0.7	-1.98	-0.61	0.76	-0.02	0.93	-0.74
															14.75	-0.44	0.23	0.09	-1.12	-1.9	-0.38	-3.28	-1.62	-2.44	0.53	-0.17	-1.07	0	-0.89	-0.9	-0.18	-0.41	-0.25	-3.06	4	2.58	0.96	0.72	-1.12	-0.01	0.76	1.97	-0.3	1.02	0.39	-0.24	-0.02	-0.07	-0.74
															14.85	-0.44	-0.77	2.09	-4.12	0.1	-0.38	-3.28	-1.62	-0.44	1.53	-0.17	-0.07	0	0.11	0.1	-0.18	2.59	-0.25	-1.06	4	-1.42	-0.04	-0.28	0.88	-0.01	-0.24	-1.03	1.7	-3.98	-0.61	0.76	-0.02	-0.07	-0.74
															14.95	-0.44	0.23	-3.91	-2.12	0.1	-0.38	-3.28	-1.62	0.56	-0.47	0.83	-1.07	0	1.11	0.1	-0.18	1.59	-1.25	-5.06	3	0.58	-0.04	-1.28	0.88	-0.01	0.76	-0.03	-0.3	-2.98	-0.61	-1.24	-0.02	-0.07	-0.74
															15.05	-0.44	0.23	1.09	-0.12	3.1	-0.38	-3.28	0.38	-1.44	-0.47	0.83	-1.07	0	0.11	-0.9	-0.18	0.59	-1.25	-6.06	1	3.58	-0.04	0.72	1.88	-0.01	-0.24	1.97	-1.3	-2.98	0.39	-1.24	-0.02	-0.07	-0.74
															15.15	-0.44	0.23	0.09	-4.12	1.1	-0.38	-3.28	1.38	0.56	0.53	-0.17	-1.07	0	-0.89	1.1	-0.18	-0.41	-0.25	-3.06	7	-0.42	-0.04	0.72	-0.12	-0.01	-0.24	4.97	1.7	-2.98	-0.61	1.76	-0.02	-0.07	-0.74
															15.25	-0.44	-1.77	0.09	-4.12	-0.9	3.62	-0.28	-0.62	0.56	1.53	-0.17	-1.07	0	0.11	-0.9	-0.18	-1.41	-1.25	-0.06	-6.93889e-17	0.58	-0.04	1.72	0.88	-0.01	-0.24	-0.03	-0.3	-0.98	0.39	-0.24	-0.02	-0.07	0.26
															15.35	-0.44	2.23	1.09	-2.12	3.1	0.62	-2.28	1.38	0.56	1.53	-0.17	-0.07	0	1.11	-0.9	-0.18	-1.41	-0.25	3.94	5	-1.42	-0.04	-1.28	-1.12	-0.01	-0.24	0.97	-2.3	-2.98	0.39	-0.24	-0.02	-0.07	-0.74
															15.45	-0.44	-1.77	0.09	-2.12	-0.9	-0.38	-3.28	0.38	1.56	2.53	-0.17	-0.07	0	2.11	0.1	-0.18	-0.41	-1.25	1.94	6	1.58	-0.04	0.72	0.88	-0.01	-0.24	-1.03	1.7	-2.98	-0.61	-0.24	-0.02	-0.07	-0.74
															15.55	0.56	-0.77	0.09	-0.12	0.1	-0.38	-1.28	-0.62	-1.44	0.53	-0.17	0.93	0	0.11	0.1	-0.18	-1.41	-1.25	9.94	3	0.58	-0.04	1.72	-1.12	-0.01	-0.24	0.97	-1.3	-1.98	-0.61	-0.24	-0.02	-0.07	-0.74
															15.65	-0.44	0.23	1.09	-1.12	2.1	-0.38	-3.28	2.38	1.56	0.53	-0.17	-0.07	0	0.11	1.1	-0.18	-1.41	-1.25	-3.06	3	4.58	-0.04	1.72	-2.12	-0.01	-0.24	0.97	-0.3	-2.98	1.39	-0.24	-0.02	-0.07	0.26
															15.75	-0.44	1.23	0.09	-1.12	-1.9	-0.38	-3.28	1.38	2.56	0.53	-0.17	1.93	0	-0.89	2.1	0.82	-0.41	-1.25	1.94	6	1.58	-0.04	0.72	0.88	-0.01	-0.24	-0.03	0.7	-3.98	0.39	0.76	-0.02	-0.07	-0.74
															15.85	-0.44	0.23	0.09	-4.12	2.1	-0.38	-2.28	-0.62	-2.44	-0.47	0.83	1.93	0	-0.89	-0.9	-0.18	-0.41	-1.25	4.94	4	1.58	-0.04	-1.28	-1.12	-0.01	-0.24	-1.03	2.7	-2.98	0.39	0.76	-0.02	-0.07	-0.74
															15.95	-0.44	1.23	-0.91	-0.12	1.1	-0.38	-2.28	-1.62	-2.44	0.53	-0.17	-0.07	0	-0.89	-0.9	-0.18	0.59	-1.25	-2.06	-1	0.58	-0.04	1.72	4.88	-0.01	0.76	-0.03	-1.3	0.02	-0.61	0.76	-0.02	-0.07	-0.74
															16.05	-0.44	-0.77	3.09	-4.12	-0.9	-0.38	-3.28	1.38	-0.44	0.53	-0.17	1.93	0	1.11	1.1	-0.18	1.59	-0.25	-4.06	6	1.58	-0.04	-3.28	-1.12	-0.01	-0.24	1.97	0.7	-2.98	1.39	0.76	-0.02	-0.07	-0.74
															16.15	-0.44	-0.77	0.09	0.88	-0.9	-0.38	-3.28	0.38	-2.44	1.53	0.83	-1.07	0	2.11	-0.9	-0.18	2.59	1.75	-1.06	1	3.58	-0.04	-2.28	-0.12	-0.01	-0.24	-2.03	-0.3	-0.98	-0.61	-0.24	-0.02	-0.07	-0.74
															16.25	-0.44	0.23	1.09	1.88	2.1	-0.38	-2.28	0.38	-1.44	0.53	-0.17	0.93	0	0.11	-0.9	0.82	-0.41	-0.25	-5.06	5	3.58	-0.04	-0.28	1.88	-0.01	-0.24	-0.03	3.7	-2.98	1.39	-1.24	-0.02	-0.07	-0.74
															16.35	0.56	0.23	2.09	-3.12	-0.9	0.62	-3.28	-1.62	-1.44	-0.47	-0.17	-1.07	0	-0.89	1.1	-0.18	-1.41	-1.25	-1.06	5	-3.42	-0.04	0.72	-2.12	-0.01	0.76	2.97	-0.3	-0.98	-0.61	0.76	0.98	-0.07	-0.74
															16.45	0.56	-0.77	2.09	1.88	-0.9	-0.38	-3.28	-2.62	0.56	0.53	-0.17	-0.07	0	-0.89	0.1	-0.18	0.59	-1.25	-3.06	6	3.58	-0.04	-1.28	0.88	2.99	-0.24	-0.03	-2.3	-2.98	0.39	-1.24	-0.02	-0.07	1.26
															16.55	-0.44	-2.77	-0.91	-1.12	-0.9	-0.38	-2.28	-1.62	-1.44	0.53	-0.17	-1.07	0	-0.89	-0.9	-0.18	-0.41	0.75	-5.06	3	2.58	0.96	-1.28	0.88	-0.01	-0.24	-2.03	1.7	-1.98	-0.61	2.76	-0.02	-0.07	-0.74
															16.65	-0.44	2.23	0.09	-0.12	0.1	1.62	-0.28	1.38	-1.44	-0.47	-0.17	-1.07	0	1.11	0.1	0.82	-1.41	-1.25	-2.06	1	6.58	-0.04	1.72	-1.12	-0.01	-0.24	2.97	-0.3	-1.98	0.39	-1.24	-0.02	-0.07	-0.74
															16.75	-0.44	0.23	2.09	-4.12	-1.9	-0.38	-2.28	-1.62	-0.44	0.53	-0.17	0.93	0	-0.89	0.1	-0.18	-1.41	-1.25	4.94	1	1.58	-0.04	1.72	0.88	-0.01	1.76	-0.03	1.7	-0.98	-0.61	0.76	-0.02	-0.07	-0.74
															16.85	-0.44	0.23	1.09	-3.12	0.1	-0.38	-3.28	1.38	-0.44	0.53	-0.17	2.93	0	0.11	0.1	-0.18	0.59	-0.25	6.94	3	1.58	-0.04	3.72	-3.12	-0.01	-0.24	0.97	-0.3	-1.98	-0.61	-0.24	-0.02	-0.07	0.26
															16.95	-0.44	-1.77	1.09	-1.12	-0.9	-0.38	-3.28	-0.62	0.56	0.53	-0.17	-1.07	0	0.11	0.1	-0.18	0.59	0.75	0.94	1	5.58	-0.04	0.72	1.88	-0.01	-0.24	0.97	-0.3	2.02	1.39	2.76	-0.02	-0.07	0.26
															17.05	-0.44	2.23	-0.91	-1.12	1.1	-0.38	-3.28	-1.62	-0.44	-0.47	-0.17	-1.07	0	-0.89	-0.9	0.82	0.59	-1.25	-7.06	6	0.58	-0.04	0.72	3.88	-0.01	-0.24	-0.03	-0.3	-1.98	2.39	-0.24	-0.02	-0.07	-0.74
															17.15	-0.44	-0.77	3.09	-1.12	1.1	-0.38	-2.28	-2.62	-2.44	0.53	-0.17	-1.07	0	1.11	2.1	-0.18	0.59	0.75	0.94	4.44089e-17	1.58	-0.04	1.72	1.88	-0.01	0.76	2.97	-0.3	-0.98	1.39	1.76	-0.02	-0.07	-0.74
															17.25	0.56	1.23	0.09	1.88	0.1	-0.38	-3.28	-0.62	0.56	-0.47	-0.17	-1.07	0	-0.89	0.1	0.82	-0.41	-0.25	0.94	3	5.58	-0.04	-0.28	0.88	-0.01	-0.24	1.97	-2.3	-2.98	0.39	-0.24	-0.02	-0.07	0.26
															17.35	-0.44	-1.77	3.09	0.88	-0.9	-0.38	-2.28	-2.62	-2.44	0.53	-0.17	-1.07	0	0.11	-0.9	-0.18	-0.41	-1.25	0.94	4	4.58	-0.04	-3.28	2.88	-0.01	-0.24	-0.03	1.7	-1.98	0.39	0.76	-0.02	-0.07	-0.74
															17.45	0.56	1.23	1.09	0.88	-0.9	-0.38	-2.28	-0.62	-1.44	-0.47	-0.17	-1.07	0	0.11	1.1	0.82	-1.41	-0.25	8.94	1	5.58	-0.04	-0.28	-1.12	-0.01	-0.24	-0.03	-0.3	-1.98	0.39	2.76	-0.02	0.93	-0.74
															17.55	0.56	1.23	1.09	-2.12	0.1	-0.38	-2.28	-0.62	-0.44	-0.47	-0.17	2.93	0	1.11	-0.9	-0.18	-0.41	-1.25	-6.06	2	-0.42	-0.04	-2.28	-0.12	-0.01	-0.24	-1.03	-2.3	-2.98	-0.61	-0.24	-0.02	-0.07	0.26
															17.65	0.56	-1.77	0.09	2.88	1.1	-0.38	-3.28	-0.62	-0.44	0.53	-0.17	-0.07	0	0.11	0.1	-0.18	-0.41	-1.25	-1.06	1	6.58	-0.04	-0.28	-1.12	-0.01	-0.24	-0.03	1.7	-3.98	-0.61	-0.24	-0.02	-0.07	0.26
															17.75	0.56	1.23	0.09	0.88	0.1	-0.38	-3.28	-1.62	-1.44	-0.47	-0.17	-1.07	0	-0.89	0.1	-0.18	-0.41	-0.25	3.94	2	0.58	-0.04	-1.28	0.88	-0.01	-0.24	-0.03	-1.3	1.02	0.39	-0.24	-0.02	-0.07	-0.74
															17.85	0.56	0.23	1.09	-2.12	0.1	2.62	-2.28	-1.62	-0.44	0.53	-0.17	0.93	0	0.11	-0.9	0.82	-1.41	-1.25	-1.06	2	2.58	-0.04	0.72	2.88	-0.01	-0.24	1.97	-0.3	-1.98	0.39	-0.24	-0.02	-0.07	-0.74
															17.95	-0.44	0.23	3.09	-1.12	-1.9	-0.38	-3.28	0.38	2.56	0.53	0.83	-0.07	0	0.11	-0.9	-0.18	-0.41	-1.25	4.94	2	-0.42	0.96	0.72	2.88	-0.01	-0.24	-0.03	-2.3	-1.98	-0.61	0.76	-0.02	-0.07	-0.74
															18.05	0.56	1.23	3.09	-3.12	-0.9	-0.38	-1.28	1.38	3.56	0.53	-0.17	-0.07	0	1.11	1.1	-0.18	-1.41	-0.25	-0.06	3	2.58	-0.04	-2.28	-2.12	-0.01	-0.24	-0.03	-0.3	1.02	-0.61	0.76	-0.02	-0.07	-0.74
															18.15	3.56	-2.77	2.09	0.88	2.1	-0.38	-2.28	-1.62	2.56	1.53	-0.17	-0.07	0	1.11	-0.9	0.82	-0.41	-0.25	4.94	2	0.58	-0.04	-1.28	2.88	-0.01	-0.24	1.97	0.7	-1.98	-0.61	-0.24	-0.02	-0.07	-0.74
															18.25	-0.44	2.23	3.09	-1.12	2.1	-0.38	-0.28	3.38	-0.44	0.53	-0.17	-0.07	0	2.11	0.1	-0.18	-0.41	0.75	1.94	4	1.58	-0.04	-0.28	1.88	-0.01	0.76	-2.03	-0.3	0.02	-0.61	-1.24	-0.02	-0.07	-0.74
															18.35	-0.44	-0.77	1.09	-1.12	-1.9	-0.38	-2.28	-1.62	-1.44	0.53	-0.17	-0.07	0	0.11	0.1	-0.18	0.59	-1.25	6.94	3	3.58	-0.04	-0.28	0.88	-0.01	-0.24	-1.03	-0.3	0.02	-0.61	-0.24	-0.02	-0.07	-0.74
															18.45	1.56	-1.77	0.09	-0.12	-0.9	-0.38	-2.28	2.38	0.56	1.53	-0.17	-1.07	0	-0.89	-0.9	-0.18	0.59	-1.25	2.94	2	3.58	-0.04	-1.28	0.88	-0.01	-0.24	-0.03	-1.3	-0.98	-0.61	1.76	-0.02	-0.07	-0.74
															18.55	-0.44	1.23	0.09	-4.12	1.1	-0.38	-3.28	0.38	1.56	0.53	-0.17	-1.07	0	-0.89	0.1	-0.18	-0.41	-1.25	-1.06	1	1.58	-0.04	-2.28	0.88	-0.01	-0.24	-1.03	-0.3	0.02	-0.61	2.76	-0.02	-0.07	-0.74
															18.65	-0.44	2.23	2.09	-2.12	4.1	1.62	-0.28	0.38	-1.44	-0.47	-0.17	-0.07	0	1.11	-0.9	0.82	0.59	-1.25	3.94	4	2.58	-0.04	0.72	0.88	-0.01	0.76	-1.03	1.7	0.02	-0.61	-0.24	-0.02	-0.07	-0.74
															18.75	0.56	0.23	0.09	-2.12	-0.9	0.62	-3.28	0.38	2.56	0.53	-0.17	-1.07	0	2.11	-0.9	-0.18	-1.41	-0.25	4.94	4.44089e-17	0.58	-0.04	0.72	1.88	-0.01	-0.24	-2.03	-2.3	-1.98	-0.61	-0.24	-0.02	-0.07	-0.74
															18.85	-0.44	0.23	2.09	1.88	0.1	-0.38	-3.28	0.38	-0.44	2.53	-0.17	-1.07	0	0.11	-0.9	-0.18	0.59	-0.25	-4.06	-9.99201e-17	-0.42	-0.04	-5.28	3.88	-0.01	-0.24	-2.03	2.7	1.02	0.39	-0.24	-0.02	-0.07	-0.74
															18.95	-0.44	0.23	1.09	-1.12	-0.9	-0.38	-2.28	0.38	-1.44	-0.47	-0.17	-1.07	0	0.11	0.1	-0.18	1.59	-1.25	0.94	3.88578e-17	3.58	-0.04	0.72	-2.12	-0.01	-0.24	-1.03	1.7	-3.98	0.39	-1.24	-0.02	-0.07	-0.74
															19.05	0.56	-0.77	-0.91	-1.12	2.1	-0.38	-1.28	-0.62	0.56	0.53	-0.17	-1.07	0	-0.89	0.1	-0.18	-0.41	-0.25	7.94	1	2.58	-0.04	0.72	0.88	-0.01	-0.24	-1.03	1.7	-0.98	0.39	0.76	-0.02	-0.07	0.26
															19.15	0.56	0.23	3.09	-4.12	1.1	2.62	-1.28	-0.62	-2.44	0.53	0.83	-0.07	0	0.11	-0.9	-0.18	-0.41	-0.25	-0.06	-6.93889e-17	1.58	-0.04	-3.28	2.88	-0.01	-0.24	-2.03	-1.3	-1.98	0.39	-0.24	-0.02	-0.07	-0.74
															19.25	-0.44	-0.77	1.09	-1.12	-0.9	-0.38	-3.28	1.38	3.56	-0.47	-0.17	3.93	0	-0.89	0.1	-0.18	-1.41	-1.25	-1.06	-6.93889e-17	1.58	-0.04	-2.28	0.88	-0.01	0.76	-0.03	-0.3	-0.98	1.39	0.76	-0.02	-0.07	-0.74
															19.35	-0.44	4.23	2.09	-1.12	0.1	0.62	-0.28	-2.62	-1.44	0.53	-0.17	2.93	0	1.11	0.1	-0.18	-1.41	-0.25	0.94	0	4.58	-0.04	-2.28	-1.12	-0.01	-0.24	-2.03	0.7	-0.98	0.39	-1.24	-0.02	-0.07	-0.74
															19.45	0.56	-1.77	-0.91	1.88	-0.9	-0.38	-2.28	1.38	-0.44	-0.47	-0.17	0.93	0	0.11	-0.9	-0.18	-0.41	-1.25	15.94	4.44089e-17	0.58	-0.04	-0.28	3.88	-0.01	-0.24	-0.03	1.7	-3.98	0.39	-1.24	-0.02	-0.07	0.26
															19.55	-0.44	2.23	2.09	-3.12	-1.9	-0.38	-2.28	-1.62	1.56	1.53	-0.17	-1.07	0	-0.89	1.1	-0.18	0.59	-1.25	-1.06	1	0.58	-0.04	-3.28	-2.12	-0.01	0.76	-1.03	0.7	-2.98	0.39	-0.24	-0.02	-0.07	0.26
															19.65	-0.44	0.23	1.09	-0.12	0.1	-0.38	-3.28	-1.62	-1.44	-0.47	-0.17	3.93	0	0.11	0.1	-0.18	-1.41	-0.25	-2.06	1	3.58	-0.04	-1.28	-0.12	-0.01	-0.24	0.97	3.7	-1.98	-0.61	-1.24	-0.02	-0.07	-0.74
															19.75	-0.44	0.23	1.09	-1.12	0.1	-0.38	-2.28	1.38	-0.44	-0.47	-0.17	-1.07	0	0.11	0.1	-0.18	-1.41	0.75	4.94	-1	0.58	-0.04	-1.28	0.88	-0.01	-0.24	0.97	-0.3	1.02	0.39	-1.24	-0.02	-0.07	-0.74
															19.85	-0.44	-1.77	1.09	-3.12	-0.9	0.62	-3.28	-1.62	-0.44	0.53	-0.17	-1.07	0	0.11	-0.9	0.82	-0.41	-0.25	1.94	4	1.58	-0.04	0.72	-1.12	-0.01	0.76	-0.03	-1.3	-1.98	1.39	-0.24	-0.02	-0.07	-0.74
															19.95	-0.44	-0.77	-0.91	-0.12	3.1	-0.38	-2.28	0.38	-0.44	0.53	-0.17	-0.07	0	1.11	1.1	-0.18	1.59	-1.25	-2.06	0	2.58	-0.04	-0.28	2.88	-0.01	-0.24	4.97	2.7	0.02	0.39	0.76	-0.02	-0.07	-0.74
																ND2 mel high, baseline subtracted firing rates, means from 10 trials
															Bin Centre (S)	delta Spikes/s	delta Spikes/s	delta Spikes/s	delta Spikes/s	delta Spikes/s	delta Spikes/s	delta Spikes/s	delta Spikes/s	delta Spikes/s	delta Spikes/s	delta Spikes/s	delta Spikes/s	delta Spikes/s	delta Spikes/s	delta Spikes/s	delta Spikes/s	delta Spikes/s	delta Spikes/s	delta Spikes/s	delta Spikes/s	delta Spikes/s	delta Spikes/s	delta Spikes/s	delta Spikes/s	delta Spikes/s	delta Spikes/s	delta Spikes/s	delta Spikes/s	delta Spikes/s	delta Spikes/s	delta Spikes/s	delta Spikes/s	delta Spikes/s	delta Spikes/s
															-9.95	-0.69	-1.15	-0.89	0.81	-1.59	-0.29	-1.22	0.32	0.15	-0.18	0.42	-0.35	0	-0.28	-0.21	-0.01	-0.69	0	6.74	-0.98	0.98	-0.05	0.55	-1.34	0	-0.1	0.13	0.6	5.15	-0.11	-0.2	0	-0.01	-0.08
															-9.85	-0.69	-1.15	1.11	-1.19	0.41	-0.29	-1.22	0.32	1.15	-0.18	-0.58	-0.35	0	-0.28	0.79	-0.01	0.31	0	1.74	1.02	-5.02	-0.05	-1.45	-1.34	0	-0.1	2.13	0.6	-0.85	-0.11	-0.2	0	-0.01	0.92
															-9.75	3.31	-0.15	1.11	-0.19	0.41	0.71	-1.22	-2.68	-1.85	-0.18	-0.58	-0.35	0	-0.28	-0.21	-0.01	-0.69	0	-9.26	-0.98	-5.02	-0.05	3.55	-1.34	0	-0.1	0.13	0.6	2.15	-0.11	-0.2	0	-0.01	-2.08
															-9.65	-0.69	-0.15	0.11	0.81	-0.59	-0.29	-1.22	0.32	0.15	-0.18	-0.58	-0.35	0	-0.28	-0.21	-0.01	0.31	0	1.74	0.02	-0.02	-0.05	-2.45	-1.34	0	-0.1	-0.87	0.6	5.15	-0.11	-0.2	0	-0.01	1.92
															-9.55	0.31	-1.15	1.11	1.81	0.41	0.71	-0.22	1.32	2.15	-0.18	-0.58	-0.35	0	-0.28	-0.21	-0.01	1.31	0	-2.26	0.02	-0.02	0.95	0.55	-0.34	0	-0.1	-0.87	-0.4	-0.85	-0.11	-0.2	0	-0.01	-0.08
															-9.45	0.31	-1.15	1.11	-0.19	0.41	-0.29	-0.22	-1.68	-0.85	-0.18	-0.58	-0.35	0	-0.28	-0.21	-0.01	0.31	0	0.74	-0.98	6.98	-0.05	-0.45	-1.34	0	-0.1	-0.87	0.6	2.15	-0.11	-0.2	0	-0.01	0.92
															-9.35	-0.69	-0.15	-1.89	-1.19	1.41	-0.29	0.78	0.32	1.15	-0.18	-0.58	-0.35	0	-0.28	-0.21	-0.01	0.31	0	-2.26	1.02	2.98	-0.05	0.55	0.66	0	-0.1	1.13	-0.4	-0.85	-0.11	-0.2	0	-0.01	-0.08
															-9.25	-0.69	1.85	1.11	-0.19	0.41	-0.29	-0.22	-2.68	-0.85	-0.18	-0.58	-0.35	0	0.72	0.79	-0.01	0.31	0	-6.26	-1.98	-1.02	-0.05	-1.45	-0.34	0	-0.1	1.13	-0.4	1.15	-0.11	1.8	0	-0.01	-0.08
															-9.15	0.31	-2.15	-1.89	-0.19	-0.59	-0.29	0.78	2.32	-1.85	-0.18	0.42	1.65	0	-0.28	-0.21	-0.01	0.31	0	2.74	-1.98	0.98	-0.05	4.55	0.66	0	-0.1	0.13	0.6	0.15	-0.11	-0.2	0	-0.01	-2.08
															-9.05	4.31	-0.15	0.11	1.81	0.41	-0.29	-0.22	1.32	0.15	1.82	2.42	-0.35	0	-0.28	-0.21	-0.01	0.31	0	-5.26	0.02	2.98	-0.05	-0.45	0.66	0	-0.1	-0.87	-0.4	-0.85	0.89	0.8	0	-0.01	0.92
															-8.95	0.31	-0.15	0.11	-1.19	0.41	-0.29	-0.22	0.32	2.15	0.82	1.42	-0.35	0	-0.28	-0.21	-0.01	-0.69	0	1.74	-0.98	-2.02	-0.05	-1.45	0.66	0	-0.1	-0.87	-0.4	-0.85	-0.11	-0.2	0	-0.01	-0.08
															-8.85	-0.69	-1.15	1.11	1.81	-0.59	0.71	-0.22	0.32	-0.85	0.82	1.42	-0.35	0	-0.28	-0.21	-0.01	-0.69	0	0.74	0.02	-0.02	-0.05	-2.45	-1.34	0	-0.1	-0.87	-0.4	-3.85	-0.11	-0.2	0	-0.01	0.92
															-8.75	-0.69	0.85	-0.89	-1.19	1.41	-0.29	1.78	-1.68	-0.85	-0.18	0.42	1.65	0	-0.28	-0.21	-0.01	-0.69	0	7.74	-0.98	-1.02	-0.05	-0.45	0.66	0	-0.1	-0.87	0.6	-0.85	-0.11	-0.2	0	-0.01	-0.08
															-8.65	-0.69	-2.15	1.11	2.81	-0.59	-0.29	-1.22	-0.68	0.15	-0.18	-0.58	-0.35	0	-0.28	-0.21	-0.01	0.31	0	-5.26	0.02	1.98	-0.05	-1.45	0.66	0	-0.1	1.13	0.6	1.15	-0.11	-0.2	0	-0.01	-2.08
															-8.55	-0.69	1.85	-0.89	-2.19	0.41	-0.29	-0.22	1.32	-1.85	-0.18	1.42	-0.35	0	-0.28	-0.21	-0.01	-0.69	0	3.74	-1.98	1.98	-0.05	2.55	-0.34	0	-0.1	0.13	-0.4	1.15	-0.11	-0.2	0	-0.01	-1.08
															-8.45	-0.69	-1.15	0.11	-2.19	-0.59	0.71	2.78	0.32	4.15	-0.18	-0.58	0.65	0	-0.28	-0.21	-0.01	0.31	0	4.74	0.02	0.98	-0.05	0.55	0.66	0	-0.1	-0.87	2.6	0.15	-0.11	-0.2	0	-0.01	0.92
															-8.35	-0.69	1.85	0.11	0.81	0.41	0.71	-0.22	-1.68	-0.85	0.82	-0.58	0.65	0	-0.28	-0.21	-0.01	-0.69	0	3.74	-0.98	0.98	-0.05	-0.45	-1.34	0	-0.1	-0.87	-1.4	1.15	-0.11	-0.2	0	-0.01	-0.08
															-8.25	-0.69	-2.15	0.11	-0.19	-1.59	-0.29	-2.22	3.32	0.15	-0.18	-0.58	-0.35	0	-0.28	-0.21	-0.01	-0.69	0	4.74	-0.98	3.98	-0.05	1.55	-1.34	0	-0.1	0.13	0.6	-1.85	-0.11	-0.2	0	-0.01	2.92
															-8.15	-0.69	-0.15	1.11	2.81	-0.59	-0.29	-0.22	-2.68	-0.85	-0.18	-0.58	-0.35	0	0.72	-0.21	-0.01	-0.69	0	-4.26	-0.98	-0.02	-0.05	-1.45	-0.34	0	-0.1	-0.87	0.6	-2.85	-0.11	-0.2	0	-0.01	0.92
															-8.05	-0.69	-0.15	0.11	1.81	3.41	2.71	0.78	0.32	0.15	0.82	-0.58	-0.35	0	-0.28	0.79	-0.01	-0.69	0	-1.26	0.02	-2.02	-0.05	-0.45	-1.34	0	-0.1	-0.87	-0.4	1.15	-0.11	-0.2	0	-0.01	-1.08
															-7.95	-0.69	-1.15	-1.89	-0.19	1.41	-0.29	-1.22	-0.68	0.15	0.82	-0.58	-0.35	0	-0.28	-0.21	-0.01	0.31	0	2.74	-1.98	-2.02	-0.05	-0.45	-0.34	0	-0.1	-0.87	1.6	-1.85	-0.11	-0.2	0	-0.01	-0.08
															-7.85	-0.69	0.85	0.11	2.81	-0.59	0.71	0.78	3.32	1.15	-0.18	-0.58	-0.35	0	-0.28	-0.21	-0.01	-0.69	0	-3.26	0.02	1.98	0.95	0.55	-1.34	0	0.9	0.13	-0.4	-1.85	0.89	-0.2	0	-0.01	-0.08
															-7.75	-0.69	0.85	0.11	0.81	-0.59	-0.29	-2.22	-2.68	1.15	-0.18	-0.58	-0.35	0	-0.28	-0.21	-0.01	-0.69	0	-0.26	-0.98	0.98	-0.05	0.55	-1.34	0	0.9	0.13	0.6	-0.85	-0.11	0.8	0	-0.01	-0.08
															-7.65	-0.69	-1.15	1.11	-3.19	-0.59	-0.29	0.78	-0.68	-0.85	-0.18	-0.58	-0.35	0	-0.28	-0.21	-0.01	-0.69	0	-7.26	-0.98	-4.02	-0.05	2.55	-1.34	0	0.9	0.13	-1.4	2.15	-0.11	0.8	0	-0.01	2.92
															-7.55	0.31	2.85	-1.89	-1.19	-0.59	-0.29	-0.22	1.32	-0.85	-0.18	0.42	-0.35	0	-0.28	-0.21	-0.01	-0.69	0	-2.26	-0.98	0.98	-0.05	-0.45	-1.34	0	-0.1	3.13	0.6	-1.85	0.89	0.8	0	-0.01	0.92
															-7.45	-0.69	-1.15	0.11	0.81	2.41	1.71	-0.22	0.32	1.15	0.82	0.42	-0.35	0	-0.28	-0.21	-0.01	1.31	0	1.74	-0.98	1.98	-0.05	1.55	-1.34	0	-0.1	2.13	-0.4	-1.85	0.89	-0.2	0	-0.01	-2.08
															-7.35	-0.69	2.85	0.11	-0.19	-1.59	-0.29	-2.22	-0.68	-0.85	-0.18	-0.58	0.65	0	0.72	1.79	-0.01	0.31	0	-4.26	-0.98	-1.02	-0.05	-3.45	-0.34	0	-0.1	-0.87	-0.4	1.15	-0.11	-0.2	0	-0.01	0.92
															-7.25	-0.69	-0.15	0.11	-2.19	-0.59	-0.29	0.78	0.32	0.15	-0.18	-0.58	-0.35	0	-0.28	-0.21	-0.01	-0.69	0	1.74	0.02	-1.02	-0.05	-2.45	-0.34	0	-0.1	0.13	-0.4	-0.85	-0.11	0.8	0	-0.01	-1.08
															-7.15	-0.69	-2.15	-0.89	-2.19	-0.59	0.71	0.78	-1.68	-1.85	-0.18	-0.58	-0.35	0	1.72	-0.21	-0.01	0.31	0	-5.26	1.02	-1.02	-0.05	2.55	0.66	0	-0.1	0.13	-1.4	4.15	-0.11	-0.2	0	-0.01	-0.08
															-7.05	-0.69	-1.15	-0.89	-1.19	-0.59	0.71	-1.22	1.32	-0.85	-0.18	0.42	-0.35	0	0.72	-0.21	-0.01	3.31	0	-5.26	-0.98	-5.02	-0.05	0.55	0.66	0	-0.1	-0.87	-0.4	1.15	-0.11	-0.2	0	-0.01	1.92
															-6.95	-0.69	0.85	1.11	-0.19	-0.59	0.71	-1.22	-0.68	-1.85	-0.18	0.42	-0.35	0	-0.28	-0.21	-0.01	0.31	0	-7.26	1.02	-0.02	-0.05	3.55	0.66	0	-0.1	-0.87	0.6	-2.85	-0.11	0.8	0	-0.01	-1.08
															-6.85	-0.69	-1.15	-0.89	0.81	0.41	-0.29	-0.22	0.32	1.15	-0.18	1.42	-0.35	0	-0.28	-0.21	-0.01	0.31	0	-1.26	0.02	-0.02	-0.05	3.55	-0.34	0	-0.1	-0.87	-1.4	-2.85	-0.11	-0.2	0	-0.01	0.92
															-6.75	0.31	-0.15	3.11	-0.19	-0.59	-0.29	0.78	0.32	-0.85	-0.18	0.42	-0.35	0	-0.28	-0.21	-0.01	-0.69	0	2.74	2.02	1.98	-0.05	-0.45	1.66	0	-0.1	-0.87	-0.4	-0.85	-0.11	-0.2	0	-0.01	1.92
															-6.65	0.31	1.85	-1.89	-0.19	-0.59	-0.29	-1.22	-0.68	2.15	-0.18	1.42	-0.35	0	-0.28	-0.21	-0.01	0.31	0	-6.26	0.02	-1.02	-0.05	-2.45	-0.34	0	-0.1	-0.87	-1.4	-0.85	-0.11	0.8	0	-0.01	-1.08
															-6.55	-0.69	-1.15	2.11	-0.19	-0.59	-0.29	-2.22	-2.68	-0.85	-0.18	0.42	-0.35	0	-0.28	0.79	-0.01	1.31	0	1.74	-1.98	3.98	-0.05	1.55	0.66	0	-0.1	2.13	1.6	-1.85	-0.11	-0.2	0	-0.01	0.92
															-6.45	0.31	0.85	-0.89	-1.19	0.41	0.71	-1.22	0.32	-0.85	-0.18	0.42	-0.35	0	-0.28	0.79	-0.01	-0.69	0	-1.26	0.02	-3.02	-0.05	1.55	-1.34	0	-0.1	-0.87	0.6	0.15	-0.11	-0.2	0	-0.01	-2.08
															-6.35	-0.69	-1.15	-0.89	-0.19	0.41	-0.29	0.78	-0.68	0.15	-0.18	0.42	-0.35	0	1.72	-0.21	-0.01	2.31	0	-4.26	-0.98	-2.02	-0.05	-2.45	-0.34	0	-0.1	0.13	-0.4	-0.85	-0.11	-0.2	0	-0.01	-1.08
															-6.25	-0.69	1.85	-0.89	-2.19	0.41	-0.29	-3.22	0.32	-1.85	-0.18	-0.58	1.65	0	0.72	-0.21	-0.01	0.31	0	-1.26	-0.98	-3.02	-0.05	1.55	-1.34	0	-0.1	0.13	-1.4	2.15	-0.11	1.8	0	-0.01	-0.08
															-6.15	-0.69	-1.15	-1.89	0.81	-0.59	-0.29	-0.22	-1.68	4.15	0.82	0.42	-0.35	0	1.72	-0.21	-0.01	0.31	0	1.74	-0.98	0.98	-0.05	-4.45	-0.34	0	-0.1	1.13	0.6	1.15	-0.11	-0.2	0	-0.01	-1.08
															-6.05	-0.69	-1.15	1.11	-1.19	-1.59	-0.29	-0.22	-0.68	-1.85	-0.18	1.42	-0.35	0	-0.28	-0.21	-0.01	1.31	0	1.74	-0.98	-3.02	0.95	-0.45	0.66	0	-0.1	-0.87	-1.4	0.15	-0.11	-0.2	0	-0.01	-1.08
															-5.95	-0.69	0.85	0.11	0.81	2.41	-0.29	-1.22	1.32	-1.85	-0.18	-0.58	1.65	0	-0.28	0.79	-0.01	-0.69	0	-5.26	-0.98	-6.02	-0.05	-2.45	-0.34	0	-0.1	1.13	1.6	0.15	-0.11	-0.2	0	-0.01	-1.08
															-5.85	-0.69	-0.15	0.11	-0.19	-0.59	-0.29	-0.22	0.32	3.15	-0.18	-0.58	0.65	0	-0.28	-0.21	-0.01	0.31	0	7.74	-0.98	-6.02	-0.05	1.55	-0.34	0	-0.1	-0.87	-1.4	0.15	0.89	-0.2	0	-0.01	-0.08
															-5.75	-0.69	-2.15	0.11	0.81	-0.59	-0.29	-1.22	0.32	1.15	-0.18	-0.58	-0.35	0	0.72	0.79	-0.01	-0.69	0	6.74	3.02	-1.02	-0.05	3.55	-0.34	0	-0.1	0.13	-0.4	-1.85	-0.11	-0.2	0	-0.01	1.92
															-5.65	-0.69	-0.15	0.11	-2.19	0.41	-0.29	-3.22	-1.68	-1.85	-0.18	-0.58	-0.35	0	-0.28	-0.21	-0.01	-0.69	0	1.74	2.02	-1.02	-0.05	-0.45	1.66	0	-0.1	1.13	1.6	-0.85	-0.11	-0.2	0	-0.01	-0.08
															-5.55	-0.69	-0.15	-0.89	-2.19	1.41	0.71	-0.22	-0.68	0.15	-0.18	-0.58	-0.35	0	0.72	0.79	-0.01	-0.69	0	-2.26	-0.98	2.98	-0.05	-1.45	-0.34	0	0.9	0.13	-1.4	0.15	-0.11	-0.2	0	-0.01	1.92
															-5.45	0.31	0.85	1.11	1.81	-2.59	-0.29	-1.22	-2.68	-0.85	-0.18	0.42	2.65	0	-0.28	0.79	-0.01	-0.69	0	-3.26	-0.98	1.98	-0.05	-2.45	3.66	0	-0.1	1.13	-0.4	-0.85	-0.11	-0.2	0	-0.01	-0.08
															-5.35	0.31	-1.15	-2.89	-1.19	-0.59	-0.29	-1.22	0.32	2.15	-0.18	-0.58	-0.35	0	-0.28	-0.21	-0.01	-0.69	0	-1.26	-1.98	-3.02	-0.05	2.55	0.66	0	-0.1	-0.87	-0.4	-0.85	-0.11	-0.2	0	-0.01	0.92
															-5.25	0.31	-1.15	1.11	2.81	0.41	-0.29	-1.22	0.32	0.15	-0.18	-0.58	-0.35	0	-0.28	-0.21	-0.01	0.31	0	-2.26	0.02	-2.02	-0.05	1.55	-0.34	0	-0.1	-0.87	-0.4	-0.85	-0.11	-0.2	0	-0.01	0.92
															-5.15	2.31	0.85	1.11	0.81	1.41	-0.29	-3.22	-0.68	-0.85	-0.18	-0.58	-0.35	0	-0.28	-0.21	-0.01	-0.69	0	-2.26	-0.98	-2.02	-0.05	0.55	0.66	0	-0.1	0.13	-1.4	3.15	-0.11	-0.2	0	-0.01	-2.08
															-5.05	0.31	-0.15	-1.89	1.81	0.41	-0.29	0.78	0.32	1.15	-0.18	0.42	0.65	0	-0.28	-0.21	-0.01	1.31	0	-0.26	-0.98	6.98	-0.05	-0.45	0.66	0	-0.1	0.13	0.6	0.15	-0.11	-0.2	0	-0.01	0.92
															-4.95	0.31	0.85	1.11	-1.19	-0.59	-0.29	-2.22	2.32	-0.85	-0.18	-0.58	0.65	0	-0.28	-0.21	-0.01	-0.69	0	-9.26	0.02	-1.02	-0.05	-4.45	0.66	0	0.9	-0.87	-0.4	-0.85	-0.11	-0.2	0	-0.01	0.92
															-4.85	-0.69	-0.15	2.11	-2.19	-0.59	-0.29	-0.22	-0.68	-0.85	1.82	1.42	-0.35	0	-0.28	-0.21	-0.01	-0.69	0	-1.26	0.02	-2.02	-0.05	-2.45	-0.34	0	-0.1	-0.87	-0.4	-0.85	-0.11	-0.2	0	-0.01	-1.08
															-4.75	-0.69	0.85	-5.89	0.81	-0.59	-0.29	2.78	-0.68	2.15	-0.18	1.42	-0.35	0	-0.28	0.79	-0.01	-0.69	0	0.74	0.02	3.98	-0.05	1.55	2.66	0	-0.1	-0.87	0.6	-0.85	-0.11	-0.2	0	-0.01	-0.08
															-4.65	0.31	-0.15	4.11	-0.19	3.41	-0.29	-1.22	1.32	-0.85	-0.18	0.42	-0.35	0	-0.28	-0.21	-0.01	-0.69	0	-1.26	0.02	-3.02	-0.05	1.55	-1.34	0	-0.1	-0.87	-1.4	2.15	-0.11	-0.2	0	-0.01	0.92
															-4.55	-0.69	-0.15	0.11	-1.19	1.41	0.71	2.78	2.32	-0.85	-0.18	0.42	-0.35	0	0.72	-0.21	-0.01	-0.69	0	3.74	-0.98	-0.02	-0.05	-2.45	1.66	0	-0.1	-0.87	-0.4	-1.85	-0.11	0.8	0	-0.01	-0.08
															-4.45	-0.69	0.85	0.11	0.81	-0.59	0.71	-0.22	-0.68	1.15	-0.18	-0.58	-0.35	0	0.72	-0.21	-0.01	0.31	0	-1.26	-0.98	0.98	-0.05	0.55	0.66	0	-0.1	-0.87	0.6	-2.85	-0.11	-0.2	0	-0.01	-2.08
															-4.35	0.31	1.85	0.11	0.81	-0.59	-0.29	1.78	1.32	0.15	-0.18	0.42	-0.35	0	-0.28	0.79	-0.01	-0.69	0	-3.26	0.02	-0.02	-0.05	-1.45	-0.34	0	-0.1	-0.87	0.6	-0.85	-0.11	-0.2	0	-0.01	-0.08
															-4.25	-0.69	0.85	-0.89	-0.19	0.41	-0.29	0.78	-0.68	-0.85	-0.18	1.42	-0.35	0	-0.28	-0.21	-0.01	1.31	0	1.74	0.02	1.98	-0.05	2.55	-1.34	0	-0.1	-0.87	1.6	-0.85	-0.11	-0.2	0	-0.01	-1.08
															-4.15	-0.69	-0.15	-1.89	-0.19	-0.59	1.71	1.78	1.32	0.15	-0.18	-0.58	-0.35	0	0.72	-0.21	-0.01	4.31	0	-1.26	0.02	-2.02	-0.05	0.55	-0.34	0	-0.1	-0.87	0.6	-1.85	-0.11	-0.2	0	-0.01	-1.08
															-4.05	-0.69	-0.15	2.11	1.81	4.41	-0.29	-2.22	2.32	-0.85	-0.18	0.42	0.65	0	-0.28	-0.21	-0.01	0.31	0	-1.26	1.02	1.98	-0.05	-1.45	-1.34	0	-0.1	0.13	-0.4	-0.85	-0.11	-0.2	0	-0.01	-1.08
															-3.95	-0.69	-1.15	-1.89	0.81	-0.59	-0.29	-1.22	1.32	1.15	-0.18	-0.58	-0.35	0	0.72	-0.21	-0.01	0.31	0	2.74	-0.98	-0.02	-0.05	-1.45	-1.34	0	-0.1	0.13	1.6	-0.85	0.89	-0.2	0	-0.01	-2.08
															-3.85	-0.69	1.85	0.11	0.81	1.41	-0.29	0.78	-1.68	-0.85	0.82	-0.58	0.65	0	-0.28	-0.21	-0.01	0.31	0	-0.26	-0.98	2.98	-0.05	2.55	-0.34	0	-0.1	-0.87	-0.4	1.15	-0.11	-0.2	0	-0.01	-0.08
															-3.75	-0.69	-1.15	-0.89	2.81	1.41	-0.29	0.78	-0.68	-0.85	0.82	-0.58	0.65	0	-0.28	-0.21	-0.01	-0.69	0	-4.26	0.02	-2.02	-0.05	1.55	0.66	0	-0.1	3.13	1.6	2.15	0.89	-0.2	0	-0.01	0.92
															-3.65	0.31	0.85	0.11	-1.19	0.41	-0.29	-0.22	1.32	0.15	-0.18	-0.58	-0.35	0	-0.28	-0.21	-0.01	-0.69	0	4.74	-0.98	-0.02	-0.05	-0.45	-0.34	0	-0.1	-0.87	0.6	1.15	-0.11	-0.2	0	-0.01	1.92
															-3.55	-0.69	-2.15	1.11	1.81	-1.59	-0.29	0.78	-0.68	0.15	-0.18	-0.58	-0.35	0	-0.28	-0.21	-0.01	-0.69	0	-1.26	-0.98	0.98	-0.05	1.55	-0.34	0	-0.1	2.13	-0.4	0.15	-0.11	-0.2	0	-0.01	-0.08
															-3.45	6.31	2.85	0.11	2.81	-0.59	0.71	-1.22	0.32	2.15	-0.18	-0.58	-0.35	0	-0.28	-0.21	-0.01	-0.69	0	3.74	-0.98	-0.02	-0.05	-1.45	0.66	0	-0.1	0.13	1.6	-1.85	-0.11	-0.2	0	0.99	-0.08
															-3.35	-0.69	-1.15	2.11	-1.19	-0.59	-0.29	0.78	-1.68	-1.85	-0.18	-0.58	1.65	0	-0.28	-0.21	-0.01	-0.69	0	6.74	-0.98	3.98	-0.05	1.55	-1.34	0	-0.1	1.13	-1.4	-0.85	-0.11	-0.2	0	-0.01	0.92
															-3.25	0.31	2.85	-0.89	-2.19	-0.59	-0.29	-0.22	1.32	-0.85	-0.18	0.42	-0.35	0	-0.28	-0.21	-0.01	-0.69	0	-1.26	-1.98	-2.02	-0.05	-1.45	0.66	0	-0.1	1.13	0.6	1.15	-0.11	-0.2	0	-0.01	1.92
															-3.15	0.31	-0.15	-0.89	-1.19	0.41	0.71	0.78	-0.68	3.15	-0.18	0.42	0.65	0	0.72	0.79	-0.01	-0.69	0	4.74	0.02	0.98	-0.05	2.55	-0.34	0	-0.1	0.13	1.6	-0.85	-0.11	-0.2	0	-0.01	-1.08
															-3.05	0.31	-1.15	1.11	-2.19	0.41	-0.29	0.78	1.32	2.15	-0.18	-0.58	-0.35	0	-0.28	-0.21	-0.01	0.31	0	-1.26	-0.98	-0.02	-0.05	-0.45	-1.34	0	-0.1	1.13	-1.4	-0.85	-0.11	-0.2	0	-0.01	-1.08
															-2.95	3.31	1.85	0.11	0.81	-1.59	-0.29	-0.22	-0.68	-0.85	-0.18	0.42	0.65	0	-0.28	-0.21	-0.01	-0.69	0	1.74	-0.98	-1.02	-0.05	-0.45	-0.34	0	-0.1	4.13	1.6	-0.85	-0.11	1.8	0	-0.01	-2.08
															-2.85	1.31	-1.15	-1.89	-2.19	0.41	-0.29	-0.22	0.32	0.15	-0.18	-0.58	-0.35	0	1.72	0.79	-0.01	0.31	0	0.74	-0.98	-0.02	-0.05	-0.45	-0.34	0	-0.1	-0.87	-1.4	1.15	0.89	-0.2	0	-0.01	-1.08
															-2.75	-0.69	-2.15	0.11	0.81	1.41	0.71	1.78	0.32	1.15	-0.18	-0.58	-0.35	0	-0.28	0.79	-0.01	-0.69	0	-3.26	0.02	-0.02	-0.05	-0.45	-1.34	0	0.9	1.13	-0.4	-0.85	-0.11	-0.2	0	-0.01	-1.08
															-2.65	0.31	1.85	3.11	-0.19	-2.59	-0.29	-0.22	-1.68	0.15	-0.18	0.42	-0.35	0	-0.28	-0.21	-0.01	2.31	0	11.74	0.02	-1.02	-0.05	-3.45	-0.34	0	0.9	0.13	-0.4	0.15	-0.11	-0.2	0	-0.01	1.92
															-2.55	-0.69	0.85	-1.89	-0.19	0.41	0.71	2.78	-1.68	-1.85	-0.18	-0.58	0.65	0	0.72	0.79	-0.01	1.31	0	-3.26	0.02	-3.02	-0.05	-1.45	-0.34	0	-0.1	-0.87	-0.4	1.15	-0.11	-0.2	0	-0.01	-1.08
															-2.45	-0.69	0.85	0.11	1.81	-0.59	-0.29	-1.22	-1.68	0.15	-0.18	-0.58	-0.35	0	-0.28	-0.21	-0.01	0.31	0	-3.26	-1.98	-0.02	-0.05	-1.45	-0.34	0	-0.1	-0.87	-0.4	0.15	-0.11	0.8	0	-0.01	-0.08
															-2.35	2.31	-0.15	1.11	0.81	-1.59	0.71	-0.22	2.32	-1.85	-0.18	-0.58	-0.35	0	-0.28	-0.21	-0.01	0.31	0	2.74	1.02	-2.02	-0.05	2.55	0.66	0	-0.1	-0.87	-1.4	4.15	-0.11	-0.2	0	-0.01	2.92
															-2.25	4.31	-0.15	-0.89	2.81	2.41	-0.29	-0.22	0.32	2.15	-0.18	3.42	-0.35	0	-0.28	-0.21	-0.01	0.31	0	-1.26	-1.98	2.98	-0.05	-0.45	0.66	0	-0.1	-0.87	-0.4	-0.85	-0.11	0.8	0	-0.01	-1.08
															-2.15	-0.69	0.85	0.11	-2.19	2.41	1.71	1.78	0.32	-1.85	-0.18	1.42	0.65	0	-0.28	-0.21	-0.01	1.31	0	5.74	0.02	2.98	-0.05	-3.45	-0.34	0	-0.1	2.13	-0.4	-2.85	-0.11	-0.2	0	-0.01	-1.08
															-2.05	-0.69	-0.15	-0.89	-3.19	0.41	-0.29	-1.22	0.32	0.15	-0.18	-0.58	-0.35	0	-0.28	-0.21	-0.01	-0.69	0	-7.26	-1.98	-1.02	-0.05	0.55	-0.34	0	-0.1	-0.87	-0.4	1.15	-0.11	-0.2	0	-0.01	-0.08
															-1.95	-0.69	0.85	0.11	0.81	1.41	-0.29	1.78	0.32	2.15	-0.18	-0.58	0.65	0	-0.28	-0.21	-0.01	-0.69	0	-0.26	0.02	-0.02	-0.05	-1.45	-0.34	0	-0.1	0.13	-1.4	-0.85	2.89	-0.2	0	-0.01	-1.08
															-1.85	0.31	-1.15	2.11	0.81	-1.59	-0.29	1.78	0.32	0.15	-0.18	1.42	0.65	0	0.72	0.79	0.99	-0.69	0	-1.26	-0.98	-0.02	-0.05	-1.45	-0.34	0	0.9	-0.87	1.6	-2.85	-0.11	0.8	0	-0.01	2.92
															-1.75	1.31	0.85	1.11	-0.19	-2.59	-0.29	1.78	2.32	-1.85	-0.18	1.42	-0.35	0	-0.28	-0.21	-0.01	-0.69	0	-5.26	1.02	4.98	-0.05	-1.45	1.66	0	-0.1	0.13	-0.4	0.15	-0.11	-0.2	0	-0.01	0.92
															-1.65	0.31	-0.15	1.11	-0.19	0.41	-0.29	0.78	0.32	-0.85	-0.18	0.42	0.65	0	0.72	-0.21	-0.01	-0.69	0	7.74	1.02	-1.02	-0.05	3.55	-0.34	0	-0.1	-0.87	1.6	0.15	-0.11	0.8	0	-0.01	-0.08
															-1.55	0.31	0.85	-0.89	-1.19	0.41	-0.29	-1.22	-0.68	-1.85	-0.18	-0.58	-0.35	0	0.72	-0.21	-0.01	-0.69	0	-2.26	1.02	-3.02	-0.05	-1.45	0.66	0	-0.1	1.13	0.6	-0.85	-0.11	0.8	0	-0.01	0.92
															-1.45	3.31	1.85	1.11	1.81	-2.59	-0.29	-1.22	0.32	-1.85	0.82	0.42	-0.35	0	-0.28	-0.21	-0.01	-0.69	0	3.74	0.02	-2.02	-0.05	-0.45	0.66	0	-0.1	1.13	-0.4	1.15	-0.11	-0.2	0	-0.01	-0.08
															-1.35	-0.69	-3.15	-0.89	-0.19	-1.59	-0.29	0.78	0.32	-1.85	-0.18	-0.58	-0.35	0	-0.28	-0.21	-0.01	1.31	0	4.74	3.02	4.98	-0.05	-4.45	1.66	0	-0.1	0.13	-0.4	4.15	-0.11	-0.2	0	-0.01	-1.08
															-1.25	1.31	-1.15	2.11	-0.19	0.41	-0.29	1.78	1.32	3.15	0.82	-0.58	-0.35	0	0.72	-0.21	-0.01	-0.69	0	-1.26	4.02	0.98	-0.05	1.55	-0.34	0	-0.1	1.13	0.6	-0.85	-0.11	-0.2	0	-0.01	0.92
															-1.15	0.31	2.85	-1.89	-0.19	-0.59	-0.29	-0.22	1.32	0.15	0.82	1.42	-0.35	0	-0.28	-0.21	-0.01	0.31	0	0.74	0.02	-1.02	-0.05	-0.45	-0.34	0	-0.1	-0.87	0.6	6.15	-0.11	-0.2	0	-0.01	-0.08
															-1.05	0.31	0.85	1.11	0.81	-0.59	0.71	-0.22	0.32	1.15	0.82	-0.58	-0.35	0	0.72	-0.21	-0.01	1.31	0	-0.26	4.02	-1.02	-0.05	1.55	2.66	0	-0.1	0.13	0.6	3.15	-0.11	-0.2	0	-0.01	-0.08
															-0.95	-0.69	-3.15	1.11	0.81	-0.59	-0.29	1.78	-1.68	-1.85	0.82	-0.58	-0.35	0	0.72	0.79	-0.01	0.31	0	2.74	2.02	-0.02	-0.05	0.55	1.66	0	-0.1	1.13	-0.4	-1.85	-0.11	-0.2	0	-0.01	0.92
															-0.85	-0.69	0.85	0.11	-0.19	-1.59	-0.29	0.78	1.32	1.15	-0.18	0.42	1.65	0	-0.28	-0.21	-0.01	-0.69	0	7.74	5.02	2.98	-0.05	1.55	1.66	0	-0.1	-0.87	1.6	-2.85	-0.11	-0.2	0	-0.01	-1.08
															-0.75	0.31	0.85	-2.89	0.81	0.41	-0.29	1.78	0.32	1.15	-0.18	-0.58	-0.35	0	-0.28	-0.21	-0.01	-0.69	0	-2.26	3.02	1.98	-0.05	-1.45	2.66	0	0.9	0.13	-0.4	2.15	-0.11	-0.2	0	-0.01	0.92
															-0.65	0.31	-1.15	2.11	-0.19	1.41	-0.29	1.78	0.32	-1.85	-0.18	-0.58	0.65	0	-0.28	-0.21	-0.01	-0.69	0	8.74	4.02	1.98	-0.05	0.55	2.66	0	-0.1	0.13	0.6	0.15	-0.11	-0.2	0	-0.01	-1.08
															-0.55	-0.69	1.85	-0.89	-1.19	0.41	-0.29	0.78	0.32	1.15	-0.18	-0.58	-0.35	0	-0.28	-0.21	-0.01	-0.69	0	0.74	4.02	0.98	-0.05	0.55	3.66	0	-0.1	-0.87	-1.4	1.15	-0.11	-0.2	0	-0.01	2.92
															-0.45	-0.69	-2.15	0.11	1.81	-0.59	-0.29	-0.22	-1.68	0.15	-0.18	-0.58	-0.35	0	-0.28	0.79	-0.01	0.31	0	1.74	3.02	-2.02	-0.05	0.55	-0.34	0	0.9	-0.87	0.6	1.15	-0.11	-0.2	0	-0.01	-0.08
															-0.35	-0.69	-0.15	-1.89	2.81	0.41	-0.29	2.78	-0.68	-0.85	-0.18	-0.58	-0.35	0	0.72	0.79	-0.01	-0.69	0	-4.26	-0.98	0.98	0.95	5.55	-0.34	0	-0.1	-0.87	-0.4	0.15	-0.11	0.8	0	-0.01	-1.08
															-0.25	0.31	0.85	0.11	-3.19	0.41	-0.29	0.78	-0.68	2.15	-0.18	-0.58	2.65	0	-0.28	-0.21	-0.01	-0.69	0	-0.26	2.02	0.98	-0.05	4.55	-0.34	0	-0.1	-0.87	-0.4	1.15	-0.11	-0.2	0	-0.01	-2.08
															-0.15	-0.69	-1.15	0.11	-1.19	-1.59	0.71	1.78	-0.68	-1.85	-0.18	-0.58	-0.35	0	-0.28	-0.21	-0.01	-0.69	0	1.74	4.02	-1.02	0.95	-1.45	-1.34	0	-0.1	-0.87	-0.4	0.15	-0.11	-0.2	0	-0.01	-0.08
															-0.05	-0.69	2.85	-0.89	-0.19	0.41	-0.29	1.78	0.32	0.15	-0.18	-0.58	-0.35	0	-0.28	-0.21	-0.01	2.31	0	1.74	1.02	0.98	-0.05	-2.45	-0.34	0	-0.1	1.13	-0.4	-2.85	-0.11	-0.2	0	-0.01	-0.08
															0.05	-0.69	-1.15	0.11	10.81	-2.59	-0.29	-1.22	-1.68	-0.85	9.82	0.42	0.65	0	2.72	-0.21	-0.01	24.31	1	11.74	36.02	11.98	0.95	6.55	-1.34	1	-0.1	1.13	1.6	4.15	0.89	7.8	0	0.99	8.92
															0.15	13.31	4.85	2.11	31.81	4.41	0.71	-2.22	0.32	3.15	2.82	7.42	3.65	0	7.72	5.79	-0.01	-0.69	0	18.74	38.02	16.98	2.95	2.55	4.66	0	-0.1	5.13	-0.4	-0.85	-0.11	2.8	0	1.99	7.92
															0.25	9.31	0.85	-2.89	2.81	2.41	0.71	2.78	1.32	3.15	0.82	0.42	1.65	0	0.72	2.79	-0.01	2.31	0	-2.26	16.02	11.98	-0.05	13.55	7.66	2	-0.1	3.13	-1.4	0.15	-0.11	1.8	0	0.99	8.92
															0.35	0.31	-1.15	4.11	0.81	0.41	0.71	5.78	2.32	3.15	0.82	0.42	0.65	0	0.72	-0.21	0.99	0.31	0	-0.26	16.02	14.98	-0.05	6.55	7.66	0	-0.1	-0.87	1.6	7.15	-0.11	-0.2	0	2.99	7.92
															0.45	6.31	2.85	0.11	7.81	0.41	-0.29	0.78	0.32	5.15	-0.18	-0.58	-0.35	0	-0.28	-0.21	-0.01	-0.69	0	1.74	18.02	3.98	0.95	9.55	4.66	0	0.9	2.13	-0.4	2.15	0.89	1.8	0	0.99	9.92
															0.55	6.31	-3.15	2.11	3.81	1.41	-0.29	-0.22	2.32	4.15	-0.18	-0.58	-0.35	0	-0.28	-0.21	-0.01	-0.69	0	2.74	16.02	6.98	0.95	7.55	9.66	0	0.9	0.13	1.6	0.15	-0.11	-0.2	0	0.99	8.92
															0.65	2.31	1.85	4.11	2.81	1.41	0.71	4.78	0.32	0.15	-0.18	0.42	-0.35	0	1.72	-0.21	-0.01	-0.69	0	1.74	22.02	2.98	-0.05	6.55	5.66	0	-0.1	4.13	0.6	-0.85	-0.11	2.8	0	0.99	8.92
															0.75	1.31	-0.15	3.11	8.81	2.41	-0.29	-0.22	1.32	0.15	-0.18	-0.58	-0.35	0	-0.28	-0.21	-0.01	-0.69	0	1.74	12.02	3.98	-0.05	9.55	4.66	0	-0.1	-0.87	-0.4	-0.85	-0.11	-0.2	0	-0.01	6.92
															0.85	2.31	0.85	2.11	4.81	0.41	-0.29	3.78	-0.68	0.15	0.82	0.42	-0.35	0	-0.28	-0.21	-0.01	1.31	1	-4.26	12.02	10.98	-0.05	4.55	3.66	0	0.9	0.13	-0.4	0.15	-0.11	-0.2	0	-0.01	7.92
															0.95	5.31	-1.15	1.11	3.81	2.41	0.71	2.78	2.32	1.15	-0.18	-0.58	-0.35	0	-0.28	-0.21	-0.01	0.31	0	6.74	14.02	2.98	-0.05	9.55	4.66	0	-0.1	2.13	0.6	2.15	-0.11	3.8	0	-0.01	6.92
															1.05	0.31	0.85	2.11	0.81	1.41	0.71	0.78	-1.68	-1.85	-0.18	-0.58	0.65	0	-0.28	-0.21	-0.01	0.31	0	5.74	12.02	0.98	-0.05	8.55	1.66	0	-0.1	0.13	0.6	-0.85	-0.11	2.8	1	-0.01	4.92
															1.15	0.31	-0.15	0.11	1.81	-1.59	0.71	2.78	2.32	0.15	1.82	-0.58	-0.35	0	-0.28	-0.21	-0.01	0.31	0	-0.26	13.02	1.98	-0.05	9.55	1.66	0	-0.1	0.13	-0.4	6.15	-0.11	0.8	0	-0.01	7.92
															1.25	0.31	1.85	1.11	4.81	-0.59	-0.29	3.78	0.32	0.15	0.82	-0.58	-0.35	0	0.72	-0.21	-0.01	0.31	0	-1.26	17.02	5.98	-0.05	1.55	3.66	0	-0.1	-0.87	2.6	1.15	-0.11	3.8	0	0.99	3.92
															1.35	2.31	-0.15	-0.89	2.81	-1.59	-0.29	-0.22	-1.68	0.15	-0.18	-0.58	-0.35	0	-0.28	-0.21	-0.01	0.31	0	2.74	10.02	0.98	0.95	8.55	-1.34	0	2.9	0.13	-1.4	1.15	-0.11	1.8	0	-0.01	3.92
															1.45	-0.69	-1.15	2.11	2.81	-0.59	-0.29	-0.22	2.32	-0.85	-0.18	-0.58	0.65	0	-0.28	-0.21	-0.01	-0.69	0	1.74	8.02	5.98	-0.05	5.55	-0.34	0	0.9	-0.87	1.6	7.15	-0.11	1.8	0	0.99	8.92
															1.55	-0.69	2.85	1.11	2.81	-0.59	-0.29	-2.22	-1.68	0.15	-0.18	-0.58	-0.35	0	-0.28	-0.21	-0.01	-0.69	0	6.74	12.02	0.98	-0.05	10.55	1.66	0	0.9	0.13	0.6	5.15	-0.11	-0.2	0	0.99	8.92
															1.65	-0.69	-1.15	1.11	2.81	-1.59	-0.29	0.78	1.32	-0.85	-0.18	0.42	-0.35	0	-0.28	-0.21	-0.01	-0.69	0	5.74	12.02	-1.02	-0.05	9.55	0.66	0	-0.1	-0.87	0.6	2.15	-0.11	2.8	0	-0.01	11.92
															1.75	-0.69	2.85	2.11	8.81	1.41	-0.29	1.78	-0.68	-0.85	-0.18	-0.58	-0.35	0	0.72	-0.21	-0.01	-0.69	0	-0.26	7.02	1.98	-0.05	1.55	1.66	0	-0.1	1.13	-1.4	-0.85	-0.11	-0.2	0	-0.01	3.92
															1.85	-0.69	-1.15	0.11	2.81	-3.59	-0.29	-1.22	-0.68	-0.85	0.82	-0.58	-0.35	0	-0.28	-0.21	-0.01	-0.69	0	-2.26	6.02	1.98	-0.05	5.55	-0.34	0	-0.1	-0.87	1.6	2.15	-0.11	0.8	0	0.99	4.92
															1.95	-0.69	-2.15	1.11	3.81	-0.59	-0.29	1.78	-0.68	0.15	-0.18	3.42	-0.35	0	-0.28	-0.21	-0.01	0.31	0	-6.26	12.02	4.98	-0.05	10.55	2.66	0	-0.1	0.13	-0.4	3.15	-0.11	-0.2	0	-0.01	3.92
															2.05	0.31	2.85	-0.89	3.81	1.41	0.71	1.78	-1.68	-0.85	0.82	1.42	-0.35	0	-0.28	-0.21	-0.01	0.31	0	-8.26	7.02	-0.02	-0.05	10.55	-1.34	0	-0.1	0.13	-0.4	-0.85	-0.11	0.8	0	-0.01	3.92
															2.15	-0.69	-0.15	0.11	2.81	0.41	-0.29	-0.22	-0.68	-0.85	-0.18	-0.58	-0.35	0	-0.28	-0.21	-0.01	0.31	0	-2.26	8.02	-1.02	0.95	4.55	0.66	0	-0.1	-0.87	0.6	3.15	-0.11	0.8	0	-0.01	5.92
															2.25	0.31	-1.15	0.11	2.81	-0.59	-0.29	-1.22	1.32	-0.85	0.82	-0.58	-0.35	0	-0.28	-0.21	-0.01	-0.69	0	-0.26	4.02	-1.02	-0.05	7.55	1.66	0	-0.1	0.13	0.6	4.15	-0.11	0.8	0	-0.01	4.92
															2.35	-0.69	-0.15	1.11	1.81	-3.59	0.71	-0.22	-1.68	0.15	-0.18	-0.58	0.65	0	0.72	-0.21	-0.01	0.31	0	-5.26	5.02	5.98	-0.05	7.55	-0.34	0	0.9	-0.87	-0.4	0.15	-0.11	0.8	0	-0.01	3.92
															2.45	-0.69	2.85	-2.89	1.81	0.41	-0.29	-1.22	-0.68	-1.85	-0.18	0.42	-0.35	0	0.72	-0.21	-0.01	0.31	0	0.74	7.02	-0.02	-0.05	2.55	-0.34	0	-0.1	-0.87	0.6	-2.85	-0.11	-0.2	0	-0.01	4.92
															2.55	-0.69	-0.15	2.11	4.81	1.41	-0.29	-1.22	-1.68	-1.85	-0.18	0.42	-0.35	0	-0.28	-0.21	-0.01	-0.69	0	-8.26	8.02	0.98	-0.05	8.55	1.66	0	-0.1	0.13	-1.4	-0.85	-0.11	2.8	0	-0.01	1.92
															2.65	-0.69	-0.15	0.11	1.81	-3.59	-0.29	-0.22	-0.68	0.15	-0.18	0.42	-0.35	0	-0.28	0.79	-0.01	-0.69	0	-7.26	11.02	-2.02	-0.05	5.55	1.66	0	-0.1	0.13	-1.4	2.15	-0.11	0.8	0	-0.01	6.92
															2.75	-0.69	0.85	1.11	5.81	0.41	-0.29	-0.22	0.32	1.15	-0.18	-0.58	-0.35	0	-0.28	-0.21	-0.01	-0.69	0	5.74	7.02	1.98	-0.05	5.55	1.66	0	-0.1	0.13	0.6	4.15	-0.11	0.8	0	0.99	4.92
															2.85	-0.69	0.85	0.11	5.81	-0.59	-0.29	-3.22	-0.68	1.15	-0.18	0.42	-0.35	0	0.72	-0.21	-0.01	-0.69	0	-0.26	9.02	1.98	-0.05	9.55	2.66	0	-0.1	3.13	-0.4	1.15	-0.11	1.8	0	-0.01	2.92
															2.95	-0.69	-2.15	-0.89	3.81	0.41	-0.29	-0.22	1.32	0.15	-0.18	-0.58	-0.35	0	-0.28	-0.21	-0.01	-0.69	0	0.74	10.02	0.98	-0.05	5.55	1.66	0	-0.1	0.13	0.6	2.15	-0.11	1.8	0	-0.01	6.92
															3.05	-0.69	-0.15	1.11	3.81	0.41	-0.29	-1.22	-0.68	-0.85	-0.18	-0.58	-0.35	0	0.72	-0.21	-0.01	-0.69	0	0.74	9.02	6.98	-0.05	6.55	1.66	0	-0.1	1.13	0.6	0.15	-0.11	1.8	0	-0.01	5.92
															3.15	0.31	0.85	1.11	5.81	-0.59	-0.29	-1.22	-0.68	2.15	-0.18	0.42	-0.35	0	-0.28	-0.21	-0.01	-0.69	0	-6.26	5.02	3.98	-0.05	3.55	-0.34	0	0.9	-0.87	1.6	2.15	-0.11	-0.2	0	0.99	4.92
															3.25	-0.69	-2.15	0.11	6.81	2.41	-0.29	-1.22	-0.68	-0.85	-0.18	1.42	-0.35	0	-0.28	-0.21	-0.01	-0.69	0	-11.26	8.02	1.98	-0.05	8.55	-0.34	0	0.9	0.13	-0.4	-0.85	-0.11	0.8	0	-0.01	4.92
															3.35	-0.69	0.85	2.11	4.81	1.41	-0.29	-0.22	-2.68	-0.85	-0.18	-0.58	-0.35	0	-0.28	-0.21	-0.01	-0.69	0	3.74	7.02	4.98	-0.05	6.55	0.66	0	-0.1	-0.87	0.6	3.15	-0.11	0.8	0	-0.01	0.92
															3.45	-0.69	1.85	1.11	3.81	-1.59	0.71	-0.22	-1.68	-0.85	-0.18	-0.58	-0.35	0	-0.28	1.79	-0.01	-0.69	0	4.74	9.02	4.98	-0.05	5.55	2.66	0	-0.1	0.13	-0.4	0.15	-0.11	0.8	0	-0.01	2.92
															3.55	-0.69	-2.15	-0.89	4.81	0.41	-0.29	-0.22	2.32	-1.85	-0.18	0.42	0.65	0	-0.28	-0.21	-0.01	-0.69	0	-0.26	3.02	1.98	-0.05	5.55	-0.34	0	-0.1	-0.87	0.6	2.15	-0.11	-0.2	0	-0.01	7.92
															3.65	-0.69	-0.15	3.11	2.81	-1.59	-0.29	-2.22	-0.68	1.15	-0.18	0.42	0.65	0	0.72	-0.21	-0.01	0.31	0	14.74	10.02	-3.02	-0.05	7.55	-0.34	0	0.9	0.13	0.6	3.15	-0.11	1.8	0	-0.01	4.92
															3.75	0.31	0.85	-2.89	4.81	1.41	-0.29	-0.22	-2.68	-0.85	-0.18	0.42	1.65	0	-0.28	-0.21	-0.01	-0.69	0	-6.26	4.02	1.98	-0.05	5.55	-1.34	0	-0.1	1.13	-0.4	2.15	-0.11	0.8	0	-0.01	4.92
															3.85	-0.69	-1.15	2.11	4.81	-1.59	-0.29	-0.22	0.32	-0.85	-0.18	-0.58	-0.35	0	0.72	-0.21	-0.01	0.31	0	-2.26	8.02	7.98	-0.05	4.55	-0.34	0	0.9	4.13	-0.4	2.15	-0.11	-0.2	0	-0.01	0.92
															3.95	-0.69	-1.15	1.11	4.81	-1.59	-0.29	-2.22	-1.68	-1.85	-0.18	-0.58	0.65	0	-0.28	-0.21	-0.01	0.31	0	-6.26	8.02	4.98	-0.05	5.55	3.66	0	-0.1	1.13	-1.4	0.15	-0.11	0.8	0	-0.01	4.92
															4.05	-0.69	1.85	1.11	6.81	-1.59	-0.29	0.78	-0.68	-0.85	0.82	-0.58	0.65	0	-0.28	-0.21	-0.01	-0.69	0	1.74	4.02	-1.02	-0.05	6.55	1.66	0	-0.1	1.13	1.6	-0.85	-0.11	1.8	0	-0.01	3.92
															4.15	-0.69	-2.15	0.11	5.81	-0.59	-0.29	-2.22	0.32	0.15	-0.18	1.42	-0.35	0	0.72	-0.21	-0.01	-0.69	0	-6.26	3.02	1.98	-0.05	6.55	0.66	0	-0.1	0.13	0.6	1.15	1.89	-0.2	0	-0.01	1.92
															4.25	-0.69	0.85	0.11	4.81	-0.59	-0.29	-1.22	-1.68	-0.85	-0.18	0.42	-0.35	0	-0.28	-0.21	-0.01	-0.69	0	-12.26	1.02	1.98	-0.05	6.55	0.66	0	-0.1	-0.87	-0.4	2.15	-0.11	-0.2	0	-0.01	3.92
															4.35	0.31	-0.15	0.11	2.81	-0.59	-0.29	-1.22	-2.68	-1.85	0.82	-0.58	-0.35	0	-0.28	-0.21	0.99	-0.69	1	14.74	9.02	4.98	-0.05	6.55	0.66	0	1.9	1.13	-0.4	-0.85	-0.11	-0.2	0	-0.01	5.92
															4.45	-0.69	-1.15	1.11	3.81	-1.59	-0.29	-1.22	-0.68	-1.85	-0.18	-0.58	0.65	0	1.72	-0.21	-0.01	0.31	0	5.74	5.02	10.98	-0.05	4.55	2.66	0	-0.1	-0.87	1.6	4.15	-0.11	0.8	0	-0.01	2.92
															4.55	0.31	-0.15	2.11	2.81	-1.59	0.71	-2.22	-0.68	-0.85	-0.18	-0.58	-0.35	0	-0.28	-0.21	-0.01	-0.69	0	0.74	1.02	3.98	-0.05	6.55	0.66	0	-0.1	1.13	0.6	2.15	-0.11	-0.2	0	-0.01	0.92
															4.65	-0.69	1.85	2.11	5.81	1.41	-0.29	-1.22	0.32	1.15	0.82	0.42	-0.35	0	-0.28	-0.21	-0.01	-0.69	0	5.74	3.02	4.98	-0.05	8.55	0.66	0	-0.1	3.13	0.6	0.15	-0.11	0.8	0	-0.01	6.92
															4.75	1.31	-1.15	0.11	5.81	-1.59	-0.29	-2.22	-1.68	1.15	-0.18	0.42	-0.35	0	-0.28	-0.21	-0.01	-0.69	0	3.74	8.02	0.98	-0.05	1.55	1.66	0	-0.1	2.13	-0.4	2.15	-0.11	-0.2	0	-0.01	0.92
															4.85	1.31	-1.15	3.11	7.81	-0.59	-0.29	1.78	2.32	-0.85	-0.18	-0.58	3.65	0	-0.28	-0.21	-0.01	-0.69	0	-3.26	2.02	-1.02	-0.05	5.55	0.66	0	-0.1	0.13	-0.4	0.15	-0.11	-0.2	0	-0.01	1.92
															4.95	2.31	1.85	-1.89	2.81	2.41	-0.29	-0.22	0.32	-0.85	-0.18	1.42	1.65	0	0.72	0.79	-0.01	-0.69	0	2.74	6.02	1.98	-0.05	3.55	1.66	0	-0.1	2.13	1.6	-1.85	-0.11	1.8	0	-0.01	0.92
															5.05	0.31	1.85	4.11	3.81	-0.59	-0.29	0.78	-0.68	1.15	-0.18	-0.58	-0.35	0	-0.28	-0.21	-0.01	-0.69	0	1.74	3.02	1.98	-0.05	5.55	0.66	0	-0.1	0.13	-1.4	1.15	-0.11	1.8	0	-0.01	2.92
															5.15	2.31	-2.15	1.11	3.81	0.41	1.71	-2.22	2.32	1.15	-0.18	-0.58	-0.35	0	-0.28	0.79	-0.01	-0.69	0	-8.26	4.02	-0.02	-0.05	3.55	3.66	0	0.9	2.13	-1.4	2.15	0.89	0.8	0	-0.01	1.92
															5.25	-0.69	3.85	2.11	4.81	0.41	0.71	-1.22	-0.68	-0.85	-0.18	2.42	-0.35	0	0.72	-0.21	-0.01	-0.69	0	6.74	2.02	0.98	-0.05	2.55	-0.34	0	-0.1	1.13	-0.4	6.15	-0.11	0.8	0	-0.01	1.92
															5.35	-0.69	-2.15	3.11	5.81	-2.59	-0.29	-2.22	0.32	0.15	-0.18	1.42	0.65	0	-0.28	-0.21	-0.01	0.31	0	-4.26	3.02	3.98	0.95	8.55	0.66	0	-0.1	-0.87	-0.4	0.15	-0.11	1.8	0	-0.01	0.92
															5.45	0.31	0.85	-1.89	2.81	-0.59	0.71	2.78	1.32	0.15	0.82	1.42	0.65	0	-0.28	-0.21	-0.01	-0.69	0	1.74	3.02	1.98	-0.05	1.55	-0.34	0	-0.1	0.13	-0.4	2.15	-0.11	-0.2	0	-0.01	-1.08
															5.55	-0.69	-0.15	1.11	4.81	-0.59	-0.29	-2.22	4.32	2.15	-0.18	-0.58	0.65	0	0.72	-0.21	-0.01	-0.69	0	-1.26	2.02	-0.02	-0.05	4.55	1.66	0	-0.1	1.13	-0.4	-0.85	-0.11	0.8	0	-0.01	4.92
															5.65	-0.69	-1.15	1.11	3.81	1.41	0.71	0.78	0.32	2.15	-0.18	0.42	-0.35	0	-0.28	-0.21	-0.01	1.31	1	-7.26	4.02	3.98	-0.05	2.55	-0.34	0	-0.1	1.13	-0.4	0.15	-0.11	-0.2	0	-0.01	0.92
															5.75	-0.69	-0.15	-0.89	2.81	-2.59	-0.29	-0.22	-2.68	-0.85	0.82	-0.58	-0.35	0	-0.28	-0.21	-0.01	-0.69	0	-6.26	2.02	3.98	0.95	2.55	1.66	0	-0.1	0.13	-0.4	1.15	0.89	2.8	0	-0.01	4.92
															5.85	-0.69	0.85	4.11	4.81	-2.59	-0.29	-3.22	0.32	0.15	-0.18	-0.58	-0.35	0	-0.28	-0.21	-0.01	-0.69	0	-1.26	2.02	-0.02	-0.05	7.55	3.66	0	-0.1	-0.87	-1.4	3.15	-0.11	0.8	0	-0.01	4.92
															5.95	-0.69	0.85	1.11	4.81	-0.59	-0.29	0.78	-0.68	2.15	-0.18	0.42	-0.35	0	-0.28	-0.21	-0.01	-0.69	0	-5.26	0.02	-0.02	-0.05	2.55	-0.34	0	-0.1	-0.87	2.6	1.15	-0.11	-0.2	0	-0.01	4.92
															6.05	-0.69	0.85	-0.89	6.81	-0.59	-0.29	-1.22	-0.68	-0.85	1.82	-0.58	-0.35	0	0.72	-0.21	-0.01	-0.69	0	3.74	3.02	-3.02	-0.05	1.55	-0.34	0	-0.1	1.13	-1.4	1.15	-0.11	0.8	0	-0.01	3.92
															6.15	-0.69	-0.15	2.11	3.81	1.41	-0.29	-2.22	-1.68	-0.85	-0.18	2.42	0.65	0	-0.28	-0.21	-0.01	-0.69	0	7.74	4.02	1.98	-0.05	5.55	3.66	0	-0.1	-0.87	0.6	4.15	0.89	-0.2	0	-0.01	2.92
															6.25	-0.69	1.85	0.11	5.81	-1.59	0.71	0.78	2.32	-1.85	-0.18	-0.58	-0.35	0	-0.28	-0.21	-0.01	0.31	0	6.74	1.02	0.98	-0.05	3.55	1.66	0	-0.1	0.13	-0.4	3.15	-0.11	1.8	0	-0.01	2.92
															6.35	-0.69	-2.15	2.11	6.81	-0.59	-0.29	-0.22	-1.68	0.15	-0.18	-0.58	0.65	0	-0.28	-0.21	-0.01	-0.69	0	4.74	4.02	-0.02	-0.05	2.55	0.66	0	-0.1	-0.87	-0.4	-1.85	-0.11	0.8	0	-0.01	2.92
															6.45	0.31	2.85	0.11	4.81	-1.59	-0.29	-0.22	-1.68	0.15	-0.18	0.42	0.65	0	-0.28	0.79	-0.01	0.31	0	-1.26	3.02	5.98	-0.05	6.55	2.66	0	-0.1	-0.87	-0.4	-1.85	-0.11	-0.2	0	-0.01	5.92
															6.55	-0.69	0.85	1.11	2.81	-2.59	-0.29	-0.22	0.32	0.15	-0.18	-0.58	-0.35	0	-0.28	-0.21	-0.01	0.31	0	1.74	3.02	1.98	-0.05	3.55	1.66	0	-0.1	-0.87	-0.4	-1.85	-0.11	1.8	0	-0.01	-0.08
															6.65	-0.69	1.85	3.11	4.81	-1.59	-0.29	-0.22	0.32	-0.85	-0.18	-0.58	-0.35	0	1.72	-0.21	-0.01	-0.69	0	-6.26	1.02	-1.02	-0.05	4.55	0.66	0	0.9	-0.87	-1.4	0.15	-0.11	0.8	0	-0.01	4.92
															6.75	-0.69	-1.15	-1.89	4.81	-0.59	-0.29	-0.22	1.32	-0.85	-0.18	0.42	3.65	0	-0.28	-0.21	-0.01	0.31	0	3.74	4.02	3.98	-0.05	4.55	0.66	0	-0.1	3.13	0.6	0.15	0.89	-0.2	0	-0.01	-0.08
															6.85	-0.69	2.85	1.11	0.81	0.41	0.71	-1.22	-0.68	3.15	0.82	-0.58	-0.35	0	-0.28	-0.21	-0.01	-0.69	0	-1.26	2.02	-0.02	-0.05	0.55	2.66	0	0.9	-0.87	-0.4	-0.85	-0.11	-0.2	0	-0.01	7.92
															6.95	0.31	-1.15	3.11	7.81	-0.59	-0.29	1.78	-0.68	0.15	-0.18	0.42	-0.35	0	-0.28	0.79	-0.01	-0.69	0	2.74	4.02	-0.02	-0.05	3.55	1.66	0	-0.1	-0.87	-1.4	-0.85	-0.11	0.8	0	-0.01	1.92
															7.05	-0.69	1.85	1.11	5.81	0.41	-0.29	-1.22	0.32	-0.85	-0.18	0.42	-0.35	0	-0.28	-0.21	-0.01	0.31	0	-3.26	5.02	-0.02	-0.05	2.55	1.66	0	-0.1	1.13	0.6	3.15	-0.11	1.8	0	-0.01	3.92
															7.15	-0.69	-2.15	1.11	3.81	-0.59	-0.29	-0.22	-0.68	-1.85	0.82	-0.58	0.65	0	-0.28	-0.21	-0.01	-0.69	0	10.74	3.02	4.98	-0.05	4.55	1.66	0	-0.1	-0.87	0.6	2.15	0.89	0.8	0	-0.01	5.92
															7.25	1.31	2.85	1.11	3.81	1.41	-0.29	-2.22	0.32	-0.85	-0.18	-0.58	-0.35	0	-0.28	-0.21	-0.01	-0.69	0	2.74	2.02	-5.02	-0.05	0.55	0.66	0	-0.1	-0.87	-0.4	-0.85	-0.11	0.8	0	-0.01	4.92
															7.35	-0.69	-1.15	3.11	3.81	-0.59	-0.29	-0.22	-2.68	-0.85	-0.18	0.42	-0.35	0	-0.28	-0.21	-0.01	0.31	0	4.74	0.02	1.98	0.95	3.55	0.66	0	-0.1	-0.87	-0.4	1.15	-0.11	-0.2	0	-0.01	0.92
															7.45	0.31	-0.15	1.11	4.81	-2.59	0.71	0.78	1.32	2.15	-0.18	-0.58	3.65	0	-0.28	0.79	-0.01	-0.69	0	3.74	2.02	-3.02	-0.05	7.55	0.66	0	-0.1	1.13	0.6	-0.85	0.89	0.8	0	-0.01	0.92
															7.55	2.31	-1.15	0.11	5.81	-0.59	-0.29	-0.22	1.32	3.15	-0.18	-0.58	0.65	0	-0.28	-0.21	-0.01	-0.69	0	2.74	0.02	4.98	-0.05	3.55	1.66	0	-0.1	0.13	-0.4	2.15	0.89	1.8	0	-0.01	2.92
															7.65	0.31	-0.15	1.11	0.81	-0.59	-0.29	-3.22	-0.68	1.15	-0.18	1.42	-0.35	0	-0.28	0.79	-0.01	-0.69	0	3.74	2.02	-2.02	0.95	4.55	1.66	0	0.9	-0.87	-0.4	2.15	-0.11	1.8	0	-0.01	1.92
															7.75	-0.69	-1.15	4.11	4.81	-0.59	-0.29	-0.22	0.32	1.15	-0.18	0.42	0.65	0	0.72	0.79	-0.01	-0.69	0	1.74	3.02	1.98	-0.05	6.55	2.66	0	-0.1	-0.87	-0.4	-1.85	-0.11	0.8	0	-0.01	0.92
															7.85	9.31	-0.15	1.11	5.81	1.41	2.71	1.78	4.32	1.15	0.82	0.42	-0.35	0	-0.28	-0.21	-0.01	0.31	0	2.74	1.02	-3.02	-0.05	5.55	0.66	0	-0.1	1.13	-0.4	1.15	-0.11	0.8	0	-0.01	4.92
															7.95	-0.69	0.85	2.11	4.81	0.41	-0.29	2.78	2.32	-0.85	-0.18	-0.58	-0.35	0	-0.28	-0.21	-0.01	-0.69	0	3.74	6.02	-2.02	-0.05	1.55	-0.34	0	0.9	-0.87	0.6	1.15	0.89	0.8	0	-0.01	-0.08
															8.05	0.31	-1.15	1.11	4.81	-1.59	-0.29	-0.22	-1.68	-0.85	-0.18	0.42	-0.35	0	-0.28	-0.21	-0.01	-0.69	0	-0.26	1.02	-0.02	-0.05	4.55	0.66	0	0.9	-0.87	-0.4	0.15	-0.11	-0.2	0	-0.01	-1.08
															8.15	1.31	-0.15	2.11	5.81	-0.59	0.71	-1.22	2.32	1.15	0.82	0.42	-0.35	0	-0.28	-0.21	-0.01	-0.69	0	2.74	1.02	2.98	-0.05	5.55	-0.34	0	-0.1	-0.87	-0.4	0.15	0.89	0.8	0	-0.01	1.92
															8.25	0.31	-0.15	-1.89	5.81	0.41	0.71	1.78	1.32	-0.85	-0.18	-0.58	-0.35	0	-0.28	-0.21	-0.01	-0.69	0	9.74	1.02	-0.02	-0.05	2.55	-0.34	0	-0.1	0.13	1.6	3.15	-0.11	0.8	0	-0.01	0.92
															8.35	-0.69	0.85	3.11	3.81	-2.59	-0.29	-0.22	1.32	2.15	-0.18	0.42	1.65	0	-0.28	0.79	-0.01	-0.69	0	3.74	0.02	0.98	-0.05	3.55	-0.34	0	-0.1	-0.87	-1.4	-0.85	-0.11	0.8	0	-0.01	0.92
															8.45	-0.69	0.85	1.11	5.81	-1.59	-0.29	3.78	0.32	0.15	-0.18	0.42	-0.35	0	-0.28	-0.21	0.99	1.31	0	-4.26	2.02	0.98	-0.05	4.55	0.66	0	-0.1	0.13	-1.4	0.15	-0.11	-0.2	0	0.99	7.92
															8.55	-0.69	-0.15	-0.89	3.81	0.41	0.71	-1.22	0.32	-1.85	0.82	0.42	1.65	0	-0.28	-0.21	-0.01	0.31	0	-6.26	3.02	-0.02	-0.05	4.55	2.66	0	-0.1	-0.87	1.6	4.15	-0.11	-0.2	0	-0.01	1.92
															8.65	-0.69	2.85	3.11	3.81	-0.59	-0.29	-2.22	0.32	1.15	-0.18	-0.58	2.65	0	-0.28	-0.21	-0.01	-0.69	0	-4.26	1.02	1.98	-0.05	0.55	-1.34	0	-0.1	0.13	-0.4	1.15	-0.11	-0.2	0	-0.01	3.92
															8.75	-0.69	-0.15	1.11	5.81	0.41	-0.29	-0.22	-1.68	-1.85	-0.18	-0.58	0.65	0	0.72	-0.21	-0.01	-0.69	0	1.74	5.02	-0.02	-0.05	1.55	1.66	0	-0.1	0.13	0.6	-1.85	-0.11	-0.2	0	-0.01	5.92
															8.85	0.31	-0.15	0.11	3.81	0.41	-0.29	0.78	0.32	0.15	-0.18	-0.58	-0.35	0	-0.28	-0.21	-0.01	-0.69	0	-0.26	0.02	-2.02	-0.05	2.55	2.66	0	-0.1	-0.87	-0.4	-0.85	-0.11	0.8	0	-0.01	2.92
															8.95	-0.69	-0.15	2.11	2.81	-0.59	-0.29	-1.22	1.32	-0.85	-0.18	0.42	0.65	0	-0.28	-0.21	-0.01	0.31	0	-5.26	-0.98	-1.02	-0.05	3.55	1.66	0	-0.1	0.13	0.6	3.15	-0.11	-0.2	0	-0.01	0.92
															9.05	-0.69	0.85	2.11	7.81	-1.59	-0.29	-2.22	-1.68	-1.85	-0.18	1.42	-0.35	0	-0.28	-0.21	-0.01	-0.69	0	6.74	2.02	1.98	-0.05	4.55	0.66	0	0.9	0.13	2.6	2.15	-0.11	1.8	0	-0.01	0.92
															9.15	-0.69	1.85	-1.89	3.81	1.41	-0.29	-0.22	-0.68	-0.85	-0.18	0.42	-0.35	0	-0.28	-0.21	-0.01	-0.69	0	0.74	2.02	3.98	-0.05	3.55	3.66	0	-0.1	2.13	0.6	-1.85	-0.11	1.8	1	-0.01	3.92
															9.25	-0.69	0.85	2.11	6.81	-1.59	-0.29	-0.22	0.32	0.15	-0.18	-0.58	-0.35	0	-0.28	-0.21	-0.01	-0.69	0	4.74	0.02	2.98	-0.05	4.55	-1.34	0	0.9	2.13	-1.4	0.15	-0.11	-0.2	0	-0.01	2.92
															9.35	-0.69	-1.15	1.11	6.81	0.41	-0.29	-1.22	1.32	-0.85	-0.18	-0.58	-0.35	0	-0.28	-0.21	-0.01	-0.69	0	4.74	2.02	-0.02	-0.05	4.55	4.66	0	-0.1	0.13	0.6	0.15	-0.11	0.8	0	-0.01	1.92
															9.45	-0.69	-1.15	1.11	2.81	0.41	-0.29	-1.22	-1.68	1.15	0.82	0.42	-0.35	0	-0.28	-0.21	-0.01	-0.69	0	3.74	-0.98	3.98	-0.05	1.55	1.66	0	-0.1	3.13	-0.4	0.15	-0.11	-0.2	0	0.99	3.92
															9.55	-0.69	3.85	0.11	2.81	0.41	-0.29	-0.22	-2.68	1.15	-0.18	0.42	-0.35	0	-0.28	-0.21	-0.01	-0.69	0	4.74	-0.98	1.98	1.95	2.55	1.66	0	0.9	-0.87	0.6	2.15	-0.11	0.8	0	-0.01	3.92
															9.65	0.31	-2.15	3.11	-1.19	-0.59	-0.29	-0.22	1.32	2.15	-0.18	0.42	-0.35	0	-0.28	-0.21	-0.01	-0.69	0	-6.26	5.02	-4.02	-0.05	4.55	2.66	0	-0.1	1.13	-1.4	2.15	-0.11	2.8	0	-0.01	1.92
															9.75	-0.69	1.85	0.11	5.81	-0.59	-0.29	-1.22	0.32	0.15	-0.18	-0.58	-0.35	0	-0.28	-0.21	0.99	1.31	0	8.74	-1.98	-0.02	0.95	4.55	2.66	0	-0.1	-0.87	-0.4	1.15	1.89	-0.2	0	-0.01	0.92
															9.85	-0.69	-0.15	-0.89	4.81	-0.59	-0.29	2.78	0.32	-0.85	0.82	-0.58	-0.35	0	-0.28	0.79	-0.01	0.31	0	-1.26	3.02	2.98	-0.05	3.55	1.66	0	-0.1	-0.87	0.6	-0.85	-0.11	-0.2	0	-0.01	0.92
															9.95	0.31	0.85	1.11	4.81	-1.59	-0.29	-0.22	0.32	-0.85	-0.18	0.42	-0.35	0	-0.28	-0.21	-0.01	-0.69	0	3.74	2.02	-0.02	-0.05	5.55	3.66	0	-0.1	0.13	-1.4	0.15	0.89	0.8	0	-0.01	1.92
															10.05	-0.69	1.85	1.11	6.81	1.41	-0.29	-0.22	-1.68	1.15	0.82	0.42	1.65	0	-0.28	5.79	-0.01	-0.69	0	-15.26	0.02	-2.02	-0.05	0.55	1.66	0	-0.1	5.13	0.6	-0.85	0.89	3.8	0	1.99	0.92
															10.15	0.31	-0.15	1.11	7.81	-1.59	-0.29	-3.22	-0.68	-0.85	5.82	16.42	0.65	0	1.72	1.79	-0.01	1.31	0	-12.26	1.02	-2.02	-0.05	-5.45	7.66	0	-0.1	4.13	2.6	-3.85	-0.11	0.8	0	5.99	-2.08
															10.25	3.31	0.85	1.11	5.81	-0.59	-0.29	-2.22	-2.68	1.15	0.82	11.42	1.65	0	0.72	5.79	-0.01	-0.69	0	-2.26	2.02	3.98	-0.05	3.55	1.66	0	-0.1	1.13	4.6	-1.85	-0.11	0.8	0	2.99	-2.08
															10.35	0.31	0.85	2.11	4.81	-0.59	0.71	-2.22	-1.68	-0.85	2.82	2.42	1.65	0	-0.28	0.79	-0.01	-0.69	0	-2.26	3.02	2.98	-0.05	6.55	4.66	0	-0.1	1.13	-0.4	-2.85	-0.11	-0.2	1	-0.01	-2.08
															10.45	-0.69	-0.15	-0.89	3.81	-2.59	-0.29	-1.22	0.32	-1.85	0.82	5.42	1.65	0	-0.28	0.79	-0.01	-0.69	0	0.74	1.02	-1.02	-0.05	4.55	1.66	0	-0.1	-0.87	-0.4	-1.85	0.89	-0.2	0	0.99	-2.08
															10.55	0.31	-0.15	1.11	1.81	0.41	0.71	0.78	1.32	-0.85	1.82	3.42	2.65	0	-0.28	-0.21	-0.01	-0.69	0	-1.26	5.02	2.98	-0.05	4.55	3.66	0	-0.1	-0.87	-1.4	-1.85	0.89	-0.2	0	-0.01	-2.08
															10.65	1.31	0.85	2.11	9.81	-0.59	1.71	-1.22	-1.68	-0.85	-0.18	0.42	2.65	0	-0.28	-0.21	-0.01	-0.69	0	3.74	4.02	1.98	-0.05	-0.45	3.66	0	-0.1	0.13	-1.4	-0.85	-0.11	1.8	0	-0.01	-1.08
															10.75	-0.69	-0.15	0.11	6.81	0.41	3.71	-1.22	0.32	0.15	-0.18	-0.58	0.65	0	0.72	-0.21	-0.01	-0.69	0	-3.26	3.02	3.98	-0.05	3.55	1.66	0	-0.1	-0.87	-0.4	-2.85	-0.11	-0.2	0	-0.01	-2.08
															10.85	2.31	0.85	0.11	5.81	1.41	-0.29	-0.22	-0.68	-1.85	-0.18	2.42	1.65	0	0.72	-0.21	-0.01	-0.69	0	-4.26	7.02	3.98	-0.05	5.55	2.66	0	-0.1	1.13	-0.4	-1.85	-0.11	0.8	0	-0.01	-2.08
															10.95	3.31	1.85	0.11	4.81	2.41	-0.29	-0.22	2.32	-0.85	0.82	0.42	-0.35	0	-0.28	-0.21	-0.01	-0.69	0	-0.26	2.02	1.98	-0.05	1.55	4.66	0	-0.1	0.13	-0.4	-1.85	0.89	0.8	0	-0.01	-2.08
															11.05	-0.69	-0.15	2.11	4.81	-1.59	0.71	0.78	-0.68	2.15	-0.18	0.42	-0.35	0	-0.28	0.79	-0.01	-0.69	0	-9.26	8.02	-2.02	-0.05	1.55	3.66	0	-0.1	-0.87	-0.4	-2.85	-0.11	1.8	0	-0.01	-2.08
															11.15	0.31	1.85	2.11	3.81	1.41	1.71	-3.22	3.32	-0.85	0.82	-0.58	-0.35	0	0.72	-0.21	-0.01	-0.69	0	2.74	3.02	-4.02	-0.05	2.55	1.66	0	-0.1	1.13	-0.4	-2.85	-0.11	0.8	0	-0.01	-2.08
															11.25	-0.69	-1.15	-1.89	5.81	1.41	-0.29	-1.22	0.32	1.15	-0.18	-0.58	-0.35	0	-0.28	-0.21	-0.01	1.31	0	2.74	3.02	2.98	-0.05	-1.45	2.66	0	0.9	0.13	-1.4	-2.85	-0.11	1.8	0	-0.01	-2.08
															11.35	-0.69	1.85	2.11	5.81	2.41	-0.29	0.78	4.32	-0.85	-0.18	-0.58	-0.35	0	-0.28	-0.21	-0.01	-0.69	0	-7.26	2.02	-0.02	-0.05	1.55	5.66	0	0.9	0.13	0.6	-3.85	-0.11	-0.2	0	-0.01	-2.08
															11.45	-0.69	-1.15	1.11	5.81	-0.59	0.71	-2.22	2.32	-0.85	-0.18	0.42	-0.35	0	0.72	0.79	-0.01	-0.69	0	-5.26	7.02	0.98	-0.05	6.55	4.66	0	-0.1	-0.87	-1.4	-2.85	-0.11	-0.2	0	-0.01	-2.08
															11.55	-0.69	-0.15	-0.89	1.81	2.41	-0.29	-0.22	-0.68	2.15	-0.18	-0.58	-0.35	0	0.72	-0.21	-0.01	-0.69	0	-6.26	6.02	-5.02	-0.05	0.55	2.66	0	-0.1	-0.87	-0.4	0.15	-0.11	-0.2	0	-0.01	-2.08
															11.65	-0.69	0.85	0.11	5.81	-1.59	-0.29	0.78	0.32	-1.85	-0.18	-0.58	0.65	0	-0.28	-0.21	-0.01	-0.69	0	2.74	8.02	3.98	-0.05	0.55	5.66	0	-0.1	-0.87	-0.4	-3.85	-0.11	1.8	0	-0.01	-2.08
															11.75	-0.69	0.85	3.11	2.81	-0.59	0.71	-0.22	0.32	1.15	0.82	-0.58	-0.35	0	-0.28	-0.21	-0.01	-0.69	0	-0.26	1.02	5.98	-0.05	3.55	3.66	0	-0.1	0.13	0.6	1.15	-0.11	3.8	0	-0.01	-1.08
															11.85	-0.69	-2.15	-3.89	5.81	0.41	-0.29	-1.22	0.32	-0.85	-0.18	-0.58	-0.35	0	-0.28	0.79	-0.01	-0.69	0	-4.26	5.02	-4.02	-0.05	0.55	3.66	0	-0.1	0.13	1.6	0.15	-0.11	-0.2	0	-0.01	-2.08
															11.95	-0.69	0.85	2.11	5.81	1.41	-0.29	-1.22	-0.68	-1.85	0.82	-0.58	-0.35	0	0.72	-0.21	-0.01	-0.69	0	-5.26	7.02	1.98	-0.05	2.55	3.66	0	-0.1	0.13	-0.4	-2.85	0.89	-0.2	0	-0.01	-1.08
															12.05	-0.69	1.85	0.11	4.81	-2.59	-0.29	-0.22	1.32	-1.85	0.82	-0.58	-0.35	0	0.72	0.79	-0.01	-0.69	0	-6.26	6.02	-0.02	-0.05	-0.45	5.66	0	-0.1	0.13	-0.4	2.15	0.89	1.8	0	0.99	-2.08
															12.15	-0.69	-0.15	-0.89	2.81	-0.59	-0.29	-0.22	-2.68	-0.85	-0.18	-0.58	0.65	0	-0.28	-0.21	-0.01	-0.69	0	-2.26	5.02	0.98	-0.05	-0.45	0.66	0	0.9	0.13	-1.4	-2.85	-0.11	2.8	0	-0.01	-2.08
															12.25	-0.69	1.85	3.11	4.81	-1.59	-0.29	-1.22	-1.68	-0.85	1.82	-0.58	-0.35	0	-0.28	-0.21	-0.01	0.31	0	0.74	2.02	-2.02	0.95	2.55	6.66	0	-0.1	-0.87	-0.4	-0.85	-0.11	-0.2	0	-0.01	-2.08
															12.35	-0.69	-0.15	0.11	1.81	1.41	-0.29	-1.22	1.32	-0.85	-0.18	0.42	0.65	0	-0.28	-0.21	-0.01	-0.69	0	0.74	6.02	-5.02	-0.05	0.55	3.66	0	0.9	6.13	-0.4	-0.85	-0.11	0.8	0	-0.01	-2.08
															12.45	-0.69	0.85	1.11	3.81	1.41	-0.29	-0.22	-1.68	-1.85	-0.18	0.42	-0.35	0	-0.28	0.79	-0.01	-0.69	0	7.74	0.02	-2.02	-0.05	2.55	-0.34	0	-0.1	5.13	0.6	0.15	-0.11	0.8	0	0.99	-2.08
															12.55	-0.69	-1.15	0.11	4.81	-3.59	-0.29	-2.22	-0.68	-1.85	-0.18	0.42	-0.35	0	-0.28	-0.21	-0.01	1.31	0	-7.26	2.02	-0.02	-0.05	-1.45	0.66	0	-0.1	-0.87	-0.4	-0.85	-0.11	1.8	0	-0.01	-2.08
															12.65	1.31	1.85	2.11	4.81	0.41	-0.29	-0.22	-1.68	-1.85	-0.18	1.42	0.65	0	-0.28	-0.21	-0.01	0.31	0	0.74	1.02	1.98	-0.05	4.55	2.66	0	-0.1	1.13	-1.4	-0.85	-0.11	0.8	0	-0.01	-2.08
															12.75	-0.69	0.85	1.11	5.81	0.41	-0.29	-0.22	-0.68	-1.85	-0.18	0.42	-0.35	0	-0.28	-0.21	-0.01	-0.69	0	3.74	2.02	2.98	-0.05	1.55	3.66	0	-0.1	0.13	0.6	-3.85	-0.11	0.8	0	-0.01	-2.08
															12.85	-0.69	1.85	2.11	4.81	-0.59	-0.29	-2.22	-1.68	0.15	-0.18	-0.58	-0.35	0	1.72	-0.21	-0.01	0.31	0	-0.26	1.02	2.98	-0.05	0.55	1.66	0	-0.1	0.13	0.6	-2.85	-0.11	-0.2	0	-0.01	-2.08
															12.95	9.31	0.85	1.11	6.81	-0.59	-0.29	0.78	-1.68	0.15	-0.18	-0.58	-0.35	0	-0.28	-0.21	-0.01	-0.69	0	3.74	2.02	-1.02	-0.05	1.55	3.66	0	-0.1	1.13	0.6	-2.85	-0.11	-0.2	0	-0.01	-1.08
															13.05	1.31	3.85	3.11	5.81	1.41	-0.29	-0.22	1.32	-0.85	0.82	-0.58	0.65	0	-0.28	-0.21	-0.01	-0.69	0	-5.26	3.02	0.98	0.95	-2.45	2.66	0	-0.1	0.13	-1.4	-1.85	-0.11	-0.2	0	-0.01	-2.08
															13.15	-0.69	0.85	-0.89	3.81	-1.59	0.71	-0.22	-0.68	1.15	-0.18	0.42	-0.35	0	0.72	-0.21	-0.01	-0.69	0	2.74	3.02	1.98	-0.05	2.55	1.66	0	-0.1	1.13	1.6	-2.85	-0.11	0.8	0	-0.01	-2.08
															13.25	-0.69	-0.15	0.11	5.81	-0.59	-0.29	0.78	-0.68	-0.85	-0.18	-0.58	0.65	0	-0.28	-0.21	-0.01	-0.69	0	-5.26	3.02	2.98	-0.05	3.55	3.66	0	-0.1	-0.87	0.6	-0.85	-0.11	0.8	0	-0.01	-2.08
															13.35	-0.69	-0.15	0.11	4.81	-0.59	-0.29	-2.22	1.32	-1.85	-0.18	0.42	-0.35	0	-0.28	-0.21	-0.01	-0.69	0	-2.26	2.02	-2.02	-0.05	1.55	0.66	0	-0.1	0.13	-0.4	-2.85	0.89	0.8	0	-0.01	-2.08
															13.45	-0.69	0.85	1.11	5.81	0.41	0.71	-1.22	0.32	0.15	0.82	-0.58	-0.35	0	-0.28	-0.21	-0.01	-0.69	0	-6.26	4.02	0.98	-0.05	2.55	2.66	0	-0.1	-0.87	1.6	1.15	-0.11	-0.2	0	-0.01	-2.08
															13.55	-0.69	0.85	2.11	3.81	-1.59	-0.29	-1.22	0.32	0.15	-0.18	-0.58	-0.35	0	-0.28	-0.21	-0.01	-0.69	0	2.74	2.02	-1.02	-0.05	2.55	3.66	0	-0.1	-0.87	0.6	2.15	-0.11	2.8	0	-0.01	-1.08
															13.65	1.31	-1.15	2.11	1.81	0.41	-0.29	-0.22	-0.68	1.15	-0.18	0.42	0.65	0	0.72	-0.21	-0.01	-0.69	0	-0.26	0.02	0.98	-0.05	2.55	0.66	0	0.9	-0.87	0.6	0.15	0.89	1.8	0	-0.01	-2.08
															13.75	3.31	3.85	-0.89	4.81	-0.59	-0.29	-1.22	0.32	1.15	-0.18	0.42	0.65	0	-0.28	-0.21	-0.01	-0.69	0	-0.26	3.02	-1.02	-0.05	2.55	4.66	0	-0.1	-0.87	0.6	-2.85	-0.11	-0.2	0	-0.01	-2.08
															13.85	-0.69	-1.15	0.11	2.81	0.41	-0.29	-1.22	1.32	0.15	0.82	0.42	-0.35	0	0.72	-0.21	-0.01	0.31	0	-4.26	2.02	-4.02	-0.05	-0.45	2.66	0	0.9	2.13	-0.4	-2.85	-0.11	-0.2	0	-0.01	-1.08
															13.95	8.31	0.85	2.11	3.81	0.41	-0.29	-0.22	-0.68	-0.85	-0.18	-0.58	-0.35	0	0.72	-0.21	-0.01	-0.69	0	-6.26	-0.98	-0.02	-0.05	2.55	1.66	0	-0.1	0.13	-0.4	-0.85	-0.11	0.8	0	-0.01	-2.08
															14.05	-0.69	-1.15	2.11	3.81	0.41	-0.29	-1.22	0.32	-1.85	-0.18	-0.58	-0.35	0	0.72	-0.21	-0.01	-0.69	0	-3.26	-0.98	0.98	-0.05	1.55	4.66	0	-0.1	1.13	-0.4	-2.85	-0.11	0.8	0	-0.01	-2.08
															14.15	-0.69	1.85	1.11	5.81	-1.59	-0.29	0.78	0.32	-1.85	-0.18	-0.58	-0.35	0	-0.28	0.79	-0.01	-0.69	0	4.74	-0.98	-0.02	-0.05	3.55	5.66	0	-0.1	2.13	-0.4	-1.85	-0.11	1.8	0	-0.01	-2.08
															14.25	-0.69	0.85	2.11	2.81	2.41	-0.29	-0.22	-0.68	-1.85	-0.18	-0.58	-0.35	0	-0.28	-0.21	-0.01	-0.69	0	-0.26	0.02	0.98	-0.05	4.55	3.66	0	-0.1	0.13	0.6	-2.85	-0.11	1.8	0	-0.01	0.92
															14.35	-0.69	-1.15	2.11	7.81	-1.59	-0.29	-0.22	0.32	0.15	-0.18	0.42	-0.35	0	-0.28	-0.21	-0.01	-0.69	0	3.74	-0.98	-2.02	-0.05	2.55	5.66	0	-0.1	0.13	-0.4	-2.85	-0.11	-0.2	0	-0.01	-1.08
															14.45	-0.69	2.85	0.11	1.81	-3.59	0.71	-2.22	-1.68	0.15	-0.18	-0.58	2.65	0	-0.28	-0.21	-0.01	-0.69	0	1.74	1.02	0.98	-0.05	1.55	1.66	0	-0.1	0.13	0.6	-2.85	-0.11	-0.2	0	-0.01	-2.08
															14.55	-0.69	-2.15	0.11	1.81	-0.59	-0.29	0.78	1.32	1.15	-0.18	-0.58	-0.35	0	-0.28	-0.21	-0.01	0.31	0	-1.26	0.02	-0.02	-0.05	0.55	2.66	0	-0.1	1.13	-0.4	0.15	-0.11	-0.2	0	-0.01	-2.08
															14.65	-0.69	-0.15	3.11	4.81	-0.59	-0.29	-0.22	-1.68	0.15	-0.18	0.42	-0.35	0	0.72	-0.21	-0.01	-0.69	0	-3.26	0.02	-2.02	-0.05	3.55	2.66	0	-0.1	2.13	0.6	0.15	0.89	2.8	0	-0.01	-1.08
															14.75	-0.69	-1.15	1.11	4.81	0.41	-0.29	-1.22	0.32	0.15	-0.18	1.42	-0.35	0	-0.28	0.79	-0.01	-0.69	0	2.74	0.02	-1.02	-0.05	-0.45	3.66	0	-0.1	0.13	1.6	0.15	-0.11	-0.2	0	-0.01	-2.08
															14.85	-0.69	1.85	2.11	6.81	0.41	-0.29	1.78	-0.68	1.15	-0.18	1.42	-0.35	0	0.72	-0.21	-0.01	0.31	0	0.74	2.02	0.98	-0.05	-0.45	4.66	0	-0.1	-0.87	-1.4	-2.85	-0.11	-0.2	0	-0.01	-1.08
															14.95	-0.69	-0.15	0.11	4.81	-2.59	-0.29	-2.22	0.32	0.15	-0.18	0.42	0.65	0	-0.28	-0.21	-0.01	-0.69	0	-3.26	3.02	-0.02	-0.05	2.55	0.66	0	-0.1	0.13	0.6	-2.85	1.89	-0.2	0	-0.01	-2.08
															15.05	-0.69	0.85	-0.89	4.81	1.41	2.71	0.78	1.32	2.15	0.82	0.42	-0.35	0	-0.28	-0.21	-0.01	-0.69	0	-2.26	1.02	2.98	-0.05	3.55	1.66	0	0.9	2.13	-0.4	-0.85	-0.11	-0.2	0	-0.01	-1.08
															15.15	-0.69	0.85	-2.89	2.81	-0.59	-0.29	-1.22	0.32	1.15	-0.18	0.42	-0.35	0	0.72	-0.21	-0.01	-0.69	0	-11.26	0.02	1.98	-0.05	1.55	2.66	0	-0.1	-0.87	-0.4	-0.85	-0.11	-0.2	0	-0.01	-0.08
															15.25	0.31	-2.15	1.11	3.81	0.41	-0.29	0.78	-0.68	-0.85	-0.18	0.42	0.65	0	-0.28	-0.21	-0.01	-0.69	0	2.74	-0.98	-2.02	-0.05	0.55	3.66	0	-0.1	0.13	0.6	-3.85	-0.11	0.8	0	-0.01	-2.08
															15.35	-0.69	0.85	-0.89	6.81	-1.59	0.71	-1.22	0.32	1.15	-0.18	0.42	0.65	0	-0.28	-0.21	-0.01	-0.69	0	-6.26	0.02	-1.02	-0.05	3.55	0.66	0	0.9	-0.87	-0.4	-1.85	-0.11	0.8	0	-0.01	-2.08
															15.45	-0.69	-0.15	2.11	1.81	0.41	-0.29	-2.22	-1.68	-0.85	-0.18	-0.58	-0.35	0	1.72	-0.21	-0.01	0.31	0	-6.26	-0.98	-4.02	-0.05	1.55	0.66	0	-0.1	0.13	0.6	-0.85	-0.11	0.8	0	-0.01	-1.08
															15.55	0.31	-1.15	2.11	4.81	-0.59	0.71	-0.22	1.32	0.15	-0.18	-0.58	2.65	0	0.72	-0.21	-0.01	-0.69	0	1.74	1.02	-0.02	-0.05	5.55	1.66	0	-0.1	2.13	-1.4	-3.85	-0.11	0.8	0	-0.01	-1.08
															15.65	0.31	1.85	-1.89	1.81	-0.59	-0.29	-2.22	0.32	-0.85	0.82	-0.58	-0.35	0	0.72	-0.21	-0.01	0.31	0	1.74	-1.98	0.98	-0.05	0.55	1.66	0	-0.1	1.13	0.6	-1.85	-0.11	1.8	0	-0.01	-1.08
															15.75	3.31	-3.15	3.11	7.81	-0.59	-0.29	-1.22	2.32	1.15	-0.18	-0.58	0.65	0	0.72	-0.21	-0.01	-0.69	0	7.74	-0.98	-4.02	-0.05	2.55	1.66	0	0.9	0.13	0.6	0.15	-0.11	-0.2	0	-0.01	-1.08
															15.85	-0.69	3.85	0.11	3.81	1.41	-0.29	-0.22	0.32	-1.85	-0.18	0.42	-0.35	0	-0.28	-0.21	-0.01	-0.69	0	-7.26	3.02	-0.02	-0.05	1.55	2.66	0	-0.1	0.13	0.6	-3.85	1.89	0.8	0	-0.01	-0.08
															15.95	0.31	0.85	4.11	2.81	-2.59	-0.29	-0.22	-1.68	1.15	-0.18	-0.58	-0.35	0	0.72	-0.21	-0.01	-0.69	0	-3.26	0.02	-1.02	-0.05	3.55	1.66	0	-0.1	0.13	0.6	-1.85	-0.11	-0.2	0	-0.01	-1.08
															16.05	1.31	-1.15	1.11	6.81	2.41	0.71	-2.22	2.32	-1.85	-0.18	-0.58	-0.35	0	-0.28	-0.21	-0.01	-0.69	0	-3.26	-0.98	-2.02	0.95	3.55	3.66	0	-0.1	-0.87	-0.4	1.15	-0.11	1.8	0	-0.01	-1.08
															16.15	-0.69	0.85	2.11	5.81	0.41	-0.29	-1.22	-1.68	-0.85	-0.18	0.42	-0.35	0	-0.28	-0.21	-0.01	0.31	0	-4.26	1.02	-3.02	-0.05	1.55	1.66	0	-0.1	-0.87	0.6	-1.85	-0.11	0.8	0	-0.01	-2.08
															16.25	0.31	-1.15	-0.89	3.81	0.41	-0.29	-0.22	0.32	-0.85	-0.18	0.42	-0.35	0	-0.28	0.79	-0.01	-0.69	0	5.74	-0.98	-3.02	-0.05	2.55	3.66	0	-0.1	-0.87	-0.4	-0.85	-0.11	0.8	0	-0.01	-2.08
															16.35	0.31	0.85	1.11	5.81	-1.59	-0.29	-1.22	1.32	-0.85	-0.18	0.42	-0.35	0	-0.28	-0.21	-0.01	-0.69	0	0.74	0.02	-3.02	0.95	0.55	2.66	0	-0.1	-0.87	-0.4	-3.85	-0.11	1.8	0	-0.01	-2.08
															16.45	-0.69	-0.15	3.11	6.81	-0.59	-0.29	-2.22	-2.68	0.15	-0.18	0.42	-0.35	0	-0.28	-0.21	-0.01	0.31	0	-1.26	0.02	-0.02	-0.05	6.55	1.66	0	-0.1	-0.87	0.6	-1.85	-0.11	-0.2	0	-0.01	-1.08
															16.55	-0.69	-0.15	-3.89	6.81	0.41	-0.29	-1.22	1.32	-0.85	-0.18	-0.58	-0.35	0	0.72	-0.21	-0.01	0.31	0	-10.26	-0.98	-1.02	-0.05	2.55	-1.34	0	-0.1	1.13	-0.4	-3.85	-0.11	-0.2	0	-0.01	-2.08
															16.65	-0.69	1.85	1.11	4.81	0.41	-0.29	-1.22	-1.68	1.15	-0.18	-0.58	-0.35	0	0.72	-0.21	-0.01	-0.69	0	-0.26	-1.98	-3.02	-0.05	0.55	4.66	0	-0.1	0.13	-1.4	-3.85	-0.11	0.8	0	-0.01	-1.08
															16.75	-0.69	0.85	1.11	4.81	-0.59	-0.29	-0.22	-1.68	2.15	-0.18	-0.58	-0.35	0	0.72	-0.21	-0.01	0.31	0	-6.26	-1.98	-1.02	-0.05	1.55	0.66	0	-0.1	5.13	-0.4	-0.85	0.89	-0.2	0	-0.01	-2.08
															16.85	-0.69	-3.15	1.11	4.81	-1.59	-0.29	-2.22	-1.68	1.15	-0.18	-0.58	-0.35	0	-0.28	-0.21	-0.01	-0.69	0	-7.26	-0.98	-5.02	0.95	-0.45	3.66	0	-0.1	2.13	-0.4	1.15	-0.11	0.8	0	-0.01	-2.08
															16.95	-0.69	-0.15	1.11	4.81	2.41	-0.29	-1.22	3.32	2.15	-0.18	-0.58	2.65	0	0.72	-0.21	-0.01	0.31	0	-1.26	0.02	2.98	-0.05	-1.45	-0.34	0	0.9	-0.87	-1.4	-3.85	-0.11	-0.2	0	-0.01	-2.08
															17.05	1.31	3.85	1.11	2.81	0.41	-0.29	-1.22	0.32	-1.85	-0.18	-0.58	-0.35	0	-0.28	-0.21	-0.01	-0.69	0	-0.26	-0.98	-4.02	-0.05	0.55	6.66	0	-0.1	0.13	-1.4	-3.85	-0.11	0.8	0	-0.01	-2.08
															17.15	-0.69	-1.15	4.11	3.81	-0.59	-0.29	-1.22	-1.68	0.15	-0.18	0.42	-0.35	0	0.72	-0.21	-0.01	0.31	0	-3.26	-1.98	-2.02	-0.05	3.55	-1.34	0	-0.1	-0.87	-0.4	-2.85	-0.11	0.8	0	-0.01	-1.08
															17.25	-0.69	-1.15	-1.89	4.81	-0.59	-0.29	-1.22	1.32	0.15	-0.18	-0.58	-0.35	0	-0.28	-0.21	-0.01	0.31	0	-2.26	-0.98	-2.02	-0.05	-4.45	1.66	0	-0.1	0.13	-0.4	-2.85	-0.11	-0.2	0	-0.01	-0.08
															17.35	-0.69	-0.15	1.11	3.81	-0.59	0.71	-1.22	-1.68	-0.85	-0.18	-0.58	0.65	0	-0.28	-0.21	-0.01	-0.69	0	-8.26	3.02	-2.02	-0.05	3.55	1.66	0	-0.1	0.13	-1.4	2.15	-0.11	-0.2	0	-0.01	-2.08
															17.45	-0.69	0.85	2.11	5.81	-1.59	-0.29	-0.22	-0.68	-0.85	-0.18	0.42	-0.35	0	-0.28	-0.21	0.99	0.31	0	4.74	-0.98	-2.02	-0.05	1.55	2.66	0	-0.1	-0.87	0.6	-3.85	-0.11	0.8	0	-0.01	-2.08
															17.55	-0.69	0.85	1.11	6.81	-2.59	-0.29	-2.22	-0.68	0.15	-0.18	0.42	-0.35	0	-0.28	-0.21	-0.01	0.31	0	-0.26	4.02	-1.02	-0.05	0.55	7.66	0	-0.1	0.13	-0.4	-0.85	-0.11	-0.2	0	-0.01	-2.08
															17.65	-0.69	2.85	2.11	6.81	2.41	-0.29	0.78	0.32	-0.85	-0.18	0.42	0.65	0	0.72	0.79	-0.01	-0.69	0	-4.26	0.02	-0.02	-0.05	3.55	2.66	0	-0.1	0.13	0.6	3.15	-0.11	-0.2	0	-0.01	-1.08
															17.75	3.31	-1.15	-0.89	1.81	0.41	-0.29	-1.22	-0.68	-1.85	-0.18	3.42	-0.35	0	0.72	-0.21	-0.01	-0.69	0	1.74	0.02	-1.02	-0.05	2.55	2.66	0	-0.1	-0.87	-1.4	-0.85	-0.11	0.8	0	-0.01	-1.08
															17.85	-0.69	0.85	0.11	4.81	-0.59	-0.29	-2.22	0.32	-1.85	-0.18	1.42	-0.35	0	-0.28	-0.21	-0.01	-0.69	0	2.74	-0.98	-6.02	-0.05	-0.45	3.66	0	-0.1	-0.87	0.6	-0.85	-0.11	-0.2	0	-0.01	-1.08
															17.95	0.31	0.85	1.11	3.81	-2.59	-0.29	-0.22	-1.68	-0.85	0.82	-0.58	-0.35	0	-0.28	-0.21	-0.01	-0.69	0	-8.26	-0.98	-2.02	0.95	2.55	4.66	0	-0.1	-0.87	0.6	-1.85	0.89	0.8	0	-0.01	-2.08
															18.05	-0.69	-0.15	0.11	6.81	-0.59	-0.29	-3.22	-0.68	0.15	-0.18	-0.58	-0.35	0	-0.28	0.79	-0.01	-0.69	0	-2.26	0.02	0.98	-0.05	3.55	4.66	0	1.9	-0.87	0.6	-2.85	-0.11	0.8	0	-0.01	-2.08
															18.15	-0.69	1.85	3.11	5.81	0.41	0.71	-1.22	-0.68	-1.85	-0.18	0.42	-0.35	0	0.72	-0.21	-0.01	-0.69	0	3.74	-0.98	-2.02	-0.05	4.55	4.66	0	-0.1	-0.87	0.6	-0.85	-0.11	0.8	0	-0.01	-0.08
															18.25	0.31	-1.15	2.11	7.81	-0.59	-0.29	-2.22	0.32	2.15	0.82	-0.58	0.65	0	0.72	-0.21	-0.01	0.31	0	-0.26	0.02	0.98	-0.05	3.55	3.66	0	-0.1	-0.87	-0.4	-2.85	0.89	2.8	0	-0.01	-2.08
															18.35	-0.69	1.85	2.11	4.81	0.41	-0.29	-1.22	1.32	-0.85	-0.18	-0.58	0.65	0	-0.28	-0.21	-0.01	-0.69	0	-5.26	0.02	-2.02	-0.05	2.55	5.66	0	-0.1	0.13	-1.4	0.15	-0.11	2.8	0	-0.01	-2.08
															18.45	-0.69	-1.15	1.11	4.81	-1.59	1.71	-1.22	-1.68	0.15	-0.18	-0.58	-0.35	0	-0.28	-0.21	-0.01	-0.69	0	-10.26	2.02	-6.02	-0.05	0.55	0.66	0	-0.1	-0.87	-0.4	0.15	0.89	0.8	0	-0.01	-2.08
															18.55	-0.69	-0.15	1.11	1.81	-1.59	-0.29	-1.22	-0.68	0.15	-0.18	-0.58	-0.35	0	-0.28	-0.21	-0.01	-0.69	0	4.74	4.02	1.98	-0.05	3.55	3.66	0	-0.1	-0.87	-0.4	0.15	-0.11	0.8	0	-0.01	-2.08
															18.65	1.31	-0.15	2.11	7.81	0.41	0.71	-0.22	1.32	-0.85	-0.18	0.42	-0.35	0	-0.28	-0.21	-0.01	-0.69	0	3.74	0.02	-0.02	-0.05	0.55	1.66	0	-0.1	0.13	-0.4	-2.85	-0.11	2.8	0	-0.01	0.92
															18.75	1.31	0.85	0.11	2.81	1.41	-0.29	-0.22	-1.68	-0.85	-0.18	0.42	0.65	0	-0.28	-0.21	-0.01	-0.69	0	-4.26	-1.98	-0.02	-0.05	-1.45	1.66	0	0.9	-0.87	0.6	-0.85	0.89	0.8	0	-0.01	-2.08
															18.85	0.31	0.85	3.11	2.81	-0.59	-0.29	-0.22	-0.68	-0.85	-0.18	0.42	0.65	0	0.72	-0.21	-0.01	-0.69	0	-1.26	-0.98	-1.02	-0.05	1.55	0.66	0	-0.1	2.13	0.6	-2.85	-0.11	-0.2	0	-0.01	-1.08
															18.95	0.31	-1.15	1.11	7.81	-0.59	-0.29	-1.22	0.32	1.15	-0.18	0.42	-0.35	0	0.72	-0.21	-0.01	0.31	0	-5.26	0.02	2.98	-0.05	5.55	3.66	0	-0.1	0.13	-0.4	-0.85	-0.11	-0.2	0	-0.01	-1.08
															19.05	0.31	2.85	-0.89	5.81	-1.59	-0.29	-0.22	0.32	0.15	-0.18	-0.58	-0.35	0	-0.28	-0.21	-0.01	-0.69	0	-1.26	-1.98	-2.02	-0.05	-1.45	1.66	0	-0.1	1.13	0.6	-1.85	-0.11	0.8	0	-0.01	-1.08
															19.15	0.31	0.85	2.11	3.81	1.41	-0.29	-2.22	0.32	1.15	-0.18	0.42	-0.35	0	-0.28	-0.21	-0.01	0.31	0	3.74	-1.98	-2.02	-0.05	4.55	1.66	0	-0.1	1.13	0.6	0.15	-0.11	1.8	1	-0.01	-2.08
															19.25	0.31	0.85	1.11	4.81	-1.59	-0.29	-0.22	-1.68	-1.85	-0.18	-0.58	-0.35	0	-0.28	-0.21	-0.01	-0.69	0	0.74	0.02	-3.02	-0.05	-0.45	1.66	0	-0.1	0.13	-0.4	-2.85	-0.11	-0.2	0	-0.01	0.92
															19.35	-0.69	-0.15	1.11	3.81	0.41	0.71	-3.22	-0.68	-0.85	-0.18	1.42	-0.35	0	0.72	-0.21	-0.01	0.31	0	-6.26	-0.98	2.98	-0.05	6.55	-0.34	0	-0.1	-0.87	-1.4	-1.85	-0.11	0.8	0	-0.01	-2.08
															19.45	1.31	1.85	2.11	5.81	0.41	-0.29	-1.22	0.32	0.15	-0.18	-0.58	0.65	0	-0.28	-0.21	-0.01	-0.69	0	-0.26	1.02	1.98	-0.05	3.55	1.66	0	-0.1	0.13	0.6	-0.85	-0.11	-0.2	0	-0.01	-2.08
															19.55	0.31	-0.15	2.11	8.81	-0.59	-0.29	-0.22	-1.68	-1.85	-0.18	0.42	-0.35	0	-0.28	-0.21	-0.01	-0.69	0	-1.26	-1.98	-0.02	-0.05	4.55	0.66	0	-0.1	0.13	0.6	-3.85	-0.11	0.8	0	-0.01	-2.08
															19.65	0.31	-0.15	0.11	1.81	-1.59	-0.29	-1.22	1.32	0.15	0.82	0.42	-0.35	0	-0.28	-0.21	-0.01	0.31	0	-2.26	-1.98	-0.02	-0.05	2.55	2.66	0	-0.1	1.13	-0.4	-3.85	-0.11	0.8	0	-0.01	-0.08
															19.75	-0.69	-1.15	1.11	2.81	-1.59	-0.29	-1.22	0.32	2.15	-0.18	-0.58	-0.35	0	-0.28	-0.21	-0.01	-0.69	0	-6.26	-0.98	-2.02	-0.05	3.55	2.66	0	-0.1	0.13	-1.4	-2.85	-0.11	0.8	0	-0.01	0.92
															19.85	-0.69	0.85	1.11	3.81	-0.59	-0.29	-2.22	0.32	-0.85	-0.18	0.42	0.65	0	-0.28	0.79	-0.01	0.31	0	-9.26	-0.98	0.98	-0.05	1.55	1.66	0	-0.1	-0.87	0.6	-2.85	-0.11	-0.2	0	-0.01	-0.08
															19.95	-0.69	1.85	0.11	5.81	-0.59	-0.29	-0.22	0.32	2.15	-0.18	-0.58	-0.35	0	-0.28	-0.21	-0.01	-0.69	0	-7.26	1.02	-2.02	-0.05	-1.45	0.66	0	0.9	0.13	-0.4	-2.85	-0.11	-0.2	0	-0.01	-1.08
[truncated: 453 more columns]

## Sheet: Fig S1B
							ANOVA table	SS	DF	MS	F (DFn, DFd)	P value
							irradiance	951.7	2	475.9	F (2, 118) = 12.07	P<0.0001
		Mean change in firing during first 500ms					stim	29.84	1	29.84	F (1, 59) = 2.723	P=0.1043			Mel High, mean change in firing during first 500ms (relative to 10s baseline)
		Melanopsin High		Melanopsin Low			Interaction: irradiance x stim	0.03963	2	0.01982	F (2, 118) = 0.002729	P=0.9973		Cell ID (opn1mwR)	11	13	17	18	20	21	27	34	35	41	45	50	52	56	57	58	61	65	71	73	76	77	87	89	90	102	103	104	114	115	123	126	129	130	131
	ND	Mean	SEM	Mean	SEM		Sidak's Post test							ND	delta spikes/s	delta spikes/s	delta spikes/s	delta spikes/s	delta spikes/s	delta spikes/s	delta spikes/s	delta spikes/s	delta spikes/s	delta spikes/s	delta spikes/s	delta spikes/s	delta spikes/s	delta spikes/s	delta spikes/s	delta spikes/s	delta spikes/s	delta spikes/s	delta spikes/s	delta spikes/s	delta spikes/s	delta spikes/s	delta spikes/s	delta spikes/s	delta spikes/s	delta spikes/s	delta spikes/s	delta spikes/s	delta spikes/s	delta spikes/s	delta spikes/s	delta spikes/s	delta spikes/s	delta spikes/s	delta spikes/s
	0	4.13025	0.43768	4.21868	0.444836		NA							0	9.24	1.69	1.95	4.98	0.7	1.21	-0.02	1.7	5.22	4.64	0.45	-0.5	2.99	7.22	9.52	4.57	5.47	2.75	11.97	27.53	21.11	2.13	3.13	1.37	1.28	1	9.03	2.53	4.33	6.34	9.05	3.2	0.8	2.76	11.77
	1	4.77281	0.506396	4.48091	0.494593		NA							1	5.76	1.23	2.49	6.88	3.1	2.62	1.92	1.78	3.96	4.13	0.23	1.13	0.6	5.31	7.7	2.82	6.39	2.55	17.34	30.4	20.58	1.76	9.52	1.28	1.79	0.56	4.97	4.7	6.22	2.79	2.16	0.78	1.93	3.06	8.7
	2	3.56058	0.466051	3.34612	0.468904		NA							2	5.71	1.25	0.71	10.81	1.01	0.31	1.18	0.52	2.75	2.82	1.62	1.25	0	2.32	1.59	0.19	5.11	0.2	5.94	24.82	11.98	0.95	7.75	4.66	0.6	0.1	2.13	0.2	2.55	0.29	2.8	0	1.59	8.72	2.51
															Mel Low, mean change in firing during first 500ms (relative to 10s baseline)
														ND	delta spikes/s	delta spikes/s	delta spikes/s	delta spikes/s	delta spikes/s	delta spikes/s	delta spikes/s	delta spikes/s	delta spikes/s	delta spikes/s	delta spikes/s	delta spikes/s	delta spikes/s	delta spikes/s	delta spikes/s	delta spikes/s	delta spikes/s	delta spikes/s	delta spikes/s	delta spikes/s	delta spikes/s	delta spikes/s	delta spikes/s	delta spikes/s	delta spikes/s	delta spikes/s	delta spikes/s	delta spikes/s	delta spikes/s	delta spikes/s	delta spikes/s	delta spikes/s	delta spikes/s	delta spikes/s	delta spikes/s
														0	17.17	1.19	4.15	4.19	2.39	2.24	1.62	0.97	3.32	8.45	0.24	1.91	2.2	4.84	8.13	3.15	5.76	2.83	13.05	27.85	9.13	2.94	6.24	-0.08	0.77	0.58	6.74	2.47	1.63	4.66	3.79	4	2.68	1.53	10.5
														1	6.55	0.71	4.37	2.91	3.27	2.39	2.89	2.28	4.71	5.92	0.85	2.56	0	3.07	0.95	0.19	6.71	2.22	19.4	28.9	18.35	1.91	14.13	0.3	0.79	1.44	5.81	2.58	7.97	1.87	2.1	1.58	1.69	3.74	8.98
														2	4.31	0.97	1.77	8.32	1.86	1.67	2.42	0.42	3.44	4.4	0.67	0.17	0	0.98	0.07	-0.01	5.44	-0.01	12.65	25.31	3.09	0.77	6.9	3.59	0.2	-0.08	1.44	0.2	6.23	0.9	2.01	-0.02	2.35	10.41	4.7
[truncated: 86 more columns]

## Sheet: Fig S1C
	Average responses fom baseline subtracted, normalised data															ND0 mel high, baseline subtracted firing rates, means from 10 trials
	Mel High ND0		Mel Low ND0		Mel High ND1		Mel Low ND1		Mel High ND2		Mel Low ND2				Cell ID (opn1mwR)	70	79	96	140	154	161	193	210	216	221	223	225	228	229	232	240	241	243	244	245	251	253	254	255	265	268	269	270	271	275	276	277	278	291
Bin Centre (S)	Mean	SEM	Mean	SEM	Mean	SEM	Mean	SEM	Mean	SEM	Mean	SEM			Bin Centre (S)	delta Spikes/s	delta Spikes/s	delta Spikes/s	delta Spikes/s	delta Spikes/s	delta Spikes/s	delta Spikes/s	delta Spikes/s	delta Spikes/s	delta Spikes/s	delta Spikes/s	delta Spikes/s	delta Spikes/s	delta Spikes/s	delta Spikes/s	delta Spikes/s	delta Spikes/s	delta Spikes/s	delta Spikes/s	delta Spikes/s	delta Spikes/s	delta Spikes/s	delta Spikes/s	delta Spikes/s	delta Spikes/s	delta Spikes/s	delta Spikes/s	delta Spikes/s	delta Spikes/s	delta Spikes/s	delta Spikes/s	delta Spikes/s	delta Spikes/s	delta Spikes/s
-9.95	0.0269078	0.0407745	0.0691514	0.0315699	0.0083874	0.032929	-0.00892663	0.0286798	0.00220939	0.0390604	-0.00869962	0.0285749			-9.95	-4.16	-0.98	-0.15	-1.76	-0.17	-0.66	2.74	3.54	-0.18	-1.14	-2.7	-0.75	3.12	0.69	3.37	0.74	1.32	-0.14	2.36	1.05	0.48	1.37	1.46	-2.15	-2.21	-1.85	1.69	-0.43	1.27	-0.77	0.05	-0.11	5.53	-1.26
-9.85	0.0633169	0.0435619	0.0371018	0.0370513	0.0624969	0.0437191	-0.0518533	0.0256616	0.00726597	0.0323557	0.0113276	0.0330502			-9.85	-2.16	-1.98	-0.15	-1.76	2.83	0.34	-1.26	5.54	0.82	1.86	0.3	0.25	1.12	0.69	1.37	-2.26	1.32	-0.14	3.36	2.05	0.48	-2.63	3.46	3.85	1.79	2.15	0.69	1.57	0.27	0.23	1.05	0.89	-0.47	-0.26
-9.75	0.0047537	0.0487887	-0.0105992	0.0407215	-0.00269684	0.0254657	-0.0418174	0.0348069	0.0277592	0.0373513	0.00588269	0.0329142			-9.75	-0.16	0.02	-0.15	-0.76	-0.17	-0.66	2.74	-1.46	1.82	-0.14	-3.7	1.25	0.12	4.69	-3.63	-1.26	-0.68	-0.14	-4.64	-0.95	-4.52	1.37	-1.54	0.85	-0.21	3.15	-1.31	-0.43	2.27	-1.77	4.05	-1.11	4.53	4.74
-9.65	0.081985	0.0341508	-0.0267553	0.0427784	-0.0287042	0.0346535	-0.021027	0.0327417	-0.0196963	0.0313815	0.0317474	0.027057			-9.65	-0.16	-1.98	-0.15	1.24	-0.17	-0.66	-1.26	-2.46	0.82	2.86	0.3	-0.75	2.12	-0.31	3.37	2.74	1.32	-1.14	7.36	1.05	1.48	-0.63	0.46	2.85	0.79	0.15	4.69	1.57	-1.73	0.23	0.05	-0.11	0.53	2.74
-9.55	0.0596221	0.0422452	-0.0123438	0.0439695	-0.0176229	0.0268577	-0.0259077	0.0321423	-0.0384652	0.0281123	0.0514422	0.0395372			-9.55	-1.16	-1.98	-0.15	1.24	-0.17	1.34	0.74	-0.46	1.82	0.86	-0.7	0.25	3.12	-0.31	-3.63	0.74	-4.68	3.86	-1.64	-0.95	1.48	1.37	1.46	1.85	-1.21	1.15	0.69	-0.43	2.27	2.23	-0.95	0.89	0.53	0.74
-9.45	0.00549652	0.0370747	0.00983866	0.0298627	-0.0217418	0.0319869	-0.00990221	0.0364602	0.0227721	0.0286735	0.0276966	0.0390932			-9.45	-1.16	1.02	-0.15	0.24	-0.17	-0.66	0.74	4.54	-1.18	1.86	2.3	1.25	0.12	-2.31	1.37	-1.26	2.32	-2.14	2.36	2.05	-1.52	0.37	-2.54	0.85	1.79	2.15	-0.31	-0.43	-1.73	-1.77	-0.95	1.89	1.53	-1.26
-9.35	0.00064481	0.0386689	-0.0285903	0.0350926	0.0155535	0.0381272	0.00477336	0.031394	0.0203838	0.0297536	-0.00157926	0.0362736			-9.35	3.84	-0.98	-0.15	-0.76	-0.17	-0.66	0.74	2.54	-0.18	4.86	-2.7	-0.75	-2.88	1.69	-4.63	1.74	1.32	-1.14	-2.64	-2.95	1.48	-0.63	0.46	-1.15	0.79	3.15	1.69	-0.43	-0.73	-0.77	-0.95	-1.11	-0.47	0.74
-9.25	-0.00830673	0.0341595	-0.0157246	0.0332972	-0.0594981	0.0340248	0.0579773	0.0369892	-0.0103451	0.0289197	0.00505004	0.0229356			-9.25	-2.16	2.02	-0.15	1.24	-0.17	-0.66	-0.26	-0.46	-2.18	-2.14	2.3	-0.75	-1.88	0.69	1.37	-1.26	-0.68	0.86	-1.64	-0.95	-1.52	-2.63	-1.54	-0.15	0.79	1.15	-0.31	-0.43	-1.73	3.23	0.05	2.89	2.53	0.74
-9.15	0.0306099	0.0338077	0.00359781	0.0309159	-0.0214089	0.0318374	-0.00902902	0.0246275	-0.0025467	0.0399764	0.0184514	0.030688			-9.15	-0.16	2.02	-0.15	0.24	1.83	0.34	-2.26	-3.46	-1.18	-0.14	3.3	-0.75	1.12	-0.31	-1.63	-0.26	0.32	0.86	-0.64	-0.95	1.48	-1.63	0.46	-2.15	-1.21	3.15	1.69	-0.43	2.27	0.23	2.05	-0.11	-1.47	1.74
-9.05	-0.0459792	0.034993	-0.0075802	0.0285153	-0.0236787	0.0260468	0.0702589	0.0314546	-0.0444835	0.0230957	0.0673535	0.0420129			-9.05	-0.16	2.02	-0.15	-2.76	-0.17	0.34	1.74	-0.46	-1.18	0.86	-1.7	0.25	0.12	-0.31	3.37	-2.26	0.32	0.86	0.36	-2.95	-1.52	-1.63	-1.54	0.85	-0.21	1.15	0.69	-0.43	1.27	-0.77	-2.95	-0.11	-2.47	-0.26
-8.95	0.0136961	0.0332408	-0.0837742	0.0354003	0.022017	0.0334387	-0.0226471	0.0342284	0.0233162	0.0369246	-0.0454173	0.0279861			-8.95	0.84	-1.98	1.85	1.24	-0.17	1.34	-0.26	2.54	0.82	1.86	1.3	-0.75	-1.88	-1.31	1.37	2.74	-3.68	-2.14	2.36	-0.95	-1.52	-1.63	-0.54	-1.15	0.79	0.15	0.69	-0.43	1.27	1.23	0.05	0.89	3.53	1.74
-8.85	-0.0131335	0.0361178	-0.0132053	0.0322772	-0.0902616	0.0268389	0.0035918	0.0359497	0.0184831	0.029067	-0.0728868	0.0368314			-8.85	2.84	-0.98	-0.15	-0.76	-0.17	-0.66	-1.26	-0.46	-1.18	-3.14	-1.7	0.25	-1.88	-3.31	-2.63	-2.26	4.32	-1.14	-0.64	0.05	0.48	0.37	0.46	-0.15	-1.21	0.15	0.69	0.57	1.27	0.23	3.05	0.89	0.53	1.74
-8.75	-0.0374217	0.0420521	-0.10461	0.0279873	-0.0307337	0.0343244	0.0299952	0.0267708	-0.00230762	0.0305836	0.0401465	0.0338277			-8.75	0.84	-1.98	-0.15	0.24	-0.17	0.34	-3.26	-2.46	-1.18	-1.14	-2.7	-0.75	-1.88	0.69	1.37	3.74	-0.68	-0.14	-1.64	-1.95	-2.52	-1.63	-2.54	-1.15	2.79	2.15	1.69	-0.43	-1.73	4.23	-0.95	2.89	0.53	1.74
-8.65	0.00234592	0.0387127	-0.0592863	0.0263966	0.0390432	0.0306166	0.014559	0.0276108	-0.0848488	0.0302754	0.0189664	0.0197018			-8.65	-1.16	1.02	0.85	-0.76	-0.17	-0.66	-1.26	1.54	-1.18	-1.14	1.3	-0.75	2.12	-0.31	-0.63	-2.26	-3.68	0.86	-0.64	-1.95	0.48	-1.63	0.46	-0.15	2.79	1.15	1.69	-0.43	0.27	1.23	5.05	-2.11	2.53	4.74
-8.55	-0.0609635	0.0360703	-0.0351277	0.0385295	-0.0230999	0.0339073	0.0281233	0.0316838	0.00771313	0.0358657	0.0349013	0.0320885			-8.55	-1.16	-0.98	-0.15	0.24	-0.17	0.34	-2.26	1.54	-0.18	-0.14	3.3	-0.75	-0.88	-0.31	-1.63	2.74	-1.68	-3.14	-0.64	-0.95	-1.52	-1.63	-1.54	-1.15	1.79	-1.85	2.69	1.57	2.27	-1.77	3.05	-0.11	-1.47	-0.26
-8.45	0.0171375	0.0357039	0.0304488	0.0414065	-0.0229121	0.0264767	-0.00381888	0.0357978	-0.0272321	0.0266936	0.0835912	0.0286981			-8.45	-2.16	-1.98	-0.15	3.24	-0.17	1.34	0.74	-3.46	-1.18	-1.14	4.3	-0.75	0.12	0.69	-0.63	1.74	-1.68	-0.14	0.36	-0.95	0.48	0.37	1.46	0.85	-0.21	0.15	-0.31	-0.43	2.27	-0.77	1.05	-0.11	-2.47	-1.26
-8.35	-0.0212032	0.0359304	-0.127323	0.0286387	0.0555822	0.0296508	-0.0173293	0.0338098	0.0146849	0.0268984	0.0149744	0.0329354			-8.35	0.84	1.02	-0.15	-1.76	1.83	0.34	1.74	1.54	-3.18	-0.14	-2.7	-0.75	-1.88	-1.31	0.37	0.74	1.32	1.86	1.36	-0.95	2.48	-0.63	-1.54	1.85	0.79	0.15	-1.31	-0.43	-0.73	-1.77	0.05	1.89	0.53	-3.26
-8.25	-0.00853943	0.0349937	-0.0351787	0.02845	0.031721	0.03648	-0.0545774	0.036287	-0.0645658	0.0277644	0.0481717	0.0288527			-8.25	-0.16	2.02	1.85	-0.76	-0.17	-0.66	-1.26	0.54	-0.18	6.86	2.3	-0.75	-0.88	-0.31	-0.63	-0.26	1.32	-1.14	1.36	-1.95	-1.52	-0.63	0.46	-3.15	1.79	-0.85	0.69	0.57	-0.73	-0.77	-1.95	-2.11	-1.47	2.74
-8.15	0.0178915	0.0357659	-0.0913587	0.0354449	-0.0264466	0.0288743	-0.0183061	0.0268444	0.0129034	0.0278885	0.0372731	0.0431843			-8.15	-0.16	2.02	-0.15	1.24	-0.17	0.34	0.74	2.54	0.82	-3.14	-1.7	-0.75	-0.88	2.69	-2.63	2.74	-2.68	1.86	0.36	-0.95	-0.52	0.37	-2.54	-1.15	-0.21	1.15	0.69	-0.43	1.27	2.23	1.05	1.89	2.53	-2.26
-8.05	0.0512059	0.0352303	-0.0153933	0.0280452	-0.0380752	0.0277603	0.100425	0.0424438	0.0115159	0.0254507	-0.00639322	0.0230051			-8.05	-1.16	1.02	-0.15	0.24	-0.17	-0.66	-1.26	-0.46	1.82	-2.14	3.3	0.25	0.12	-1.31	1.37	-1.26	0.32	-0.14	-0.64	0.05	-0.52	0.37	2.46	-3.15	-1.21	-0.85	3.69	-0.43	2.27	1.23	3.05	1.89	-0.47	4.74
-7.95	-0.0726823	0.03122	-0.0517748	0.0361093	-0.0236355	0.0235961	0.00199308	0.0311151	0.02629	0.032962	0.00949275	0.023814			-7.95	-1.16	2.02	-0.15	-0.76	-0.17	-0.66	-0.26	-2.46	-1.18	-3.14	-4.7	-0.75	-0.88	0.69	-0.63	0.74	-2.68	-0.14	1.36	0.05	0.48	0.37	-2.54	-2.15	-1.21	1.15	-2.31	0.57	1.27	-0.77	1.05	-0.11	1.53	-0.26
-7.85	-0.0432526	0.0319544	-0.0598373	0.028142	-0.0193444	0.032545	-0.0405953	0.0386317	-0.0190138	0.033227	0.0272136	0.0338907			-7.85	-3.16	-1.98	-0.15	1.24	-0.17	-0.66	1.74	1.54	-0.18	-1.14	-3.7	-0.75	1.12	-1.31	1.37	0.74	-0.68	-1.14	0.36	-0.95	-0.52	-2.63	-0.54	-0.15	2.79	0.15	3.69	0.57	-1.73	-0.77	1.05	-0.11	-0.47	-0.26
-7.75	-0.0025232	0.0345565	-0.0634143	0.0308642	0.0300012	0.030344	0.0550333	0.0300418	0.0336064	0.0365285	0.00756059	0.0351963			-7.75	4.84	0.02	-0.15	0.24	-0.17	0.34	-0.26	-1.46	-0.18	0.86	-0.7	-0.75	3.12	0.69	-1.63	-1.26	1.32	-0.14	2.36	0.05	-2.52	-1.63	1.46	0.85	-3.21	0.15	-1.31	0.57	1.27	-0.77	-0.95	-0.11	-0.47	-2.26
-7.65	0.000810909	0.0352189	-0.00619567	0.0319152	-0.0691132	0.0258725	-0.0265226	0.0277346	0.0307262	0.0294014	0.00749176	0.0379349			-7.65	-1.16	1.02	-0.15	-2.76	-0.17	-0.66	-1.26	-0.46	5.82	-0.14	1.3	0.25	2.12	2.69	-0.63	-0.26	-0.68	1.86	-3.64	1.05	-0.52	-0.63	0.46	-2.15	0.79	-0.85	-2.31	0.57	-1.73	-0.77	0.05	-1.11	-1.47	0.74
-7.55	0.0624309	0.0456443	0.0321904	0.0271983	0.093961	0.0377391	0.0129651	0.0339467	-0.00106614	0.0298404	0.00551028	0.0373376			-7.55	-1.16	-1.98	-0.15	2.24	1.83	-0.66	-0.26	0.54	2.82	1.86	-5.7	1.25	-1.88	0.69	6.37	-1.26	2.32	2.86	-1.64	0.05	0.48	0.37	1.46	2.85	3.79	0.15	-0.31	-0.43	0.27	-1.77	2.05	-1.11	-0.47	-1.26
-7.45	0.0349	0.0347324	-0.0372752	0.0320848	0.0708155	0.0473116	0.00352133	0.0314012	-0.0386507	0.0312816	0.0655078	0.0417			-7.45	-1.16	1.02	-0.15	-2.76	-0.17	-0.66	-0.26	0.54	1.82	0.86	0.3	0.25	0.12	3.69	0.37	-0.26	-2.68	-1.14	4.36	0.05	1.48	-0.63	-0.54	0.85	0.79	-3.85	-0.31	-0.43	-0.73	0.23	0.05	0.89	0.53	2.74
-7.35	0.023041	0.0348339	-0.0604756	0.0345646	0.075537	0.031972	-0.00931913	0.036741	0.0131885	0.0209635	-0.0373991	0.0312504			-7.35	-2.16	0.02	-0.15	1.24	-0.17	0.34	-0.26	-2.46	3.82	0.86	2.3	0.25	1.12	1.69	0.37	2.74	2.32	-1.14	-2.64	3.05	-1.52	0.37	-0.54	-1.15	0.79	1.15	0.69	0.57	1.27	-0.77	0.05	-0.11	2.53	0.74
-7.25	0.00424792	0.0398644	-0.00860974	0.0331175	0.0441276	0.0365501	0.00120317	0.0320929	-0.00273045	0.0299291	0.0558983	0.0218585			-7.25	-0.16	-1.98	-0.15	0.24	-0.17	3.34	0.74	-2.46	1.82	0.86	-5.7	1.25	1.12	-0.31	2.37	-0.26	0.32	0.86	-0.64	1.05	1.48	-0.63	0.46	2.85	-0.21	-0.85	-0.31	0.57	-0.73	3.23	-0.95	0.89	-2.47	-1.26
-7.15	-0.0197069	0.0326083	-0.0831604	0.0270937	0.0099062	0.0404833	-0.0113266	0.0331137	-0.0137992	0.0256118	0.0056638	0.0250007			-7.15	-1.16	1.02	0.85	0.24	2.83	1.34	-0.26	-0.46	-0.18	0.86	0.3	0.25	-2.88	-0.31	-1.63	1.74	1.32	-0.14	-3.64	0.05	1.48	1.37	-1.54	1.85	-1.21	-1.85	-2.31	0.57	0.27	-0.77	-0.95	-2.11	-0.47	-0.26
-7.05	-0.00646852	0.041268	0.0188217	0.041284	-0.00951789	0.0381167	0.00956897	0.0324758	-0.0305817	0.0208877	0.0515903	0.030982			-7.05	-2.16	-0.98	0.85	1.24	0.83	-0.66	-2.26	0.54	-1.18	0.86	-2.7	-0.75	-1.88	-0.31	6.37	-3.26	2.32	3.86	1.36	-0.95	-0.52	0.37	-1.54	-0.15	-0.21	0.15	-2.31	1.57	-1.73	-0.77	-0.95	1.89	-1.47	-0.26
-6.95	-0.11205	0.0366505	-0.0334522	0.0442561	0.0420943	0.0336784	-0.0288922	0.0350446	0.0199287	0.0354258	0.0442684	0.0272488			-6.95	-1.16	0.02	-0.15	-2.76	-0.17	-0.66	-1.26	2.54	-1.18	-1.14	-3.7	0.25	-1.88	-2.31	-0.63	-3.26	-0.68	-1.14	-2.64	-0.95	-1.52	-1.63	-2.54	-1.15	1.79	-0.85	-1.31	-0.43	-1.73	-0.77	-0.95	-1.11	-1.47	-2.26
-6.85	-0.0159805	0.0381365	0.0107427	0.0378937	-0.0332854	0.0228817	-0.0125895	0.0317074	-0.0150545	0.0344287	-0.0473698	0.0236088			-6.85	-0.16	0.02	-0.15	2.24	-0.17	-0.66	-0.26	-1.46	-2.18	1.86	3.3	0.25	1.12	-0.31	-0.63	-1.26	0.32	0.86	-1.64	-0.95	-1.52	0.37	-2.54	0.85	-0.21	1.15	0.69	-0.43	0.27	-1.77	1.05	-3.11	-2.47	-1.26
-6.75	0.0133785	0.0350956	-0.0115093	0.0316503	-0.0333703	0.0311927	-0.0192642	0.0337452	0.0046536	0.0289118	-0.0253288	0.036165			-6.75	-2.16	3.02	-0.15	-1.76	-0.17	-0.66	1.74	0.54	-0.18	-1.14	-2.7	1.25	2.12	-1.31	0.37	0.74	-1.68	-0.14	-0.64	2.05	0.48	-1.63	1.46	1.85	-0.21	-3.85	-0.31	-0.43	-0.73	2.23	0.05	1.89	1.53	-1.26
-6.65	0.0214174	0.0330187	-0.0239907	0.0349056	-0.0141099	0.0303977	0.00704007	0.0332067	-0.0135724	0.0417622	0.00315859	0.0222797			-6.65	-0.16	-0.98	-0.15	1.24	-0.17	0.34	-2.26	-1.46	0.82	-2.14	-2.7	0.25	1.12	1.69	0.37	1.74	1.32	-0.14	-3.64	0.05	1.48	2.37	0.46	2.85	1.79	-1.85	0.69	-0.43	-1.73	-1.77	0.05	-0.11	-1.47	1.74
-6.55	0.0493479	0.0454414	-0.0179882	0.0310531	-0.0191591	0.0327265	0.0109408	0.0414613	0.0375819	0.0378935	0.0196436	0.0313082			-6.55	-2.16	6.02	-0.15	-0.76	-0.17	-0.66	1.74	2.54	1.82	0.86	4.3	0.25	0.12	0.69	-2.63	-2.26	-3.68	2.86	2.36	-0.95	0.48	-0.63	1.46	0.85	-1.21	-1.85	-1.31	-0.43	0.27	3.23	0.05	0.89	-0.47	-0.26
-6.45	0.00204035	0.0353134	-0.0333459	0.0373558	-0.00324631	0.034654	0.00670749	0.0333206	0.0653572	0.0336606	-0.0486004	0.0345315			-6.45	-1.16	0.02	-0.15	0.24	0.83	0.34	-0.26	-3.46	0.82	-1.14	-0.7	0.25	0.12	0.69	4.37	-1.26	1.32	0.86	6.36	1.05	0.48	-0.63	-0.54	1.85	-3.21	-1.85	2.69	-0.43	4.27	-1.77	-2.95	-1.11	-1.47	-0.26
-6.35	0.0584398	0.0287764	0.00815888	0.0344688	-0.0180875	0.0377603	0.0416661	0.0349994	0.0238438	0.0345673	-0.0266508	0.0236142			-6.35	1.84	0.02	-0.15	-0.76	-0.17	-0.66	-1.26	0.54	1.82	-1.14	0.3	1.25	1.12	0.69	0.37	-0.26	0.32	-1.14	-2.64	2.05	1.48	4.37	-0.54	1.85	0.79	1.15	-1.31	-0.43	0.27	-0.77	4.05	-0.11	1.53	0.74
-6.25	-0.0313132	0.0270338	0.00143222	0.0236289	-0.0498344	0.0324621	-0.0137296	0.0294355	-0.00732155	0.0287555	-0.0242606	0.0234478			-6.25	-1.16	2.02	-0.15	-0.76	-0.17	0.34	-1.26	-1.46	-1.18	1.86	0.3	-0.75	0.12	-0.31	-0.63	-0.26	-3.68	-0.14	-1.64	-0.95	-2.52	0.37	0.46	-2.15	-1.21	2.15	-0.31	0.57	0.27	0.23	-0.95	0.89	-0.47	1.74
-6.15	0.0247313	0.0325226	0.0101978	0.0359472	-0.0271623	0.0309337	0.00700043	0.0415012	0.0363782	0.0412326	-0.0124818	0.0263126			-6.15	-0.16	0.02	0.85	4.24	-0.17	0.34	-2.26	0.54	-0.18	-1.14	2.3	-0.75	1.12	0.69	-1.63	1.74	0.32	-0.14	0.36	0.05	-0.52	-1.63	0.46	-0.15	-0.21	-0.85	0.69	-0.43	1.27	0.23	1.05	3.89	3.53	-1.26
-6.05	0.0237199	0.0309186	0.0102287	0.042372	-0.0358287	0.0336208	0.0138509	0.036541	-0.0061484	0.033668	-0.0233939	0.0294432			-6.05	0.84	0.02	-0.15	-1.76	-0.17	0.34	0.74	-2.46	-1.18	0.86	0.3	0.25	-1.88	0.69	0.37	0.74	-0.68	0.86	-3.64	-0.95	0.48	1.37	2.46	-1.15	0.79	1.15	3.69	0.57	1.27	-0.77	1.05	0.89	1.53	3.74
-5.95	-0.0799745	0.0301172	-0.0277435	0.0359328	-0.0481942	0.0293438	0.0984723	0.0353089	0.0874773	0.0396442	0.0403289	0.0370004			-5.95	0.84	0.02	-0.15	3.24	-0.17	-0.66	-0.26	-0.46	-0.18	-2.14	-1.7	-0.75	-2.88	-1.31	-3.63	2.74	-1.68	-1.14	-2.64	-0.95	-1.52	-0.63	-0.54	-1.15	-1.21	-2.85	0.69	-0.43	1.27	-0.77	0.05	-2.11	-1.47	-0.26
-5.85	0.092449	0.034972	0.0218711	0.0414362	0.0222402	0.0382199	0.0219153	0.0314164	-0.0567819	0.0324067	-0.0285883	0.0288999			-5.85	0.84	-1.98	-0.15	0.24	-0.17	-0.66	1.74	4.54	1.82	0.86	1.3	1.25	2.12	3.69	2.37	1.74	-2.68	0.86	6.36	-0.95	2.48	1.37	-0.54	-0.15	-0.21	-1.85	-0.31	-0.43	2.27	-0.77	1.05	-0.11	-0.47	0.74
-5.75	-0.0467663	0.0378518	0.0293562	0.0351981	0.0801487	0.0344984	0.0149293	0.0319023	0.11148	0.026339	0.0157402	0.0312851			-5.75	-1.16	0.02	-0.15	1.24	-0.17	-0.66	-0.26	-0.46	-3.18	3.86	3.3	0.25	-1.88	-1.31	-1.63	-1.26	-0.68	-0.14	-0.64	-1.95	1.48	4.37	1.46	0.85	-0.21	0.15	-2.31	-0.43	-0.73	-1.77	-2.95	-2.11	-3.47	-3.26
-5.65	-0.0138208	0.0243517	-0.0184411	0.031153	-0.0406922	0.0299294	-0.0363626	0.0306696	0.00307173	0.0216777	-0.00721203	0.0316167			-5.65	1.84	-0.98	-0.15	0.24	-0.17	0.34	-0.26	0.54	-0.18	1.86	-1.7	0.25	-1.88	0.69	1.37	3.74	-1.68	-0.14	0.36	0.05	0.48	1.37	-0.54	-0.15	-0.21	0.15	-1.31	0.57	-0.73	-0.77	0.05	-2.11	-1.47	-0.26
-5.55	0.0159461	0.0410296	0.0160481	0.0397629	-0.0195864	0.0267844	0.0447813	0.0314668	-0.049784	0.0347088	-0.0595682	0.0230755			-5.55	-0.16	-0.98	-0.15	0.24	-0.17	-0.66	-0.26	-1.46	-0.18	-3.14	-0.7	1.25	0.12	-0.31	0.37	-0.26	4.32	-1.14	3.36	3.05	0.48	-1.63	-0.54	-0.15	0.79	-1.85	-2.31	0.57	0.27	-0.77	3.05	0.89	-3.47	1.74
-5.45	0.0280771	0.0322947	-0.0239057	0.0354295	0.0168037	0.0308066	0.00208166	0.0293014	0.00378476	0.0365356	0.0249428	0.0359929			-5.45	-2.16	1.02	-0.15	0.24	-0.17	-0.66	-0.26	2.54	2.82	-3.14	4.3	0.25	2.12	-1.31	0.37	0.74	0.32	1.86	1.36	-1.95	0.48	2.37	0.46	-1.15	-0.21	-0.85	-1.31	-0.43	-1.73	0.23	0.05	-1.11	2.53	1.74
-5.35	-0.050725	0.0340716	0.0766274	0.0374029	0.00274258	0.0381063	0.0165583	0.0429362	0.045232	0.032345	0.0441678	0.0254069			-5.35	3.84	-1.98	-0.15	-0.76	-0.17	-0.66	-0.26	-1.46	-0.18	0.86	-3.7	0.25	2.12	1.69	-0.63	-2.26	0.32	-2.14	-0.64	3.05	-0.52	-2.63	0.46	-2.15	-1.21	1.15	-0.31	-0.43	3.27	0.23	0.05	-2.11	-1.47	-1.26
-5.25	-0.0596434	0.0259175	0.0145892	0.0244836	0.0132287	0.0386019	-0.0206549	0.0341391	0.0137057	0.0225759	0.0348164	0.0450128			-5.25	0.84	0.02	-0.15	0.24	-0.17	0.34	0.74	0.54	-1.18	-1.14	2.3	-0.75	-0.88	-2.31	0.37	1.74	0.32	-3.14	-1.64	-1.95	-0.52	1.37	-1.54	-2.15	-2.21	-2.85	-1.31	-0.43	1.27	0.23	-0.95	-0.11	-0.47	-0.26
-5.15	-0.0345797	0.0310313	0.0343253	0.039062	-0.0280974	0.0353632	0.0788885	0.0355182	0.000397328	0.0297689	-0.0713803	0.030031			-5.15	-0.16	0.02	-0.15	1.24	-0.17	-0.66	-1.26	-3.46	-0.18	0.86	2.3	0.25	-0.88	0.69	-1.63	0.74	-1.68	2.86	-1.64	1.05	-0.52	-2.63	0.46	-2.15	-1.21	-1.85	-2.31	0.57	-1.73	-0.77	-1.95	-0.11	-2.47	0.74
-5.05	-0.0397942	0.0305542	-0.00625899	0.0349099	0.0349886	0.0236014	-0.0524295	0.0347866	0.0164649	0.0305777	-0.0560524	0.0341699			-5.05	0.84	0.02	-0.15	1.24	-0.17	-0.66	-0.26	1.54	0.82	-5.14	0.3	-0.75	0.12	-0.31	0.37	0.74	-0.68	-1.14	1.36	0.05	0.48	0.37	1.46	-0.15	-3.21	0.15	-1.31	0.57	0.27	-1.77	-0.95	-2.11	-0.47	-3.26
-4.95	-0.0794541	0.0342326	-0.00472917	0.0300027	0.0107034	0.0326228	-0.0170076	0.0291838	0.0194159	0.0290803	0.0739139	0.0398814			-4.95	-0.16	1.02	-0.15	-2.76	-0.17	-0.66	-2.26	-1.46	-1.18	-0.14	3.3	0.25	-0.88	-2.31	-4.63	-1.26	0.32	0.86	-0.64	0.05	-0.52	0.37	-2.54	-2.15	-1.21	2.15	-3.31	0.57	0.27	1.23	0.05	-1.11	-0.47	-1.26
-4.85	-0.110824	0.0315158	0.0316778	0.0287172	-0.0132335	0.0406644	0.0631362	0.0400752	0.00778277	0.0346074	-0.0271043	0.0325129			-4.85	0.84	-0.98	-0.15	-2.76	-0.17	1.34	-2.26	1.54	-0.18	0.86	-2.7	-0.75	-1.88	-0.31	-0.63	0.74	-5.68	-1.14	-1.64	0.05	-1.52	-0.63	-1.54	-3.15	-0.21	0.15	0.69	-0.43	-2.73	0.23	-1.95	-1.11	-0.47	0.74
-4.75	-0.043926	0.0320871	-0.0267933	0.0224244	0.00309409	0.033896	0.0615429	0.0401805	0.014556	0.034128	0.0285613	0.0378603			-4.75	-1.16	-0.98	-0.15	2.24	-0.17	-0.66	2.74	0.54	0.82	-1.14	1.3	-0.75	1.12	-0.31	1.37	-0.26	-0.68	-1.14	0.36	-1.95	-0.52	-0.63	-2.54	-1.15	0.79	-1.85	-3.31	-0.43	-0.73	0.23	-1.95	-2.11	-1.47	-3.26
-4.65	-0.0260227	0.0224762	-0.0433869	0.0310075	0.0238495	0.0377422	-0.014854	0.02716	0.00255468	0.0350763	-0.0179463	0.0334431			-4.65	1.84	0.02	-0.15	-0.76	-0.17	-0.66	-0.26	-1.46	-0.18	-0.14	2.3	0.25	-0.88	-1.31	1.37	0.74	1.32	-0.14	0.36	0.05	0.48	-1.63	0.46	-2.15	-1.21	0.15	-1.31	-0.43	0.27	-1.77	-1.95	0.89	0.53	-1.26
-4.55	0.0683191	0.0265442	-0.00371838	0.0358298	-0.0232046	0.0316999	0.0214063	0.0372423	-0.0229951	0.0317484	-0.00993952	0.0357453			-4.55	2.84	-0.98	-0.15	0.24	-0.17	-0.66	1.74	0.54	-0.18	0.86	-1.7	1.25	4.12	0.69	-1.63	-1.26	0.32	0.86	1.36	0.05	-0.52	0.37	0.46	0.85	0.79	0.15	1.69	-0.43	-0.73	0.23	3.05	0.89	1.53	1.74
-4.45	-0.0395384	0.0374369	-0.0163214	0.036807	0.00717821	0.0298362	0.0301597	0.0337827	-0.0176824	0.0278612	-0.00344596	0.0305776			-4.45	-1.16	-0.98	-0.15	-2.76	-0.17	-0.66	-3.26	-2.46	-0.18	-1.14	-1.7	0.25	-0.88	-0.31	0.37	0.74	-2.68	-2.14	-3.64	-0.95	-1.52	1.37	-1.54	-0.15	2.79	1.15	3.69	-0.43	1.27	0.23	2.05	-0.11	-0.47	2.74
-4.35	0.0587315	0.038418	-0.00757241	0.029709	-0.100477	0.0355384	-0.0436176	0.0349732	-0.00189023	0.0276044	-0.0174352	0.0406808			-4.35	4.84	1.02	-0.15	-1.76	-0.17	0.34	1.74	-0.46	-0.18	2.86	0.3	-0.75	1.12	1.69	-1.63	-3.26	0.32	-1.14	0.36	2.05	-1.52	1.37	-0.54	-0.15	-1.21	1.15	1.69	-0.43	2.27	-0.77	3.05	1.89	0.53	4.74
-4.25	0.143089	0.0378608	-0.0262386	0.0331195	0.00979404	0.03444	-0.0597686	0.0339104	-0.0584011	0.0293114	0.0154976	0.0272515			-4.25	2.84	2.02	-0.15	2.24	-0.17	-0.66	0.74	-1.46	1.82	-0.14	2.3	1.25	1.12	2.69	1.37	1.74	-2.68	-2.14	1.36	0.05	2.48	-1.63	0.46	1.85	0.79	3.15	5.69	1.57	2.27	3.23	2.05	3.89	2.53	1.74
-4.15	0.0167799	0.0329478	-0.0153969	0.0199765	-0.0477553	0.0291317	-0.00478563	0.0328113	0.0460351	0.0316482	0.00630401	0.0311231			-4.15	-1.16	-0.98	-0.15	1.24	-0.17	0.34	0.74	-0.46	-1.18	-3.14	2.3	2.25	-0.88	1.69	-2.63	-1.26	1.32	1.86	5.36	1.05	1.48	-0.63	0.46	1.85	-2.21	0.15	1.69	0.57	0.27	-0.77	-0.95	-0.11	-0.47	2.74
-4.05	0.0261446	0.0293207	0.120415	0.0380225	-0.00325278	0.0369917	0.0472031	0.0390088	0.0121415	0.0363924	-0.0883007	0.0262608			-4.05	0.84	0.02	-0.15	-0.76	-0.17	-0.66	-2.26	-1.46	0.82	-1.14	-1.7	1.25	0.12	0.69	-0.63	-2.26	2.32	0.86	-2.64	1.05	1.48	0.37	2.46	1.85	-0.21	0.15	1.69	-0.43	1.27	0.23	2.05	2.89	0.53	-1.26
-3.95	-0.0104968	0.0310844	0.0693234	0.0390153	-0.0601927	0.0270155	0.0150157	0.0360627	0.0552247	0.0269958	-0.000641517	0.0301521			-3.95	-0.16	-0.98	-0.15	-0.76	-0.17	-0.66	2.74	1.54	-1.18	-0.14	2.3	0.25	2.12	-1.31	-0.63	-1.26	1.32	-0.14	3.36	2.05	0.48	-0.63	-2.54	-0.15	-1.21	-1.85	0.69	-0.43	-1.73	0.23	-0.95	0.89	0.53	-3.26
-3.85	-0.0460215	0.030082	-0.0713481	0.0363393	-0.00554799	0.0408138	-0.0286329	0.0279176	-0.0467486	0.0271073	-0.00714306	0.0338133			-3.85	-2.16	1.02	-0.15	-1.76	-0.17	0.34	-2.26	-0.46	-1.18	-2.14	-0.7	-0.75	-2.88	-0.31	-1.63	-1.26	-0.68	-0.14	2.36	1.05	1.48	0.37	-0.54	0.85	-2.21	0.15	0.69	2.57	0.27	0.23	-1.95	0.89	2.53	0.74
-3.75	-0.0221402	0.0353265	0.0779664	0.0352371	0.119544	0.0314965	0.0307493	0.0339685	0.0981598	0.0367978	0.0138124	0.0268141			-3.75	-1.16	0.02	-0.15	0.24	-0.17	1.34	2.74	-0.46	-1.18	-5.14	-0.7	0.25	2.12	1.69	2.37	-1.26	0.32	-3.14	-5.64	-1.95	-0.52	-0.63	1.46	-0.15	0.79	-0.85	-0.31	-0.43	-2.73	-1.77	0.05	-1.11	-1.47	1.74
-3.65	0.00647022	0.0350013	-0.0201936	0.0351641	0.0568963	0.0255296	0.047279	0.031907	0.0283525	0.0320998	0.0268553	0.0394411			-3.65	-0.16	0.02	-0.15	2.24	-0.17	0.34	-2.26	0.54	0.82	-0.14	-2.7	1.25	-2.88	-0.31	1.37	-1.26	1.32	2.86	-0.64	-0.95	0.48	3.37	-2.54	-0.15	1.79	-0.85	1.69	1.57	-1.73	0.23	-1.95	-0.11	-0.47	0.74
-3.55	0.0112028	0.0304814	0.097716	0.0389338	0.0592239	0.0317454	0.0118144	0.0350721	0.00642368	0.0354332	0.0215523	0.0272088			-3.55	-1.16	1.02	-0.15	0.24	-0.17	0.34	-1.26	1.54	-1.18	0.86	-1.7	-0.75	-0.88	-2.31	1.37	-0.26	0.32	0.86	1.36	3.05	-0.52	-0.63	-0.54	-0.15	-0.21	-1.85	-0.31	-0.43	4.27	3.23	2.05	1.89	2.53	0.74
-3.45	-0.0250359	0.0379876	-0.0210221	0.0417247	-0.0326796	0.0313221	-0.0503536	0.0328391	-0.00885312	0.0305408	-0.0830432	0.0313879			-3.45	-1.16	0.02	-0.15	-0.76	-0.17	-0.66	0.74	2.54	-1.18	-1.14	1.3	-0.75	1.12	3.69	1.37	4.74	-1.68	-2.14	-1.64	-2.95	-0.52	-2.63	-2.54	-2.15	1.79	3.15	1.69	-0.43	-1.73	1.23	0.05	-3.11	-1.47	0.74
-3.35	-0.0142249	0.0368997	-0.0132589	0.0343903	0.0187178	0.030196	-0.0396272	0.0320966	0.0494733	0.0339447	-0.00759158	0.0261482			-3.35	-0.16	-1.98	-0.15	1.24	-0.17	1.34	2.74	-1.46	0.82	-2.14	2.3	0.25	-0.88	-1.31	-2.63	-1.26	-0.68	0.86	0.36	-0.95	1.48	1.37	2.46	-0.15	-1.21	-0.85	1.69	-0.43	1.27	1.23	-2.95	-1.11	-3.47	-2.26
-3.25	-0.013395	0.0321305	-0.00177467	0.0350383	0.0567016	0.0320135	0.000524508	0.0371451	0.0229484	0.0263426	0.0353778	0.0287963			-3.25	0.84	-0.98	-0.15	-1.76	-0.17	-0.66	-0.26	-3.46	-0.18	2.86	1.3	0.25	-2.88	0.69	4.37	0.74	-1.68	-0.14	1.36	0.05	-1.52	1.37	0.46	0.85	1.79	-0.85	-2.31	-0.43	-1.73	0.23	-0.95	-0.11	0.53	-2.26
-3.15	0.0194098	0.0387062	0.044076	0.0387928	0.056099	0.0406441	0.0255258	0.0285659	-0.0442797	0.0326382	-0.0637505	0.0320257			-3.15	-1.16	1.02	-0.15	2.24	-0.17	-0.66	0.74	1.54	0.82	-4.14	2.3	-0.75	2.12	0.69	-5.63	2.74	0.32	1.86	-0.64	0.05	0.48	0.37	2.46	1.85	-1.21	1.15	-1.31	0.57	-0.73	-1.77	0.05	0.89	0.53	-3.26
-3.05	0.0326055	0.0369672	-0.0403891	0.0424253	0.111609	0.0317042	0.0172517	0.0355796	0.0664286	0.0403206	0.00229814	0.0306467			-3.05	1.84	-0.98	-0.15	-2.76	-0.17	-0.66	-1.26	1.54	4.82	1.86	3.3	0.25	2.12	3.69	-0.63	-0.26	1.32	-0.14	-1.64	2.05	-0.52	-0.63	-0.54	2.85	-0.21	1.15	-2.31	-0.43	2.27	-1.77	0.05	-0.11	0.53	-0.26
-2.95	-0.00136611	0.0332019	-0.0594017	0.0334413	0.00849901	0.0370911	0.0523036	0.046317	-0.023542	0.0291711	-0.00546123	0.0238292			-2.95	-1.16	-0.98	-0.15	0.24	-0.17	0.34	2.74	3.54	-3.18	0.86	-1.7	-0.75	0.12	-2.31	0.37	-0.26	1.32	-1.14	-3.64	-0.95	2.48	-1.63	1.46	0.85	-0.21	0.15	-1.31	-0.43	-0.73	1.23	-1.95	-0.11	1.53	-0.26
-2.85	-0.00331664	0.0324393	-0.0263301	0.0381725	0.00908004	0.029127	-0.0241516	0.028172	-0.0199555	0.0366739	-0.0510782	0.0322139			-2.85	-0.16	2.02	0.85	-1.76	-0.17	-0.66	-0.26	-2.46	-2.18	-1.14	2.3	-0.75	0.12	-1.31	1.37	-0.26	-1.68	-2.14	1.36	0.05	-1.52	1.37	0.46	-0.15	0.79	0.15	-0.31	0.57	-0.73	1.23	4.05	3.89	0.53	0.74
-2.75	0.0720046	0.0340784	-0.00387237	0.0389632	-0.0289468	0.0287049	-0.0348152	0.0314479	0.00738211	0.0358819	-0.0552378	0.0347109			-2.75	-0.16	-0.98	-0.15	2.24	-0.17	-0.66	0.74	-3.46	1.82	4.86	-3.7	1.25	0.12	2.69	0.37	-1.26	2.32	0.86	0.36	2.05	0.48	0.37	-0.54	1.85	-0.21	-0.85	4.69	-0.43	2.27	2.23	2.05	0.89	-0.47	1.74
-2.65	-0.00456065	0.042046	-0.0105469	0.0332693	0.0129728	0.0289512	-0.0491532	0.0399351	-0.0167711	0.0257272	-0.0365185	0.0337632			-2.65	0.84	-0.98	0.85	-3.76	-0.17	1.34	-1.26	0.54	-3.18	-3.14	0.3	0.25	-0.88	-1.31	-0.63	1.74	2.32	0.86	0.36	-0.95	-1.52	0.37	4.46	-0.15	-0.21	0.15	-2.31	-0.43	0.27	-0.77	-0.95	2.89	2.53	-1.26
-2.55	0.00402595	0.0230716	-0.0389078	0.0363764	-0.0612342	0.0326949	0.0236556	0.0411365	0.00182652	0.030138	0.0312163	0.0251188			-2.55	1.84	1.02	-0.15	0.24	-0.17	-0.66	-1.26	0.54	0.82	-0.14	-0.7	0.25	0.12	-2.31	0.37	0.74	0.32	0.86	2.36	0.05	0.48	-0.63	-0.54	-1.15	0.79	0.15	0.69	-0.43	-3.73	0.23	-1.95	-0.11	0.53	0.74
-2.45	0.0399381	0.0405436	-0.0168324	0.0289113	0.0212153	0.029418	0.0195557	0.0390958	-0.0598826	0.0357104	0.00828114	0.0294486			-2.45	3.84	-1.98	-0.15	2.24	-0.17	1.34	1.74	1.54	-0.18	0.86	-0.7	0.25	-1.88	-0.31	-1.63	-1.26	-0.68	1.86	-0.64	2.05	2.48	3.37	-1.54	4.85	3.79	-0.85	0.69	0.57	-2.73	1.23	1.05	-1.11	-1.47	-2.26
-2.35	0.00486387	0.0347681	0.0342951	0.0356689	-0.022632	0.0292713	-0.114456	0.0454334	-0.0586199	0.0296025	0.0166537	0.0342679			-2.35	-0.16	-0.98	-0.15	-1.76	-0.17	2.34	-1.26	-1.46	-3.18	-2.14	1.3	0.25	-1.88	1.69	0.37	-1.26	2.32	-0.14	2.36	1.05	0.48	-1.63	2.46	-1.15	-0.21	-1.85	-0.31	-0.43	3.27	0.23	1.05	-1.11	4.53	1.74
-2.25	-0.02906	0.0337795	-0.0643692	0.0314678	-0.0591995	0.0275507	-0.0465066	0.0334165	0.0115715	0.0374465	0.0060706	0.0327713			-2.25	1.84	-0.98	-0.15	0.24	-0.17	0.34	2.74	0.54	-2.18	0.86	-1.7	0.25	-1.88	-3.31	-1.63	1.74	1.32	-1.14	-2.64	-0.95	-0.52	0.37	0.46	-2.15	-2.21	-1.85	-0.31	0.57	-0.73	-0.77	-0.95	-1.11	-2.47	1.74
-2.15	0.0206812	0.0366217	-0.0077511	0.0433556	-0.0474605	0.0337415	-0.013464	0.0318227	0.0205926	0.0275418	-0.0205764	0.0317801			-2.15	0.84	1.02	-0.15	1.24	-0.17	0.34	1.74	6.54	-2.18	-0.14	-1.7	-0.75	-0.88	-1.31	-1.63	0.74	-0.68	0.86	-0.64	1.05	-1.52	0.37	2.46	-2.15	0.79	-3.85	0.69	0.57	2.27	0.23	1.05	0.89	-0.47	1.74
-2.05	-0.0546189	0.0415889	0.0697976	0.0437297	-0.0465831	0.0386752	-0.0583588	0.0275043	0.035751	0.0336523	-0.0922307	0.0276044			-2.05	-1.16	2.02	-0.15	2.24	0.83	-0.66	-4.26	-1.46	-2.18	3.86	-3.7	-0.75	-1.88	0.69	-3.63	-2.26	-0.68	-2.14	2.36	0.05	1.48	0.37	-2.54	-1.15	1.79	-0.85	-1.31	-0.43	-1.73	0.23	2.05	-0.11	0.53	0.74
-1.95	-0.00010171	0.0218297	0.167767	0.0345726	-0.0169663	0.0198199	-0.0067413	0.0289628	0.00526934	0.0368653	-0.00444532	0.0272537			-1.95	-0.16	1.02	-0.15	-0.76	-0.17	-0.66	0.74	-2.46	-0.18	-1.14	0.3	-0.75	0.12	-1.31	-1.63	1.74	-0.68	-0.14	1.36	-0.95	-0.52	1.37	-0.54	-1.15	-0.21	-0.85	1.69	1.57	1.27	0.23	0.05	2.89	0.53	-0.26
-1.85	-0.00136918	0.0311758	0.149799	0.0393242	-0.029696	0.0364785	-0.0346672	0.0394302	-0.0334988	0.026563	0.0129035	0.028022			-1.85	-3.16	-0.98	-0.15	-0.76	-0.17	-0.66	1.74	1.54	0.82	-2.14	3.3	-0.75	0.12	-1.31	-0.63	1.74	0.32	0.86	-0.64	0.05	1.48	3.37	0.46	0.85	-0.21	-1.85	-3.31	-0.43	-0.73	-1.77	0.05	-0.11	-0.47	0.74
-1.75	-0.0434651	0.0318345	0.109637	0.0392848	0.0111551	0.0329461	-0.0426515	0.0315997	-0.0142682	0.035038	-0.0296648	0.0300356			-1.75	-2.16	0.02	0.85	-0.76	-0.17	-0.66	-0.26	-0.46	-0.18	0.86	-0.7	-0.75	-2.88	0.69	-1.63	1.74	-0.68	0.86	-0.64	2.05	1.48	-0.63	0.46	-2.15	-2.21	0.15	-1.31	1.57	-1.73	3.23	-2.95	-1.11	0.53	-4.26
-1.65	-0.0124195	0.0458162	0.0780776	0.0367877	-0.0117637	0.0235955	-0.000473904	0.0260093	-0.00723045	0.0257524	0.0584057	0.0380365			-1.65	3.84	0.02	-0.15	-1.76	-0.17	0.34	0.74	0.54	-2.18	3.86	1.3	0.25	5.12	-4.31	2.37	-0.26	1.32	-0.14	1.36	-1.95	-0.52	-0.63	-2.54	-2.15	2.79	-3.85	-2.31	-0.43	-0.73	-1.77	-0.95	-2.11	2.53	-2.26
-1.55	-0.0254518	0.030554	0.106883	0.0403757	0.000708727	0.0289505	-0.0628026	0.0392859	-0.0334007	0.0247402	-0.00386166	0.0322572			-1.55	0.84	0.02	-0.15	-0.76	-0.17	-0.66	1.74	-3.46	1.82	4.86	-2.7	-0.75	-0.88	-0.31	-0.63	0.74	-0.68	-1.14	0.36	0.05	-0.52	-0.63	1.46	-2.15	-0.21	-0.85	2.69	-0.43	-1.73	0.23	-0.95	-0.11	-3.47	-1.26
-1.45	0.0560614	0.0326316	-0.0304597	0.0388399	-0.040733	0.029848	0.0334821	0.0366967	-0.0131221	0.0313511	0.000565994	0.0333758			-1.45	-0.16	1.02	-0.15	2.24	-0.17	0.34	0.74	-0.46	0.82	4.86	0.3	1.25	2.12	2.69	3.37	-2.26	-0.68	-0.14	-1.64	1.05	-2.52	-1.63	1.46	-1.15	-0.21	-0.85	-1.31	-0.43	1.27	0.23	0.05	-0.11	2.53	1.74
-1.35	0.0589225	0.0403187	0.0384774	0.0415237	-0.0085311	0.0311956	-0.0102735	0.0301586	-0.0626673	0.0316929	-0.00432345	0.0380867			-1.35	-3.16	-0.98	0.85	-0.76	-0.17	1.34	0.74	-0.46	2.82	-2.14	-0.7	-0.75	3.12	1.69	1.37	0.74	7.32	0.86	-0.64	1.05	2.48	0.37	0.46	1.85	-0.21	2.15	-1.31	-0.43	1.27	1.23	0.05	1.89	-1.47	-1.26
-1.25	0.00456453	0.0349889	0.00965905	0.0269757	0.0425825	0.0350904	-0.00349421	0.0344517	-0.0516621	0.0197988	0.0414872	0.0373331			-1.25	1.84	-0.98	-0.15	1.24	-0.17	-0.66	-3.26	-1.46	-0.18	-0.14	-2.7	-0.75	0.12	-0.31	0.37	-1.26	3.32	2.86	0.36	1.05	-0.52	1.37	2.46	-1.15	2.79	1.15	-1.31	-0.43	-0.73	-0.77	-0.95	-1.11	-1.47	-1.26
-1.15	0.0348618	0.0296854	0.0110285	0.0451469	-0.0813662	0.0351706	-0.00113038	0.0341311	-0.0167527	0.0300829	0.00834469	0.025798			-1.15	-0.16	1.02	-0.15	0.24	-0.17	-0.66	-0.26	3.54	1.82	0.86	0.3	0.25	4.12	1.69	-0.63	1.74	-0.68	-0.14	1.36	0.05	0.48	1.37	0.46	-0.15	-0.21	3.15	1.69	-0.43	-4.73	-0.77	-0.95	-0.11	-0.47	-2.26
-1.05	0.0619884	0.0360265	-0.00727439	0.0331604	0.0506463	0.0418778	0.0167752	0.0371228	-0.0249086	0.0251835	-0.0576482	0.0338279			-1.05	2.84	0.02	-0.15	0.24	-0.17	-0.66	3.74	1.54	0.82	2.86	1.3	1.25	-0.88	-1.31	1.37	-1.26	-1.68	-0.14	0.36	2.05	2.48	2.37	0.46	2.85	-1.21	3.15	-1.31	-0.43	2.27	-0.77	-2.95	-3.11	-1.47	1.74
-0.95	-0.0614995	0.0303343	-0.0258025	0.0306791	0.0700907	0.0338135	0.012851	0.0359893	0.0435412	0.0263486	0.000350794	0.024633			-0.95	-0.16	1.02	-0.15	0.24	-0.17	-0.66	-3.26	-0.46	-1.18	-2.14	2.3	-0.75	-0.88	0.69	0.37	-0.26	2.32	0.86	0.36	-0.95	-2.52	-0.63	-0.54	-0.15	-2.21	-0.85	-2.31	0.57	-0.73	-1.77	-0.95	-2.11	-1.47	-2.26
-0.85	-0.0464097	0.0320431	0.00985958	0.0391853	0.0897966	0.0340149	0.0581934	0.0437092	0.0372679	0.0378197	0.00681727	0.027168			-0.85	1.84	1.02	-0.15	-0.76	-0.17	0.34	2.74	0.54	-0.18	-2.14	-1.7	-0.75	0.12	-2.31	-1.63	-3.26	-2.68	-3.14	1.36	-0.95	-0.52	-0.63	-0.54	-1.15	-2.21	3.15	-1.31	-0.43	1.27	1.23	-1.95	1.89	0.53	-1.26
-0.75	-0.0267588	0.0228191	0.0474272	0.0368632	-0.00577473	0.0310131	0.0336193	0.0357153	0.0159049	0.0272834	-0.0601662	0.0378918			-0.75	-0.16	1.02	-0.15	1.24	-0.17	0.34	-0.26	0.54	-2.18	0.86	0.3	-0.75	0.12	-0.31	-2.63	0.74	-0.68	-1.14	-1.64	0.05	1.48	0.37	1.46	-0.15	-0.21	0.15	0.69	-0.43	-0.73	-0.77	-0.95	-2.11	-0.47	-2.26
-0.65	-0.0469584	0.0340326	-0.0388441	0.0262354	0.0277484	0.0310119	-0.0155712	0.0326071	-0.0332787	0.0344472	0.052597	0.0333087			-0.65	-1.16	-0.98	-0.15	-1.76	-0.17	0.34	1.74	2.54	-0.18	-3.14	0.3	0.25	-0.88	-0.31	0.37	1.74	-0.68	-1.14	-0.64	-1.95	1.48	-0.63	-2.54	0.85	1.79	0.15	-3.31	-0.43	-2.73	-0.77	0.05	-1.11	-4.47	-0.26
-0.55	-0.0388928	0.0381759	-0.0412172	0.0272536	-0.00553804	0.0371451	-0.0370397	0.0331961	0.0101018	0.0300304	-0.0381972	0.0225696			-0.55	1.84	1.02	-0.15	2.24	-0.17	0.34	0.74	-1.46	-1.18	-0.14	-3.7	0.25	-1.88	-3.31	1.37	-1.26	-1.68	-1.14	1.36	2.05	0.48	3.37	-2.54	-1.15	0.79	-1.85	-3.31	-0.43	-0.73	0.23	0.05	-2.11	1.53	-2.26
-0.45	0.0226898	0.0327605	0.00836307	0.0317238	0.0338428	0.0412842	0.0316477	0.0309079	-0.0571473	0.0359113	0.0344023	0.0333009			-0.45	-0.16	1.02	1.85	0.24	-0.17	2.34	0.74	-3.46	-0.18	-0.14	-0.7	-0.75	1.12	2.69	2.37	-1.26	0.32	0.86	-1.64	1.05	-0.52	-1.63	2.46	0.85	-0.21	2.15	-1.31	-0.43	-2.73	-0.77	0.05	-1.11	-0.47	-2.26
-0.35	-0.0503062	0.0333502	-0.0106729	0.0290861	-0.0125606	0.0404499	-0.0188112	0.0346728	-0.0788437	0.0262033	-0.0230042	0.0317019			-0.35	1.84	-0.98	-0.15	-0.76	1.83	1.34	-1.26	2.54	-0.18	-0.14	2.3	0.25	-1.88	-2.31	-1.63	-0.26	-0.68	1.86	-1.64	-2.95	-0.52	-1.63	-0.54	0.85	-2.21	-0.85	-1.31	-0.43	0.27	0.23	-3.95	-0.11	0.53	-0.26
-0.25	0.0266387	0.0451027	0.0524203	0.0423332	-0.0212203	0.0330239	-0.000495088	0.0269203	0.0225822	0.0317399	0.0195672	0.0298933			-0.25	1.84	0.02	-0.15	1.24	-0.17	0.34	-0.26	-1.46	0.82	4.86	2.3	2.25	-0.88	-4.31	3.37	-4.26	4.32	0.86	-3.64	2.05	-1.52	-0.63	1.46	0.85	-0.21	4.15	1.69	0.57	-2.73	-1.77	1.05	-1.11	0.53	-3.26
-0.15	0.0276921	0.0345185	0.0358973	0.0405843	-0.00311412	0.0308274	-0.00389326	0.0328256	-0.00361861	0.02768	-0.0368606	0.0325462			-0.15	-1.16	-0.98	-0.15	-1.76	-0.17	1.34	2.74	-0.46	0.82	-1.14	5.3	0.25	-2.88	0.69	0.37	1.74	1.32	-0.14	-1.64	0.05	1.48	0.37	-0.54	1.85	-1.21	-0.85	0.69	-0.43	0.27	-0.77	-2.95	-0.11	-0.47	2.74
-0.05	0.054186	0.0401326	0.123364	0.0433553	0.00566507	0.0410155	-0.0180881	0.0364261	-0.024446	0.0404378	-0.0329293	0.0284973			-0.05	-0.16	-0.98	0.85	1.24	-0.17	0.34	-0.26	-1.46	4.82	-2.14	0.3	-0.75	4.12	0.69	1.37	-1.26	2.32	-0.14	3.36	1.05	-1.52	0.37	2.46	3.85	-0.21	1.15	0.69	-0.43	-2.73	3.23	-0.95	0.89	-0.47	-1.26
0.05	-0.362105	0.0729203	-0.403142	0.0709677	-0.444411	0.0815264	-0.394128	0.0767768	-0.354755	0.0750333	-0.269423	0.0558538			0.05	-3.16	-1.98	-0.15	-4.76	-0.17	-0.66	2.74	-0.46	-11.18	4.86	-1.7	0.25	-4.88	-6.31	-7.63	-3.26	-4.68	-6.14	-7.64	-4.95	-2.52	-0.63	-1.54	-0.15	-0.21	-3.85	-3.31	-0.43	-2.73	0.23	-12.95	-7.11	-9.47	-4.26
0.15	-0.586916	0.092916	-0.613226	0.0957335	-0.575335	0.0841047	-0.614394	0.0966181	-0.101944	0.066116	-0.506452	0.112605			0.15	-3.16	-1.98	-0.15	-7.76	-0.17	-0.66	1.74	-1.46	-17.18	-6.14	-5.7	-0.75	-1.88	-11.31	-13.63	-1.26	-11.68	-6.14	-5.64	-7.95	-6.52	-4.63	-2.54	-1.15	-3.21	-3.85	-4.31	-0.43	-3.73	-1.77	-9.95	-8.11	-7.47	-5.26
0.25	-0.591976	0.100095	-0.514169	0.0927045	-0.628301	0.102124	-0.573709	0.0955746	-0.501341	0.0967078	-0.371843	0.0946993			0.25	-4.16	-1.98	-0.15	-7.76	-0.17	-0.66	-14.26	-1.46	-16.18	-3.14	-0.7	-0.75	2.12	-9.31	-7.63	-7.26	-10.68	-8.14	-9.64	-6.95	-6.52	-4.63	-3.54	-3.15	-3.21	-3.85	-1.31	-0.43	-3.73	-1.77	-7.95	-5.11	-8.47	-6.26
0.35	-0.490693	0.0705141	-0.481413	0.0704649	-0.587021	0.108136	-0.591654	0.0988435	-0.508353	0.10354	-0.357252	0.100012			0.35	-4.16	-0.98	1.85	-7.76	-0.17	-0.66	-8.26	-3.46	-8.18	-4.14	-4.7	0.25	0.12	-7.31	-4.63	-7.26	-7.68	-7.14	-7.64	-4.95	-4.52	-4.63	-2.54	1.85	-3.21	-2.85	-2.31	-0.43	-2.73	-1.77	-11.95	-4.11	-9.47	-5.26
0.45	-0.518971	0.0656544	-0.377384	0.068409	-0.522178	0.0862537	-0.517016	0.0757086	-0.467251	0.0940526	-0.470194	0.0906901			0.45	-4.16	-0.98	-0.15	-6.76	-0.17	-0.66	-8.26	-1.46	-10.18	-4.14	-2.7	-0.75	-0.88	-8.31	-4.63	-6.26	-7.68	-6.14	-10.64	-5.95	-6.52	-3.63	-3.54	-0.15	-2.21	-3.85	-2.31	-0.43	-4.73	-1.77	-8.95	-5.11	-8.47	-5.26
0.55	-0.394396	0.0640402	-0.358147	0.0626109	-0.434064	0.0803245	-0.526431	0.0836704	-0.449662	0.0868653	-0.396902	0.085044			0.55	-4.16	-1.98	-0.15	-7.76	-0.17	-0.66	-2.26	0.54	-11.18	-2.14	-1.7	2.25	-0.88	-6.31	-5.63	-7.26	-2.68	-5.14	-8.64	-5.95	-3.52	-2.63	-3.54	-0.15	-2.21	-2.85	-3.31	0.57	-3.73	-1.77	-6.95	-5.11	-5.47	-5.26
0.65	-0.418473	0.0621381	-0.315348	0.0721378	-0.476294	0.077902	-0.524671	0.0781092	-0.450093	0.0935276	-0.398965	0.0919631			0.65	-4.16	-1.98	-0.15	-5.76	-0.17	-0.66	-6.26	-3.46	-8.18	-4.14	-0.7	-0.75	1.12	-7.31	-1.63	-7.26	-5.68	-2.14	-5.64	-6.95	-5.52	-4.63	-2.54	-3.15	-3.21	-3.85	-3.31	-0.43	-3.73	-1.77	-10.95	-2.11	-6.47	-5.26
0.75	-0.456835	0.0683989	-0.306056	0.059475	-0.517555	0.0829665	-0.501899	0.0727909	-0.466257	0.086941	-0.382557	0.0905688			0.75	-4.16	-0.98	-0.15	-6.76	-0.17	-0.66	-4.26	-3.46	-9.18	-4.14	2.3	-0.75	-0.88	-11.31	-4.63	-5.26	-8.68	-5.14	-5.64	-6.95	-5.52	-2.63	-3.54	-2.15	-2.21	-2.85	-3.31	-0.43	-3.73	-1.77	-8.95	-5.11	-8.47	-4.26
0.85	-0.429396	0.0656467	-0.404511	0.06313	-0.466057	0.0816454	-0.561758	0.0985436	-0.409988	0.0965985	-0.442521	0.0886353			0.85	-4.16	-1.98	-0.15	-5.76	-0.17	-0.66	-3.26	-0.46	-11.18	-4.14	-1.7	0.25	-1.88	-7.31	-5.63	-6.26	-9.68	-5.14	-6.64	-4.95	-3.52	-4.63	-3.54	-2.15	-2.21	-0.85	-2.31	-0.43	-3.73	-1.77	-10.95	-2.11	-4.47	-4.26
0.95	-0.439472	0.0652617	-0.470752	0.0716479	-0.505592	0.101674	-0.533272	0.0824462	-0.407155	0.092468	-0.43888	0.0925959			0.95	-4.16	-1.98	-0.15	-6.76	-0.17	-0.66	-3.26	-2.46	-10.18	-6.14	-3.7	-0.75	2.12	-8.31	-3.63	-7.26	-8.68	-7.14	-5.64	-6.95	-6.52	-1.63	-2.54	-2.15	-3.21	-2.85	0.69	-0.43	-2.73	-1.77	-8.95	-4.11	-3.47	-3.26
1.05	-0.439061	0.0663572	-0.4488	0.0645441	-0.433858	0.0805689	-0.486245	0.0711229	-0.430447	0.0897587	-0.426387	0.0927115			1.05	-4.16	-0.98	-0.15	-5.76	-0.17	-0.66	-5.26	0.54	-8.18	-6.14	-2.7	-0.75	0.12	-9.31	-5.63	-7.26	-8.68	-8.14	-6.64	-4.95	-5.52	-4.63	-3.54	-3.15	-3.21	-2.85	3.69	-0.43	-2.73	-1.77	-6.95	-0.11	-5.47	-4.26
1.15	-0.463327	0.0732576	-0.491119	0.0693534	-0.452181	0.0792217	-0.539376	0.091863	-0.456072	0.0775087	-0.434187	0.0882606			1.15	-4.16	-0.98	0.85	-6.76	-0.17	-0.66	-4.26	-2.46	-12.18	-5.14	1.3	-0.75	-1.88	-11.31	-0.63	-6.26	-9.68	-7.14	-8.64	-7.95	-6.52	-3.63	-2.54	-2.15	-3.21	-0.85	-1.31	-0.43	-2.73	-1.77	-7.95	-3.11	-3.47	-5.26
1.25	-0.484596	0.0635756	-0.381515	0.0722673	-0.441467	0.0828562	-0.53194	0.0811677	-0.415921	0.0868091	-0.357352	0.087462			1.25	-4.16	-0.98	-0.15	-7.76	-0.17	-0.66	-3.26	-1.46	-10.18	-5.14	-0.7	-0.75	-1.88	-9.31	-3.63	-6.26	-11.68	-5.14	-9.64	-7.95	-4.52	-3.63	-2.54	-3.15	-2.21	-3.85	-2.31	-0.43	-4.73	-1.77	-6.95	-3.11	-2.47	-5.26
1.35	-0.388292	0.0679643	-0.434621	0.0731573	-0.474979	0.0844088	-0.534079	0.0898752	-0.425928	0.081762	-0.402001	0.0852895			1.35	-4.16	-0.98	-0.15	-7.76	-0.17	-0.66	-3.26	-1.46	-9.18	-6.14	-2.7	0.25	0.12	-8.31	-2.63	-3.26	-8.68	-7.14	-3.64	-5.95	-5.52	-4.63	0.46	-3.15	-3.21	-2.85	-0.31	-0.43	-3.73	-0.77	-7.95	-4.11	-4.47	-4.26
1.45	-0.444208	0.0735153	-0.404779	0.0804522	-0.495432	0.0952301	-0.474606	0.0885125	-0.44508	0.0968925	-0.371341	0.0989756			1.45	-4.16	-1.98	-0.15	-5.76	-0.17	-0.66	-5.26	-2.46	-13.18	-5.14	-2.7	-0.75	-1.88	-9.31	1.37	-6.26	-10.68	-6.14	-6.64	-5.95	-5.52	-3.63	-3.54	-1.15	-2.21	-3.85	-1.31	-0.43	-2.73	-1.77	-7.95	-1.11	-2.47	-3.26
1.55	-0.434515	0.0765391	-0.41203	0.0761494	-0.484466	0.084617	-0.48674	0.0955807	-0.43183	0.088787	-0.392776	0.081471			1.55	-4.16	-1.98	-0.15	-6.76	0.83	-0.66	-3.26	-1.46	-12.18	-6.14	1.3	-0.75	-0.88	-8.31	-5.63	-5.26	-11.68	-5.14	-7.64	-7.95	-6.52	-4.63	-3.54	-3.15	-3.21	1.15	0.69	0.57	-1.73	-1.77	-5.95	-1.11	-3.47	-6.26
1.65	-0.378038	0.0687909	-0.392305	0.0739801	-0.422347	0.0805105	-0.526591	0.0756288	-0.415893	0.086478	-0.395407	0.0911804			1.65	-4.16	-1.98	-0.15	-6.76	0.83	-0.66	-1.26	-2.46	-7.18	-3.14	-5.7	-0.75	0.12	-9.31	-1.63	-4.26	-10.68	-6.14	-6.64	-7.95	-5.52	-4.63	-3.54	-3.15	-2.21	-1.85	5.69	-0.43	-2.73	-1.77	-5.95	1.89	-1.47	-3.26
1.75	-0.387357	0.0698627	-0.400934	0.0709716	-0.416406	0.0844584	-0.515552	0.0763312	-0.423391	0.0870586	-0.413003	0.0887472			1.75	-3.16	-1.98	-0.15	-6.76	-0.17	-0.66	-3.26	3.54	-8.18	-6.14	1.3	-0.75	-0.88	-9.31	0.37	-6.26	-11.68	-5.14	-6.64	-7.95	-5.52	-3.63	-3.54	-3.15	-2.21	-3.85	1.69	-0.43	-2.73	-1.77	-1.95	0.89	-1.47	-4.26
1.85	-0.397519	0.0704577	-0.385588	0.0670456	-0.390099	0.0807489	-0.495565	0.0795663	-0.430461	0.092598	-0.384575	0.0898743			1.85	-4.16	-0.98	-0.15	-7.76	-0.17	-0.66	-4.26	-3.46	-9.18	-5.14	-1.7	-0.75	-1.88	-9.31	1.37	-5.26	-10.68	-6.14	-6.64	-6.95	-6.52	-4.63	-3.54	-2.15	-2.21	-1.85	2.69	-0.43	-0.73	-1.77	-1.95	-0.11	-1.47	-2.26
1.95	-0.327859	0.0690736	-0.327325	0.0627684	-0.335537	0.0819617	-0.451818	0.0840164	-0.437746	0.086875	-0.333728	0.0811515			1.95	-4.16	-0.98	-0.15	-6.76	-0.17	-0.66	-4.26	0.54	-7.18	-3.14	0.3	-0.75	0.12	-9.31	1.37	-4.26	-10.68	-4.14	-3.64	-7.95	-5.52	-4.63	-2.54	-3.15	-1.21	-0.85	1.69	-0.43	-2.73	-1.77	-5.95	0.89	0.53	-2.26
2.05	-0.346763	0.0664311	-0.338258	0.0591499	-0.305547	0.0825128	-0.516775	0.0794665	-0.347799	0.0930374	-0.384715	0.0886315			2.05	-4.16	-1.98	-0.15	-7.76	-0.17	-0.66	-1.26	-2.46	-6.18	-4.14	0.3	-0.75	-2.88	-6.31	0.37	-4.26	-9.68	-7.14	-7.64	-6.95	-6.52	-4.63	-2.54	-1.15	-1.21	-4.85	5.69	-0.43	0.27	-0.77	-2.95	0.89	-5.47	-3.26
2.15	-0.317885	0.0642353	-0.307821	0.0581759	-0.321221	0.0753596	-0.458366	0.094517	-0.39367	0.0897537	-0.318785	0.0795677			2.15	-3.16	-0.98	-0.15	-7.76	-0.17	-0.66	-4.26	-0.46	-7.18	-2.14	-3.7	-0.75	1.12	-8.31	2.37	-4.26	-6.68	-2.14	-6.64	-5.95	-5.52	-4.63	-2.54	0.85	-3.21	1.15	4.69	-0.43	-2.73	-0.77	-2.95	-2.11	-2.47	-3.26
2.25	-0.278043	0.0569784	-0.314229	0.0596833	-0.380965	0.0777727	-0.478885	0.0789853	-0.34515	0.0870801	-0.358129	0.0854248			2.25	-4.16	-0.98	-0.15	-5.76	-0.17	0.34	-4.26	1.54	-6.18	-0.14	1.3	-0.75	1.12	-5.31	-1.63	-5.26	-6.68	-4.14	-4.64	-5.95	-4.52	-4.63	-3.54	-3.15	-0.21	-2.85	1.69	0.57	-1.73	-1.77	-3.95	0.89	-3.47	-1.26
2.35	-0.23581	0.0565205	-0.316686	0.0650623	-0.381406	0.0850095	-0.4089	0.0755845	-0.392877	0.0864232	-0.289319	0.0801638			2.35	-3.16	-0.98	-0.15	-6.76	-0.17	-0.66	-0.26	1.54	-7.18	-6.14	1.3	0.25	0.12	-6.31	-0.63	-2.26	-5.68	-6.14	-1.64	-4.95	-3.52	-4.63	-0.54	-0.15	-1.21	-2.85	1.69	-0.43	-0.73	-1.77	-2.95	-0.11	-1.47	-1.26
2.45	-0.22389	0.0666894	-0.321592	0.046979	-0.289055	0.0841561	-0.382469	0.0790945	-0.355243	0.0859785	-0.30535	0.0809498			2.45	-4.16	0.02	-0.15	-7.76	-0.17	-0.66	-6.26	3.54	-5.18	-1.14	-5.7	-0.75	4.12	-3.31	2.37	-3.26	-3.68	-1.14	-5.64	-3.95	-5.52	-4.63	-0.54	-2.15	-2.21	-1.85	3.69	0.57	-0.73	-1.77	-3.95	2.89	2.53	-0.26
2.55	-0.281939	0.0591635	-0.278333	0.06182	-0.332263	0.0832472	-0.40182	0.0697753	-0.373525	0.0754573	-0.325314	0.0718494			2.55	-4.16	-0.98	-0.15	-7.76	-0.17	-0.66	-5.26	-3.46	-4.18	-4.14	-0.7	0.25	-0.88	-7.31	-1.63	-3.26	-6.68	-0.14	-6.64	-6.95	-3.52	-4.63	-1.54	-0.15	-3.21	0.15	4.69	1.57	0.27	-1.77	-2.95	-0.11	-1.47	-2.26
2.65	-0.292549	0.0590649	-0.376968	0.0590192	-0.309153	0.0802449	-0.395604	0.0663209	-0.375451	0.0852205	-0.34157	0.0700035			2.65	-4.16	2.02	-0.15	-7.76	-0.17	0.34	-1.26	-1.46	-7.18	-4.14	0.3	-0.75	-0.88	-5.31	1.37	-3.26	-7.68	-4.14	-7.64	-5.95	-5.52	-3.63	-0.54	-1.15	-1.21	-0.85	1.69	-0.43	-1.73	-1.77	-3.95	-0.11	-4.47	-1.26
2.75	-0.294524	0.0572832	-0.351674	0.0591845	-0.2721	0.0649874	-0.44518	0.0755298	-0.336691	0.0783726	-0.253762	0.0764783			2.75	-3.16	-0.98	-0.15	-6.76	-0.17	-0.66	-5.26	-0.46	-4.18	-3.14	-3.7	0.25	0.12	-6.31	-0.63	-4.26	-8.68	-2.14	-6.64	-7.95	-4.52	-4.63	-2.54	-1.15	-1.21	-2.85	2.69	-0.43	0.27	-0.77	-2.95	-1.11	-0.47	0.74
2.85	-0.266218	0.0618294	-0.277346	0.0589169	-0.374332	0.082125	-0.445378	0.0663004	-0.315217	0.0763255	-0.302031	0.0682558			2.85	-4.16	-1.98	-0.15	-7.76	-0.17	-0.66	0.74	-0.46	-7.18	-1.14	1.3	-0.75	1.12	-7.31	0.37	-2.26	-5.68	-3.14	-6.64	-5.95	-5.52	-4.63	-2.54	-1.15	-2.21	-2.85	2.69	1.57	-0.73	-1.77	-3.95	1.89	-1.47	-1.26
2.95	-0.239959	0.0571187	-0.280933	0.0613477	-0.322086	0.0781057	-0.442128	0.0698515	-0.347434	0.0659054	-0.288648	0.0703041			2.95	-4.16	-0.98	-0.15	-5.76	-0.17	-0.66	-3.26	4.54	-3.18	-5.14	-0.7	-0.75	1.12	-5.31	0.37	-3.26	-8.68	-5.14	-7.64	-4.95	-3.52	-3.63	-0.54	-1.15	-1.21	1.15	2.69	-0.43	-3.73	-0.77	-2.95	1.89	1.53	0.74
3.05	-0.250097	0.0628271	-0.33452	0.0644784	-0.283713	0.0634276	-0.442749	0.0745107	-0.304622	0.0934187	-0.298724	0.0695938			3.05	-4.16	-1.98	-0.15	-6.76	-0.17	-0.66	-1.26	0.54	-7.18	-3.14	-0.7	-0.75	1.12	-4.31	1.37	-1.26	-8.68	-3.14	-4.64	-4.95	-5.52	-4.63	-2.54	-0.15	-1.21	-0.85	7.69	-0.43	0.27	-1.77	-3.95	3.89	-0.47	-2.26
3.15	-0.2508	0.0626843	-0.34565	0.0569815	-0.260983	0.0771104	-0.401516	0.0717059	-0.278594	0.0762878	-0.253333	0.0700679			3.15	-4.16	1.02	-0.15	-6.76	-0.17	-0.66	-3.26	0.54	-7.18	-6.14	0.3	-0.75	0.12	-7.31	0.37	-3.26	-7.68	-3.14	-7.64	-6.95	-2.52	-3.63	-2.54	-1.15	-1.21	0.15	2.69	0.57	-1.73	-1.77	-0.95	0.89	1.53	1.74
3.25	-0.282951	0.0641971	-0.313874	0.0479616	-0.272567	0.0625694	-0.398141	0.0709884	-0.289421	0.0850844	-0.222729	0.0621046			3.25	-4.16	-1.98	-0.15	-5.76	-0.17	-0.66	-3.26	-2.46	-6.18	-4.14	-1.7	-0.75	0.12	-6.31	-0.63	-2.26	-7.68	-3.14	-8.64	-5.95	-6.52	-4.63	-2.54	-2.15	0.79	1.15	6.69	-0.43	-2.73	-0.77	-3.95	4.89	2.53	-2.26
3.35	-0.257376	0.067479	-0.341094	0.0623418	-0.241784	0.0752086	-0.4344	0.0731797	-0.204472	0.0635936	-0.306695	0.0721747			3.35	-4.16	-1.98	2.85	-5.76	-0.17	-0.66	-4.26	3.54	-8.18	1.86	-0.7	0.25	0.12	-6.31	0.37	-3.26	-7.68	-2.14	-6.64	-6.95	-5.52	-4.63	-3.54	-1.15	-0.21	-0.85	1.69	-0.43	1.27	-1.77	0.05	-1.11	2.53	-0.26
3.45	-0.295744	0.0564083	-0.35393	0.0631069	-0.23427	0.0715222	-0.38349	0.0715457	-0.339366	0.0794026	-0.279834	0.0586316			3.45	-4.16	-0.98	-0.15	-7.76	-0.17	-0.66	-1.26	2.54	-6.18	-1.14	-4.7	-0.75	-1.88	-4.31	-0.63	-2.26	-8.68	-4.14	-5.64	-5.95	-4.52	-4.63	-1.54	-1.15	-3.21	-3.85	2.69	-0.43	0.27	-1.77	-2.95	0.89	-1.47	-2.26
3.55	-0.21996	0.0620945	-0.351284	0.0602713	-0.241413	0.0723604	-0.390506	0.0701116	-0.35782	0.081729	-0.256493	0.0672061			3.55	-4.16	0.02	-0.15	-7.76	-0.17	-0.66	-3.26	0.54	-5.18	-4.14	2.3	-0.75	1.12	-7.31	-1.63	-2.26	-7.68	-3.14	-3.64	-6.95	-2.52	-3.63	-1.54	-1.15	-0.21	1.15	3.69	0.57	-3.73	-1.77	-0.95	2.89	2.53	-1.26
3.65	-0.219249	0.0630169	-0.391478	0.0546477	-0.254537	0.078483	-0.386573	0.0659552	-0.343865	0.0696876	-0.274646	0.0675931			3.65	-2.16	0.02	-0.15	-6.76	-0.17	-0.66	-3.26	0.54	-8.18	-4.14	-0.7	-0.75	-0.88	-5.31	0.37	-2.26	-7.68	-1.14	-4.64	-6.95	-4.52	-4.63	-1.54	-0.15	-1.21	-0.85	3.69	0.57	2.27	-0.77	-1.95	2.89	1.53	2.74
3.75	-0.17422	0.0548073	-0.26511	0.0543535	-0.22417	0.0694343	-0.35864	0.0673822	-0.362289	0.0769677	-0.240381	0.0745666			3.75	-3.16	-0.98	-0.15	-7.76	-0.17	-0.66	-2.26	0.54	-4.18	-1.14	-0.7	0.25	1.12	-6.31	1.37	-4.26	-4.68	-0.14	-4.64	-4.95	-2.52	-3.63	-0.54	-2.15	-1.21	-0.85	4.69	0.57	-1.73	-1.77	3.05	2.89	2.53	-1.26
3.85	-0.171506	0.0614234	-0.147109	0.0544796	-0.249695	0.0727894	-0.387493	0.0675003	-0.306696	0.0666499	-0.213312	0.0661712			3.85	-4.16	-0.98	-0.15	-7.76	-0.17	-0.66	-3.26	0.54	-5.18	1.86	-5.7	-0.75	1.12	-2.31	1.37	-0.26	-4.68	-4.14	-3.64	-5.95	-2.52	-2.63	-0.54	-1.15	-2.21	-1.85	7.69	0.57	4.27	-0.77	-0.95	3.89	-1.47	3.74
3.95	-0.184141	0.0615747	-0.292867	0.0620573	-0.199191	0.073546	-0.359668	0.0639743	-0.327049	0.0646323	-0.23283	0.0665473			3.95	-3.16	-1.98	-0.15	-7.76	-0.17	-0.66	1.74	-0.46	-6.18	-4.14	-0.7	0.25	-0.88	-5.31	1.37	-3.26	-6.68	-3.14	-2.64	-6.95	-3.52	-4.63	-0.54	-1.15	-2.21	-1.85	6.69	-0.43	1.27	0.23	1.05	2.89	1.53	0.74
4.05	-0.133471	0.0550472	-0.283767	0.0558058	-0.203403	0.0809316	-0.388178	0.0648125	-0.258216	0.0811146	-0.255396	0.0693376			4.05	-4.16	-1.98	-0.15	-6.76	-0.17	-0.66	-1.26	0.54	-3.18	-3.14	0.3	0.25	0.12	-5.31	3.37	-1.26	-2.68	-2.14	-2.64	-3.95	-1.52	-4.63	-1.54	-0.15	-0.21	5.15	3.69	-0.43	-0.73	-1.77	-1.95	2.89	3.53	2.74
4.15	-0.146538	0.0505975	-0.267808	0.0551556	-0.183144	0.0692984	-0.331261	0.0612313	-0.257923	0.0629338	-0.328163	0.0733333			4.15	-4.16	0.02	-0.15	-5.76	-0.17	0.34	-3.26	3.54	-4.18	-3.14	-0.7	-0.75	2.12	-2.31	1.37	-2.26	-4.68	-0.14	-4.64	-2.95	-1.52	-2.63	-1.54	-1.15	-1.21	-0.85	7.69	1.57	-2.73	-1.77	1.05	0.89	-1.47	-1.26
4.25	-0.145515	0.0631898	-0.184255	0.056314	-0.192059	0.0758564	-0.355711	0.0688198	-0.309761	0.0642742	-0.32064	0.0698413			4.25	-4.16	-1.98	-0.15	-7.76	-0.17	-0.66	-2.26	2.54	-3.18	0.86	-2.7	-0.75	3.12	-3.31	3.37	-1.26	-4.68	-3.14	-4.64	-6.95	-3.52	-4.63	-1.54	0.85	0.79	3.15	6.69	-0.43	2.27	-1.77	-3.95	3.89	2.53	-1.26
4.35	-0.0765635	0.0679609	-0.266634	0.0521698	-0.231135	0.0631826	-0.347522	0.0698581	-0.280634	0.065594	-0.291504	0.0641761			4.35	-3.16	2.02	-0.15	-7.76	-0.17	-0.66	-2.26	-1.46	2.82	-3.14	3.3	-0.75	5.12	-0.31	2.37	-3.26	-5.68	-1.14	-3.64	-6.95	-2.52	-3.63	-0.54	-2.15	-0.21	-1.85	8.69	0.57	3.27	-1.77	4.05	3.89	3.53	2.74
4.45	-0.145188	0.0593123	-0.180712	0.060966	-0.172112	0.0691468	-0.400691	0.0686077	-0.334266	0.0733029	-0.246234	0.0597626			4.45	-3.16	-0.98	-0.15	-7.76	-0.17	-0.66	-2.26	-1.46	-8.18	-1.14	-0.7	1.25	-0.88	-4.31	1.37	-1.26	-0.68	-4.14	2.36	-2.95	-1.52	-1.63	-2.54	2.85	-0.21	0.15	6.69	0.57	-1.73	-1.77	-1.95	0.89	3.53	1.74
4.55	-0.099994	0.051716	-0.271254	0.0499176	-0.156564	0.0701878	-0.392901	0.0650896	-0.293347	0.06625	-0.232342	0.0624639			4.55	-2.16	-1.98	-0.15	-5.76	-0.17	-0.66	0.74	4.54	-3.18	-1.14	-1.7	-0.75	0.12	-3.31	2.37	-3.26	-1.68	-4.14	-4.64	-2.95	-0.52	-3.63	-0.54	-1.15	-1.21	3.15	7.69	0.57	0.27	-0.77	-0.95	5.89	0.53	-1.26
4.65	-0.207294	0.0659346	-0.258013	0.0451617	-0.200261	0.0746995	-0.283556	0.0593903	-0.282822	0.0685475	-0.29529	0.0611031			4.65	-3.16	-1.98	0.85	-5.76	-0.17	-0.66	-3.26	0.54	-7.18	-4.14	0.3	-0.75	3.12	-4.31	-5.63	-4.26	-6.68	-2.14	-5.64	-5.95	-3.52	-2.63	-2.54	-1.15	0.79	1.15	7.69	-0.43	1.27	-1.77	2.05	5.89	2.53	-0.26
4.75	-0.124945	0.0600026	-0.248824	0.0427894	-0.0789011	0.0649673	-0.352954	0.0598953	-0.242873	0.0688791	-0.253504	0.0658925			4.75	-3.16	0.02	-0.15	-6.76	-0.17	-0.66	-2.26	-1.46	-3.18	-4.14	-0.7	1.25	1.12	-4.31	3.37	-3.26	-5.68	0.86	-5.64	-2.95	-4.52	-3.63	-0.54	-1.15	-0.21	1.15	4.69	0.57	0.27	-1.77	2.05	3.89	2.53	0.74
4.85	-0.0579377	0.0627056	-0.250972	0.0596462	-0.179637	0.0710383	-0.259809	0.0652842	-0.22051	0.0611465	-0.174611	0.0539134			4.85	-4.16	-0.98	-0.15	-5.76	-0.17	-0.66	-1.26	-0.46	-6.18	-2.14	-2.7	-0.75	1.12	-2.31	3.37	-3.26	-3.68	-2.14	1.36	-4.95	-1.52	-1.63	1.46	2.85	1.79	4.15	12.69	1.57	1.27	-0.77	3.05	3.89	2.53	1.74
4.95	-0.0808272	0.0575184	-0.175965	0.0530265	-0.202471	0.0689802	-0.287617	0.0609262	-0.188244	0.0693009	-0.234673	0.0491326			4.95	-4.16	0.02	-0.15	-5.76	-0.17	-0.66	0.74	1.54	-1.18	0.86	-2.7	-0.75	0.12	-3.31	-1.63	-1.26	-4.68	-0.14	-8.64	1.05	-2.52	-3.63	-0.54	0.85	1.79	2.15	6.69	2.57	0.27	2.23	3.05	1.89	4.53	1.74
5.05	-0.0613773	0.0589681	-0.197628	0.0394958	-0.204024	0.0637439	-0.287324	0.0634461	-0.254235	0.0570103	-0.261074	0.0650284			5.05	-2.16	-0.98	-0.15	-5.76	-0.17	-0.66	-2.26	2.54	-4.18	-2.14	-0.7	-0.75	2.12	-3.31	2.37	-1.26	-3.68	-0.14	-5.64	-4.95	-3.52	-2.63	0.46	0.85	3.79	5.15	6.69	-0.43	1.27	0.23	1.05	6.89	2.53	1.74
5.15	-0.162611	0.0638241	-0.125484	0.0461542	-0.256018	0.0774841	-0.238123	0.0652532	-0.159111	0.0679687	-0.223126	0.0608382			5.15	-4.16	-1.98	-0.15	-6.76	-0.17	-0.66	-0.26	-0.46	-8.18	-0.14	3.3	-0.75	0.12	-3.31	0.37	-4.26	-6.68	-4.14	-9.64	-3.95	-1.52	-3.63	-1.54	-0.15	-0.21	3.15	5.69	0.57	1.27	-1.77	1.05	2.89	1.53	1.74
5.25	-0.0988104	0.0608563	-0.185061	0.0412278	-0.163579	0.0745815	-0.272786	0.0691398	-0.213352	0.0485569	-0.221817	0.0580008			5.25	-0.16	1.02	-0.15	-4.76	-0.17	-0.66	-1.26	0.54	-6.18	-1.14	-0.7	0.25	-0.88	-5.31	0.37	-4.26	-6.68	-1.14	-6.64	-3.95	-1.52	-4.63	-0.54	-1.15	1.79	3.15	11.69	1.57	-0.73	1.23	1.05	1.89	3.53	1.74
5.35	-0.0910781	0.0649954	-0.217578	0.0482098	-0.152462	0.0620813	-0.240679	0.0552865	-0.236016	0.0579795	-0.190048	0.0611835			5.35	-4.16	-0.98	-0.15	-7.76	-0.17	-0.66	1.74	1.54	-5.18	-1.14	2.3	2.25	2.12	-5.31	1.37	-1.26	-4.68	-3.14	-1.64	-5.95	-3.52	-2.63	0.46	-1.15	0.79	1.15	5.69	-0.43	2.27	-0.77	2.05	5.89	1.53	2.74
5.45	-0.0890097	0.0545548	-0.156432	0.0465248	-0.1701	0.0670381	-0.280862	0.0522652	-0.284581	0.0618504	-0.204668	0.0575007			5.45	-3.16	-0.98	0.85	-6.76	-0.17	-0.66	-1.26	3.54	-1.18	-4.14	-0.7	-0.75	0.12	-0.31	-1.63	-4.26	-2.68	-3.14	-2.64	-4.95	-3.52	-1.63	-0.54	0.85	-2.21	0.15	8.69	1.57	1.27	-0.77	3.05	4.89	3.53	1.74
5.55	-0.140196	0.057818	-0.198794	0.0578674	-0.152242	0.0686829	-0.383445	0.0729663	-0.177762	0.0585803	-0.173102	0.0538389			5.55	-2.16	-1.98	0.85	-6.76	-0.17	-0.66	-3.26	-0.46	-7.18	-1.14	0.3	-0.75	-0.88	-2.31	-2.63	-3.26	-3.68	-4.14	-4.64	-2.95	-0.52	-1.63	-1.54	0.85	-1.21	-0.85	4.69	-0.43	7.27	-1.77	4.05	1.89	-0.47	3.74
5.65	-0.210271	0.0730023	-0.109449	0.0426482	-0.11162	0.0646412	-0.353895	0.066203	-0.20168	0.0671954	-0.186771	0.0619115			5.65	-4.16	-0.98	-0.15	-6.76	-0.17	-0.66	-2.26	-2.46	-9.18	-3.14	-0.7	-0.75	-0.88	-6.31	0.37	-6.26	-7.68	0.86	-10.64	-6.95	-2.52	-3.63	-1.54	-2.15	-0.21	1.15	8.69	-0.43	0.27	0.23	1.05	6.89	2.53	1.74
5.75	-0.173836	0.0572567	-0.176037	0.0429234	-0.100691	0.0752293	-0.345998	0.066389	-0.183169	0.0702143	-0.179926	0.0631607			5.75	-3.16	-1.98	-0.15	-6.76	-0.17	-0.66	1.74	0.54	-6.18	-3.14	-1.7	-0.75	-0.88	-5.31	-1.63	-1.26	-3.68	-3.14	-4.64	-5.95	-2.52	-2.63	3.46	-1.15	0.79	-1.85	5.69	0.57	3.27	-1.77	-1.95	-0.11	0.53	-2.26
5.85	-0.158789	0.0611908	-0.204747	0.0435567	-0.15448	0.060405	-0.305348	0.0643326	-0.22257	0.0622289	-0.209599	0.0601678			5.85	-3.16	-0.98	-0.15	-6.76	-0.17	-0.66	-2.26	-1.46	-7.18	-2.14	1.3	-0.75	2.12	-3.31	4.37	-1.26	-2.68	-2.14	-3.64	-4.95	-4.52	-3.63	-1.54	0.85	2.79	0.15	5.69	-0.43	-1.73	-1.77	1.05	4.89	0.53	0.74
5.95	-0.0991072	0.0654259	-0.222548	0.0465312	-0.161319	0.0731465	-0.306062	0.069226	-0.184585	0.0526218	-0.197324	0.0476882			5.95	-1.16	-0.98	-0.15	-7.76	-0.17	1.34	-0.26	0.54	-7.18	2.86	0.3	0.25	0.12	-5.31	0.37	-2.26	-7.68	1.86	-2.64	-4.95	-2.52	-2.63	-0.54	-2.15	-0.21	2.15	6.69	-0.43	1.27	-1.77	2.05	2.89	3.53	3.74
6.05	-0.203419	0.0479172	-0.149589	0.0374811	-0.118008	0.0611969	-0.282481	0.0708024	-0.197938	0.0543026	-0.190437	0.0522124			6.05	-3.16	-0.98	-0.15	-5.76	-0.17	-0.66	1.74	0.54	-4.18	-0.14	-1.7	-0.75	-0.88	-4.31	0.37	-2.26	-3.68	-5.14	-5.64	-5.95	-0.52	-3.63	-2.54	-3.15	-0.21	-1.85	4.69	0.57	0.27	-1.77	-0.95	1.89	1.53	-3.26
6.15	-0.223628	0.0540473	-0.100574	0.0459547	-0.0693364	0.0778024	-0.357595	0.058295	-0.192394	0.054248	-0.180868	0.0568287			6.15	-2.16	-0.98	-0.15	-6.76	-0.17	-0.66	-1.26	-1.46	-5.18	0.86	0.3	-0.75	2.12	-6.31	0.37	-3.26	-6.68	1.86	-5.64	-5.95	-3.52	-3.63	-2.54	-2.15	-0.21	1.15	2.69	-0.43	-2.73	-1.77	-0.95	2.89	-1.47	-2.26
6.25	-0.183195	0.0541121	-0.193184	0.0468106	-0.0468631	0.065812	-0.324309	0.0637571	-0.18041	0.0556723	-0.203605	0.0547847			6.25	-4.16	-1.98	1.85	-6.76	-0.17	-0.66	-0.26	3.54	-2.18	-3.14	0.3	-0.75	1.12	-4.31	0.37	-3.26	-4.68	-2.14	-9.64	-5.95	-3.52	-3.63	-1.54	-0.15	0.79	-0.85	4.69	0.57	-1.73	-1.77	-0.95	0.89	-0.47	1.74
6.35	-0.140386	0.065435	-0.147113	0.0514062	-0.112226	0.0739176	-0.262358	0.0537061	-0.234939	0.0566602	-0.213428	0.0555254			6.35	-3.16	0.02	-0.15	-4.76	-0.17	-0.66	-0.26	8.54	-6.18	-5.14	-1.7	0.25	-1.88	-4.31	-2.63	-2.26	-5.68	0.86	-3.64	-6.95	-2.52	-4.63	-2.54	-3.15	-1.21	1.15	3.69	-0.43	3.27	-0.77	3.05	4.89	2.53	0.74
6.45	-0.163496	0.0541606	-0.239818	0.0543535	-0.126185	0.0662611	-0.323661	0.0667913	-0.259265	0.0583836	-0.223055	0.0624966			6.45	-2.16	-0.98	-0.15	-5.76	-0.17	-0.66	-0.26	-0.46	-5.18	-3.14	-3.7	-0.75	3.12	-2.31	1.37	-4.26	-5.68	-3.14	-4.64	-2.95	-4.52	-2.63	-1.54	0.85	-1.21	0.15	5.69	-0.43	0.27	-1.77	-0.95	3.89	3.53	1.74
6.55	-0.156991	0.0566361	-0.224638	0.0525903	-0.0819815	0.0650352	-0.307955	0.0651904	-0.221981	0.0593497	-0.19749	0.0643694			6.55	-2.16	-1.98	-0.15	-4.76	-0.17	0.34	-1.26	-0.46	-5.18	-4.14	2.3	0.25	-0.88	-8.31	-0.63	-3.26	-4.68	-3.14	-2.64	-5.95	-2.52	-2.63	0.46	-2.15	1.79	-3.85	5.69	1.57	0.27	-1.77	0.05	4.89	-0.47	1.74
6.65	-0.12904	0.0641688	-0.221778	0.0507988	-0.142623	0.0854069	-0.316421	0.0570158	-0.202516	0.0492579	-0.281085	0.0542441			6.65	-3.16	-1.98	1.85	-6.76	-0.17	-0.66	-2.26	0.54	-7.18	-3.14	-1.7	0.25	1.12	-4.31	3.37	-1.26	-5.68	-2.14	-4.64	-4.95	-3.52	-3.63	-0.54	-0.15	-0.21	4.15	3.69	0.57	-1.73	-1.77	3.05	3.89	1.53	4.74
6.75	-0.205916	0.0632669	-0.133957	0.0390617	-0.159934	0.066276	-0.312614	0.0565887	-0.260901	0.0640195	-0.201878	0.0549184			6.75	-3.16	-1.98	-0.15	-6.76	-0.17	-0.66	1.74	1.54	-8.18	-3.14	-1.7	-0.75	2.12	-5.31	-2.63	-6.26	-5.68	-3.14	-7.64	-4.95	-3.52	-2.63	-2.54	-2.15	0.79	1.15	4.69	0.57	4.27	-1.77	0.05	1.89	2.53	-0.26
6.85	-0.180895	0.0574172	-0.226781	0.049602	-0.134588	0.0634144	-0.318411	0.0545574	-0.153706	0.0585002	-0.221114	0.0553806			6.85	-4.16	-1.98	-0.15	-4.76	-0.17	-0.66	-2.26	1.54	-6.18	-4.14	-2.7	0.25	0.12	-5.31	-3.63	-5.26	-4.68	-4.14	-5.64	-4.95	-2.52	-2.63	-0.54	-1.15	-1.21	0.15	6.69	0.57	2.27	-0.77	1.05	3.89	4.53	0.74
6.95	-0.241195	0.0631044	-0.241758	0.0443865	-0.224756	0.0829901	-0.291755	0.0681052	-0.168251	0.0478277	-0.17881	0.0655152			6.95	-4.16	-0.98	-0.15	-6.76	-0.17	-0.66	-1.26	-1.46	-5.18	-4.14	-4.7	-0.75	-0.88	-4.31	2.37	-3.26	-8.68	-1.14	-2.64	-6.95	-5.52	-4.63	-1.54	-3.15	0.79	1.15	4.69	0.57	-1.73	1.23	1.05	2.89	2.53	-0.26
7.05	-0.156262	0.0604345	-0.15487	0.0451053	-0.201874	0.066939	-0.358778	0.0603035	-0.140426	0.0418237	-0.201526	0.0494353			7.05	-3.16	1.02	-0.15	-6.76	-0.17	0.34	-0.26	-1.46	-5.18	-4.14	0.3	-0.75	1.12	-4.31	0.37	-2.26	-5.68	-3.14	-7.64	-5.95	-2.52	-4.63	-2.54	-2.15	-1.21	1.15	8.69	1.57	1.27	-0.77	1.05	3.89	2.53	0.74
7.15	-0.0310362	0.0596052	-0.218195	0.0597067	-0.121194	0.0771263	-0.379663	0.0598592	-0.165698	0.0520854	-0.243046	0.060719			7.15	-3.16	0.02	-0.15	-4.76	-0.17	0.34	-0.26	2.54	-0.18	-2.14	-0.7	0.25	3.12	-3.31	0.37	-2.26	-4.68	-4.14	-3.64	-4.95	-2.52	-3.63	-0.54	-0.15	0.79	0.15	7.69	1.57	2.27	-0.77	3.05	7.89	2.53	3.74
7.25	-0.0924469	0.0596469	-0.254174	0.0536691	-0.112068	0.0654484	-0.292491	0.0696907	-0.13973	0.0445815	-0.175727	0.0564476			7.25	-3.16	-0.98	-0.15	-4.76	-0.17	-0.66	-0.26	2.54	-5.18	-2.14	-1.7	0.25	0.12	-2.31	-3.63	-3.26	-3.68	-1.14	-2.64	-4.95	-2.52	-4.63	-2.54	-2.15	1.79	0.15	8.69	0.57	0.27	3.23	3.05	1.89	1.53	3.74
7.35	-0.153713	0.0687946	-0.297266	0.0491503	-0.107406	0.0671944	-0.384613	0.0574262	-0.123884	0.047545	-0.140392	0.0537165			7.35	-3.16	0.02	-0.15	-4.76	-0.17	-0.66	-2.26	0.54	-4.18	-4.14	-1.7	-0.75	1.12	-5.31	0.37	-4.26	-4.68	-6.14	-2.64	-6.95	-5.52	-3.63	-1.54	-1.15	0.79	3.15	9.69	0.57	3.27	-1.77	5.05	6.89	3.53	2.74
7.45	-0.136421	0.0613852	-0.287221	0.0415701	-0.118759	0.061811	-0.321115	0.06732	-0.117441	0.0574122	-0.229003	0.0520705			7.45	-3.16	-0.98	-0.15	-5.76	-0.17	-0.66	-0.26	-2.46	-6.18	-3.14	-2.7	0.25	0.12	-4.31	-0.63	-0.26	-6.68	-1.14	-4.64	-4.95	-0.52	-4.63	-1.54	-0.15	2.79	7.15	7.69	-0.43	0.27	-1.77	0.05	2.89	3.53	1.74
7.55	-0.137273	0.0703949	-0.220517	0.0465809	-0.0834628	0.0752954	-0.34328	0.0703336	-0.150316	0.0511103	-0.272072	0.0555045			7.55	-2.16	-1.98	-0.15	-6.76	-0.17	-0.66	-2.26	0.54	-5.18	-2.14	-0.7	0.25	-0.88	-4.31	1.37	-5.26	-5.68	-2.14	-5.64	-6.95	-5.52	-4.63	-1.54	-2.15	2.79	-0.85	9.69	1.57	0.27	-0.77	4.05	3.89	3.53	5.74
7.65	-0.128053	0.0638338	-0.282843	0.0491288	-0.139277	0.0628894	-0.386359	0.069646	-0.128987	0.0453496	-0.104436	0.0459667			7.65	-4.16	1.02	-0.15	-5.76	-0.17	-0.66	-1.26	2.54	-4.18	-2.14	2.3	-0.75	1.12	-3.31	-0.63	-1.26	-5.68	-3.14	-5.64	-4.95	-0.52	-4.63	-0.54	-3.15	-2.21	-3.85	10.69	-0.43	4.27	-1.77	3.05	6.89	3.53	-0.26
7.75	-0.143844	0.0665259	-0.259537	0.0540825	-0.130559	0.0632163	-0.280129	0.0586377	-0.0201569	0.0546653	-0.193419	0.0483683			7.75	-4.16	-1.98	-0.15	-6.76	-0.17	-0.66	-2.26	-0.46	-3.18	-2.14	-0.7	-0.75	1.12	-5.31	-1.63	-2.26	-5.68	-4.14	-4.64	-5.95	-4.52	-3.63	-1.54	-1.15	3.79	2.15	10.69	0.57	1.27	0.23	1.05	4.89	3.53	4.74
7.85	-0.0883011	0.0681879	-0.214126	0.0416122	-0.0806869	0.0768326	-0.250922	0.053684	-0.119987	0.0439281	-0.205848	0.058598			7.85	-4.16	-1.98	-0.15	-6.76	-0.17	-0.66	3.74	-1.46	-2.18	-1.14	3.3	-0.75	0.12	-2.31	4.37	-5.26	-4.68	-2.14	-2.64	-3.95	-1.52	-4.63	-2.54	-3.15	0.79	0.15	8.69	-0.43	3.27	-1.77	5.05	4.89	-0.47	5.74
7.95	-0.0829304	0.0466248	-0.25376	0.0427225	-0.0659379	0.0694645	-0.29574	0.0620089	-0.112107	0.0583967	-0.179713	0.0408019			7.95	-4.16	-0.98	-0.15	-6.76	-0.17	-0.66	-0.26	0.54	-3.18	0.86	1.3	-0.75	0.12	-3.31	0.37	-0.26	0.32	-0.14	-1.64	-2.95	-1.52	-0.63	-1.54	-1.15	-0.21	1.15	5.69	-0.43	1.27	-1.77	3.05	2.89	1.53	-1.26
8.05	-0.123246	0.0541946	-0.130884	0.0422056	-0.0487173	0.0767386	-0.27994	0.0592921	-0.126969	0.0408039	-0.196489	0.0550456			8.05	-3.16	-0.98	-0.15	-4.76	-0.17	0.34	1.74	-2.46	-3.18	-2.14	-0.7	0.25	2.12	-3.31	-0.63	-4.26	-3.68	-1.14	-2.64	-4.95	-4.52	-3.63	-2.54	0.85	0.79	1.15	9.69	0.57	2.27	-0.77	1.05	2.89	1.53	1.74
8.15	-0.0921347	0.067997	-0.228787	0.0431072	-0.0285481	0.0572357	-0.293149	0.0671217	-0.0838435	0.0431533	-0.176696	0.0596101			8.15	-3.16	-1.98	-0.15	-5.76	-0.17	-0.66	-2.26	3.54	-4.18	-3.14	-0.7	1.25	2.12	-4.31	0.37	-4.26	-5.68	-0.14	-7.64	-4.95	-1.52	-4.63	3.46	-0.15	-1.21	2.15	8.69	0.57	3.27	-0.77	0.05	6.89	1.53	-0.26
8.25	-0.166289	0.0641446	-0.185387	0.0487896	-0.0664478	0.0667257	-0.191905	0.0659689	-0.188644	0.054734	-0.154555	0.0597205			8.25	-4.16	-0.98	-0.15	-5.76	-0.17	-0.66	-2.26	0.54	-6.18	-1.14	-2.7	0.25	0.12	-4.31	2.37	-1.26	-4.68	-5.14	-5.64	-4.95	-4.52	-4.63	-2.54	-1.15	2.79	4.15	6.69	-0.43	1.27	-1.77	4.05	1.89	1.53	3.74
8.35	-0.13918	0.0599489	-0.0871437	0.0440059	-0.018099	0.0641674	-0.246172	0.0613582	-0.150347	0.0426936	-0.116092	0.0441777			8.35	-3.16	0.02	-0.15	-5.76	-0.17	-0.66	-0.26	1.54	-3.18	-4.14	0.3	0.25	2.12	-2.31	-0.63	-3.26	-6.68	-3.14	-5.64	-6.95	-5.52	-2.63	0.46	1.85	-0.21	1.15	11.69	-0.43	3.27	-1.77	-1.95	1.89	1.53	0.74
8.45	-0.0778789	0.0619006	-0.235172	0.0523575	-0.0726625	0.0703233	-0.272618	0.0647436	-0.0510707	0.0443035	-0.095552	0.0513627			8.45	-3.16	-0.98	1.85	-5.76	-0.17	-0.66	-0.26	0.54	-8.18	-1.14	1.3	0.25	2.12	-3.31	-1.63	-5.26	-2.68	-0.14	-7.64	-3.95	-0.52	-1.63	-0.54	1.85	-0.21	-0.85	8.69	0.57	0.27	-0.77	5.05	6.89	1.53	0.74
8.55	-0.074087	0.0666846	-0.174982	0.0467275	-0.090084	0.0650964	-0.329976	0.0647492	-0.133214	0.0497086	-0.0356663	0.0591616			8.55	-2.16	-1.98	-0.15	-5.76	-0.17	-0.66	-1.26	-0.46	-3.18	-2.14	0.3	0.25	1.12	-2.31	2.37	-3.26	-8.68	-3.14	-0.64	-3.95	-4.52	-2.63	-1.54	1.85	4.79	1.15	10.69	-0.43	-0.73	-0.77	2.05	3.89	3.53	4.74
8.65	-0.144587	0.0679958	-0.245394	0.0472303	-0.0330205	0.0694536	-0.252856	0.0617219	-0.0784216	0.0489929	-0.0655111	0.0513722			8.65	-2.16	-0.98	0.85	-2.76	-0.17	-0.66	0.74	-1.46	-6.18	-2.14	-0.7	-0.75	-0.88	-5.31	3.37	-4.26	-10.68	-3.14	-4.64	-4.95	-3.52	-4.63	0.46	-2.15	-1.21	1.15	6.69	0.57	4.27	-0.77	1.05	3.89	-0.47	6.74
8.75	-0.0890687	0.0604687	-0.304747	0.0593098	-0.0138555	0.0725067	-0.314557	0.0588563	-0.0115687	0.0529759	-0.108746	0.0514185			8.75	-3.16	-0.98	0.85	-5.76	-0.17	-0.66	-1.26	3.54	-7.18	-1.14	0.3	0.25	2.12	-3.31	0.37	0.74	-5.68	-2.14	-0.64	-4.95	-4.52	-2.63	1.46	1.85	-0.21	0.15	6.69	0.57	3.27	0.23	1.05	2.89	4.53	-0.26
8.85	-0.0448184	0.0485026	-0.310561	0.0526398	-0.112532	0.0522714	-0.287793	0.0590797	-0.0741863	0.0494548	-0.127688	0.0415931			8.85	-2.16	-1.98	-0.15	-2.76	-0.17	-0.66	2.74	1.54	-2.18	-1.14	0.3	-0.75	0.12	-4.31	-0.63	-3.26	-5.68	-0.14	0.36	-2.95	-2.52	-1.63	-0.54	-0.15	1.79	1.15	7.69	1.57	2.27	-1.77	3.05	4.89	1.53	0.74
8.95	-0.112146	0.0611386	-0.203514	0.0474165	-0.0440648	0.0708497	-0.322817	0.0675787	-0.0867727	0.0462266	-0.174042	0.0549144			8.95	-3.16	0.02	0.85	-1.76	4.83	-0.66	-2.26	0.54	-6.18	-2.14	1.3	-0.75	0.12	-3.31	-1.63	-3.26	-4.68	-1.14	-8.64	-4.95	-3.52	-3.63	-1.54	-2.15	1.79	3.15	8.69	-0.43	-1.73	-1.77	0.05	2.89	-0.47	0.74
9.05	-0.0810525	0.0606285	-0.32309	0.0534929	-0.139537	0.0787879	-0.364507	0.0646541	-0.0985547	0.0519574	-0.212256	0.0479582			9.05	-2.16	-1.98	-0.15	-2.76	-0.17	0.34	4.74	-0.46	-6.18	-5.14	0.3	0.25	3.12	-4.31	-0.63	-2.26	-4.68	-5.14	-5.64	-3.95	0.48	-2.63	-0.54	-1.15	0.79	0.15	6.69	0.57	1.27	-1.77	2.05	4.89	3.53	1.74
9.15	-0.0981171	0.0556376	-0.182381	0.0548371	-0.093226	0.0733399	-0.303083	0.0579503	-0.121013	0.0461886	-0.177249	0.0428041			9.15	-2.16	-0.98	-0.15	-5.76	-0.17	-0.66	-0.26	0.54	-4.18	0.86	-0.7	-0.75	0.12	-2.31	3.37	-0.26	-5.68	-3.14	-5.64	-3.95	-3.52	-4.63	0.46	-1.15	1.79	3.15	5.69	0.57	-2.73	-0.77	3.05	1.89	2.53	1.74
9.25	-0.0930432	0.0593375	-0.224093	0.0579409	-0.069956	0.0635299	-0.298702	0.0622738	-0.050698	0.0570517	-0.223241	0.0559764			9.25	-2.16	0.02	-0.15	-5.76	-0.17	-0.66	-0.26	1.54	-3.18	0.86	0.3	-0.75	3.12	-3.31	0.37	-4.26	-4.68	-2.14	-4.64	-4.95	-2.52	-2.63	-2.54	1.85	-1.21	1.15	9.69	-0.43	3.27	0.23	1.05	3.89	3.53	4.74
9.35	-0.0239221	0.0569776	-0.207133	0.0446268	-0.0942576	0.0624032	-0.355643	0.060703	-0.165194	0.0552432	-0.167755	0.0422035			9.35	-3.16	-0.98	-0.15	-3.76	-0.17	-0.66	-0.26	-1.46	-6.18	-2.14	-2.7	-0.75	-0.88	-5.31	3.37	-1.26	0.32	-0.14	2.36	-3.95	0.48	-1.63	0.46	2.85	1.79	2.15	3.69	1.57	0.27	-1.77	3.05	7.89	2.53	3.74
9.45	-0.09085	0.0522284	-0.161935	0.0372659	-0.113582	0.0717776	-0.340955	0.0512683	-0.08083	0.0501106	-0.158479	0.0566911			9.45	-3.16	-0.98	-0.15	-2.76	0.83	-0.66	0.74	0.54	-1.18	-0.14	-2.7	1.25	1.12	-0.31	-1.63	-1.26	-6.68	-4.14	-6.64	-1.95	-3.52	-4.63	-1.54	-2.15	-0.21	1.15	8.69	0.57	2.27	-0.77	3.05	1.89	2.53	2.74
9.55	-0.173634	0.0682439	-0.119631	0.0633569	-0.0930412	0.0560914	-0.298476	0.0567489	-0.184748	0.0598658	-0.191097	0.0566014			9.55	-2.16	1.02	-0.15	-5.76	-0.17	-0.66	-1.26	0.54	-7.18	-4.14	0.3	-0.75	-4.88	-6.31	-0.63	-5.26	-6.68	0.86	-5.64	-6.95	-2.52	-2.63	-2.54	-2.15	4.79	0.15	9.69	1.57	-1.73	-0.77	3.05	4.89	2.53	-1.26
9.65	-0.115066	0.0595004	-0.126508	0.047815	-0.0693909	0.0698436	-0.274714	0.0632769	-0.113158	0.0603419	-0.192664	0.0561985			9.65	-4.16	-1.98	-0.15	-4.76	-0.17	-0.66	-0.26	-1.46	-6.18	-0.14	3.3	-0.75	4.12	-2.31	-0.63	-0.26	-1.68	-2.14	-5.64	-4.95	-4.52	-3.63	-1.54	-0.15	-0.21	-2.85	6.69	-0.43	1.27	-1.77	3.05	4.89	3.53	3.74
9.75	-0.15912	0.0620566	-0.177951	0.0521013	-0.128877	0.0674816	-0.285403	0.0550134	-0.137999	0.0552163	-0.194414	0.0484465			9.75	-4.16	-1.98	-0.15	-4.76	-0.17	-0.66	0.74	2.54	-6.18	-5.14	0.3	0.25	-0.88	-4.31	0.37	-5.26	-6.68	-5.14	-3.64	-5.95	-0.52	-4.63	-2.54	-3.15	-0.21	2.15	5.69	0.57	3.27	-1.77	1.05	3.89	3.53	-0.26
9.85	-0.119877	0.0674938	-0.13106	0.0394648	-0.1107	0.0691692	-0.298902	0.0518684	-0.146315	0.0563531	-0.115291	0.0467992			9.85	-2.16	-1.98	-0.15	-5.76	-0.17	-0.66	-0.26	1.54	-4.18	-2.14	-1.7	-0.75	-1.88	-4.31	-1.63	-3.26	-5.68	-3.14	-4.64	-7.95	-3.52	-3.63	-2.54	-3.15	2.79	0.15	10.69	0.57	4.27	-0.77	3.05	4.89	0.53	2.74
9.95	-0.154305	0.0551557	-0.166299	0.0488235	-0.100176	0.0644892	-0.300068	0.0604918	-0.0690415	0.0569942	-0.172776	0.0653268			9.95	-3.16	-0.98	0.85	-4.76	-0.17	-0.66	0.74	-0.46	-7.18	-2.14	-0.7	-0.75	-0.88	-5.31	0.37	-1.26	-4.68	-3.14	-4.64	-3.95	-1.52	-4.63	-2.54	-2.15	-0.21	3.15	4.69	-0.43	2.27	-1.77	2.05	1.89	3.53	2.74
10.05	0.259084	0.0566498	0.247604	0.0567489	0.22125	0.0651489	0.0839196	0.0470937	0.0674345	0.0561351	0.0525841	0.0335918			10.05	-0.16	3.02	-0.15	4.24	-0.17	-0.66	2.74	3.54	3.82	0.86	0.3	-0.75	2.12	0.69	-2.63	7.74	3.32	-0.14	2.36	1.05	2.48	-0.63	2.46	-2.15	2.79	3.15	8.69	0.57	6.27	0.23	9.05	8.89	4.53	5.74
10.15	0.300944	0.061739	0.199997	0.0615419	0.276214	0.0716358	-0.00979619	0.0610998	0.0421733	0.05608	0.143562	0.0640179			10.15	-0.16	0.02	-0.15	6.24	-0.17	1.34	-0.26	2.54	1.82	-2.14	6.3	-0.75	3.12	3.69	4.37	1.74	2.32	4.86	4.36	1.05	2.48	1.37	3.46	-1.15	3.79	1.15	8.69	-0.43	4.27	2.23	5.05	8.89	8.53	8.74
10.25	0.169251	0.0542866	0.189291	0.0450402	0.229665	0.0581877	0.180471	0.0509042	-0.0145674	0.058332	0.183838	0.039013			10.25	-1.16	-0.98	-0.15	6.24	-0.17	-0.66	-0.26	-1.46	2.82	-0.14	1.3	-0.75	0.12	0.69	-1.63	4.74	1.32	1.86	-1.64	3.05	1.48	1.37	1.46	0.85	3.79	1.15	4.69	2.57	4.27	-0.77	4.05	3.89	0.53	8.74
10.35	0.221532	0.0513612	0.147894	0.0452348	0.184079	0.0671699	0.0180849	0.0553135	0.0463207	0.0647192	0.169086	0.0564512			10.35	0.84	-0.98	-0.15	0.24	-0.17	-0.66	2.74	0.54	0.82	-0.14	-0.7	0.25	3.12	1.69	-0.63	5.74	0.32	1.86	-0.64	1.05	1.48	4.37	0.46	2.85	1.79	1.15	6.69	3.57	4.27	3.23	6.05	7.89	5.53	8.74
10.45	0.203684	0.0514635	0.11043	0.0489908	0.286758	0.0554586	0.11802	0.0604993	-0.0557129	0.0597692	0.284633	0.0553817			10.45	-3.16	-0.98	5.85	0.24	-0.17	-0.66	0.74	1.54	3.82	1.86	2.3	0.25	2.12	0.69	0.37	0.74	6.32	1.86	-3.64	3.05	2.48	-1.63	-0.54	2.85	3.79	5.15	8.69	-0.43	1.27	2.23	3.05	2.89	2.53	6.74
10.55	0.209818	0.0495895	0.0796274	0.0371584	0.144289	0.0634842	-0.0052352	0.0539785	0.0294323	0.0576062	0.178142	0.0601498			10.55	-3.16	-1.98	1.85	2.24	-0.17	-0.66	1.74	2.54	-0.18	0.86	-0.7	0.25	1.12	1.69	1.37	4.74	5.32	3.86	1.36	1.05	3.48	2.37	-0.54	1.85	-1.21	5.15	7.69	0.57	5.27	1.23	4.05	5.89	3.53	6.74
10.65	0.11888	0.0409985	0.168559	0.0495425	0.149039	0.05748	0.0639635	0.0378709	-0.0477244	0.0489449	0.198874	0.0496949			10.65	-3.16	-1.98	-0.15	0.24	-0.17	-0.66	2.74	0.54	0.82	-1.14	-0.7	1.25	0.12	-2.31	1.37	0.74	2.32	0.86	1.36	4.05	1.48	2.37	1.46	2.85	0.79	3.15	5.69	-0.43	5.27	0.23	3.05	2.89	-0.47	6.74
10.75	0.169387	0.0471784	0.227275	0.053762	0.20018	0.0478726	0.056762	0.0455706	0.0161776	0.0591266	0.213077	0.0389723			10.75	-2.16	-1.98	2.85	2.24	-0.17	-0.66	-0.26	1.54	2.82	6.86	1.3	2.25	-0.88	2.69	1.37	-2.26	3.32	3.86	-1.64	2.05	-2.52	-0.63	0.46	2.85	1.79	0.15	7.69	1.57	-0.73	0.23	3.05	4.89	3.53	4.74
10.85	0.18557	0.0519388	0.116798	0.0491881	0.134173	0.0554519	0.0018372	0.043299	-0.044808	0.0445884	0.120325	0.0400972			10.85	-1.16	-0.98	-0.15	-0.76	-0.17	-0.66	4.74	1.54	0.82	5.86	2.3	2.25	1.12	-0.31	0.37	0.74	1.32	-1.14	1.36	5.05	4.48	4.37	3.46	5.85	3.79	4.15	4.69	-0.43	1.27	-1.77	5.05	1.89	3.53	0.74
10.95	0.116472	0.0484099	0.138833	0.0465804	0.0696654	0.0611078	0.0471972	0.0341945	-0.0166002	0.0501403	0.11086	0.0417395			10.95	-3.16	-0.98	-0.15	3.24	1.83	-0.66	-0.26	1.54	-0.18	0.86	1.3	2.25	3.12	-0.31	-0.63	-1.26	-0.68	4.86	-3.64	1.05	-0.52	2.37	0.46	6.85	0.79	-0.85	6.69	0.57	4.27	-0.77	3.05	3.89	2.53	5.74
11.05	0.198962	0.0455146	0.13131	0.0477792	0.081478	0.0530771	3.61423e-05	0.0407616	0.034658	0.056103	0.186244	0.0535328			11.05	-3.16	-1.98	-0.15	2.24	0.83	-0.66	-1.26	2.54	2.82	3.86	1.3	1.25	1.12	2.69	4.37	-1.26	2.32	2.86	4.36	4.05	0.48	0.37	0.46	4.85	5.79	3.15	6.69	-0.43	2.27	-0.77	6.05	4.89	4.53	2.74
11.15	0.0582708	0.0460141	0.171081	0.056039	0.0579616	0.0542883	0.053421	0.0483437	0.0771967	0.0527382	0.141322	0.0447167			11.15	-3.16	-1.98	0.85	0.24	-0.17	-0.66	0.74	-0.46	-3.18	0.86	1.3	2.25	0.12	-3.31	4.37	-4.26	-0.68	-1.14	-0.64	1.05	-0.52	0.37	-0.54	4.85	1.79	2.15	4.69	0.57	1.27	-1.77	2.05	3.89	2.53	3.74
11.25	0.120997	0.0414603	0.0505512	0.0516012	0.0605136	0.0553364	0.0266375	0.0308923	-0.037383	0.0500521	0.0714146	0.0332431			11.25	-3.16	-0.98	-0.15	-0.76	-0.17	-0.66	-0.26	0.54	4.82	1.86	2.3	1.25	2.12	-0.31	3.37	-2.26	0.32	1.86	0.36	2.05	1.48	0.37	2.46	2.85	0.79	2.15	2.69	0.57	4.27	-1.77	6.05	0.89	1.53	3.74
11.35	0.139126	0.0543464	0.110047	0.0421367	0.0261245	0.0585118	0.011515	0.0447078	0.1437	0.0608174	0.0908614	0.0357038			11.35	-2.16	-0.98	1.85	0.24	-0.17	-0.66	5.74	5.54	-0.18	-2.14	-2.7	2.25	0.12	1.69	2.37	-2.26	2.32	-0.14	2.36	1.05	0.48	-2.63	1.46	5.85	3.79	-0.85	3.69	-0.43	2.27	-0.77	2.05	4.89	5.53	6.74
11.45	0.0662498	0.0481121	0.184549	0.0408043	0.0475246	0.048878	-0.0471057	0.0373714	0.116946	0.0475112	0.097161	0.0399885			11.45	-4.16	-1.98	-0.15	-0.76	-0.17	-0.66	-0.26	0.54	-1.18	0.86	3.3	3.25	1.12	-2.31	1.37	-0.26	1.32	0.86	-3.64	1.05	1.48	3.37	0.46	3.85	-1.21	-3.85	3.69	1.57	4.27	-1.77	4.05	2.89	0.53	5.74
11.55	0.0793643	0.0410643	0.0580094	0.0399829	0.0325161	0.0604917	0.0120658	0.0420256	0.0883096	0.055866	0.0410894	0.0374496			11.55	-4.16	-1.98	-0.15	1.24	0.83	-0.66	-1.26	-1.46	-0.18	1.86	1.3	2.25	2.12	-0.31	0.37	-1.26	0.32	-2.14	0.36	3.05	1.48	-0.63	2.46	2.85	0.79	5.15	3.69	-0.43	4.27	-1.77	2.05	2.89	1.53	2.74
11.65	0.0964377	0.0444135	0.126175	0.0362333	-0.0084206	0.0506485	-0.0480317	0.0450044	0.0996352	0.0561952	0.0709623	0.0411968			11.65	-4.16	-1.98	-0.15	1.24	-0.17	-0.66	0.74	0.54	0.82	0.86	1.3	2.25	3.12	1.69	3.37	2.74	1.32	-2.14	4.36	-2.95	1.48	-0.63	-2.54	2.85	2.79	-0.85	3.69	0.57	2.27	-1.77	5.05	3.89	2.53	2.74
11.75	0.0549163	0.0390596	0.138591	0.0390913	0.00827045	0.0601423	0.0524188	0.0416984	0.0770912	0.0476284	0.0590026	0.0398781			11.75	-1.16	-1.98	0.85	-0.76	0.83	0.34	-0.26	-1.46	1.82	-1.14	1.3	-0.75	-0.88	-0.31	-2.63	-2.26	0.32	1.86	1.36	1.05	2.48	1.37	-0.54	-0.15	2.79	2.15	1.69	2.57	-0.73	-1.77	4.05	2.89	1.53	5.74
11.85	0.0609088	0.0501781	0.0174011	0.0421013	-0.0018734	0.0557753	0.0281624	0.0301302	0.0316008	0.048977	0.0719852	0.0403728			11.85	-2.16	-1.98	-0.15	0.24	-0.17	-0.66	1.74	8.54	-2.18	-0.14	0.3	-0.75	1.12	-0.31	0.37	-1.26	3.32	-0.14	2.36	-1.95	-1.52	0.37	0.46	1.85	0.79	-1.85	3.69	-0.43	5.27	-1.77	1.05	3.89	1.53	7.74
11.95	-0.013077	0.0478017	0.0946647	0.0373058	0.0255598	0.060165	-0.0495459	0.0269755	0.0568755	0.0434378	0.0564845	0.0360117			11.95	-3.16	-0.98	-0.15	-3.76	-0.17	-0.66	-0.26	-3.46	0.82	0.86	-0.7	-0.75	-0.88	-1.31	-0.63	1.74	-2.68	-1.14	-1.64	1.05	-1.52	-1.63	-0.54	-0.15	0.79	2.15	6.69	-0.43	5.27	-0.77	5.05	5.89	4.53	3.74
12.05	0.0570399	0.0402661	0.0962826	0.0393374	0.0305737	0.0577512	-0.0134649	0.0409854	0.0238176	0.0520265	0.0595967	0.031263			12.05	-3.16	0.02	-0.15	0.24	-0.17	-0.66	1.74	-0.46	1.82	0.86	0.3	-0.75	-1.88	0.69	-1.63	-0.26	3.32	-2.14	2.36	0.05	3.48	-1.63	0.46	-2.15	-0.21	0.15	4.69	0.57	4.27	-0.77	2.05	1.89	4.53	4.74
12.15	0.0901539	0.0466577	0.129616	0.0421784	0.0150927	0.0629573	0.0444136	0.0498727	0.0450158	0.0504772	0.0173428	0.042843			12.15	-3.16	-0.98	-0.15	-2.76	-0.17	-0.66	-0.26	-1.46	-1.18	-2.14	0.3	-0.75	2.12	1.69	0.37	3.74	0.32	0.86	-2.64	-0.95	1.48	-0.63	2.46	-1.15	0.79	1.15	4.69	0.57	7.27	0.23	3.05	4.89	7.53	3.74
12.25	0.105325	0.0599043	0.086521	0.0508394	-0.0246281	0.063216	0.0141033	0.0341592	0.0864018	0.0559202	0.0410382	0.0265249			12.25	-4.16	-1.98	-0.15	-3.76	-0.17	-0.66	2.74	5.54	0.82	0.86	3.3	0.25	0.12	-1.31	3.37	-0.26	-1.68	-6.14	-1.64	2.05	-0.52	3.37	0.46	0.85	3.79	7.15	6.69	-0.43	1.27	-0.77	5.05	3.89	4.53	6.74
12.35	0.0683492	0.0485175	0.0665179	0.0381044	-0.00106073	0.0650011	0.0659795	0.042335	0.0558602	0.0544575	0.0374477	0.0370786			12.35	-3.16	-1.98	-0.15	-2.76	-0.17	-0.66	-1.26	-1.46	2.82	0.86	2.3	-0.75	1.12	0.69	2.37	3.74	-0.68	-2.14	2.36	-0.95	0.48	2.37	3.46	2.85	0.79	-0.85	3.69	-0.43	4.27	-1.77	1.05	3.89	6.53	2.74
12.45	0.0927277	0.0463707	0.0769189	0.0420659	0.038905	0.0651987	-0.00849472	0.0414788	0.023991	0.0488917	0.108874	0.0364839			12.45	-4.16	-1.98	-0.15	-1.76	-0.17	-0.66	1.74	-0.46	0.82	4.86	-0.7	0.25	-0.88	0.69	1.37	2.74	2.32	2.86	-1.64	1.05	2.48	-0.63	0.46	-0.15	6.79	4.15	4.69	-0.43	1.27	0.23	1.05	4.89	1.53	2.74
12.55	0.104971	0.0527874	0.0217272	0.0370801	0.112143	0.0713754	0.00845824	0.0372924	0.0752027	0.0475775	0.0815901	0.0409498			12.55	-4.16	-0.98	-0.15	-5.76	0.83	-0.66	0.74	-1.46	3.82	-2.14	2.3	-0.75	4.12	0.69	3.37	1.74	1.32	-1.14	2.36	-0.95	0.48	1.37	1.46	-0.15	0.79	5.15	4.69	-0.43	2.27	0.23	3.05	-0.11	2.53	6.74
12.65	0.107663	0.0421277	0.103483	0.0446065	0.0140453	0.0651153	-0.0362994	0.0383039	-0.0845651	0.0368269	0.0134847	0.0306833			12.65	-1.16	0.02	-0.15	-2.76	-0.17	-0.66	-0.26	1.54	0.82	2.86	-1.7	-0.75	-1.88	1.69	0.37	1.74	-0.68	-1.14	-0.64	2.05	2.48	0.37	2.46	2.85	3.79	-0.85	7.69	1.57	0.27	1.23	3.05	5.89	0.53	4.74
12.75	0.150205	0.0576461	0.0769995	0.0381493	0.0152208	0.074677	0.0250988	0.0479624	0.0839162	0.0499099	0.0320211	0.0304321			12.75	-3.16	0.02	-0.15	-4.76	-0.17	-0.66	-0.26	0.54	6.82	-3.14	1.3	1.25	3.12	0.69	1.37	2.74	2.32	2.86	-0.64	-0.95	1.48	-1.63	0.46	2.85	-0.21	0.15	6.69	0.57	5.27	0.23	5.05	3.89	5.53	6.74
12.85	0.0298279	0.0491026	0.0833467	0.0436774	0.129561	0.0586275	0.114607	0.0306951	0.0329727	0.0475094	0.0142302	0.035319			12.85	-3.16	1.02	-0.15	-4.76	-0.17	-0.66	1.74	-1.46	0.82	-1.14	3.3	-0.75	2.12	2.69	-2.63	-2.26	0.32	-4.14	1.36	0.05	-1.52	0.37	1.46	1.85	2.79	-1.85	3.69	0.57	5.27	-1.77	3.05	2.89	0.53	4.74
12.95	0.0988685	0.0448653	0.110148	0.043069	0.090896	0.0551059	0.0396664	0.0383258	0.0536643	0.0428917	0.100211	0.0410504			12.95	0.84	-1.98	-0.15	-2.76	-0.17	-0.66	-0.26	1.54	2.82	-0.14	-1.7	0.25	2.12	-0.31	5.37	1.74	3.32	-2.14	-3.64	3.05	-0.52	-0.63	2.46	1.85	2.79	3.15	4.69	-0.43	2.27	-0.77	1.05	5.89	0.53	3.74
13.05	0.0605608	0.0536263	0.0603118	0.0259656	-0.0470633	0.0595141	-0.0393756	0.0324096	0.023097	0.0537813	0.0340587	0.038187			13.05	-4.16	-1.98	-0.15	-2.76	-0.17	-0.66	1.74	-2.46	0.82	1.86	-1.7	-0.75	-1.88	3.69	-0.63	-0.26	-0.68	-0.14	2.36	-1.95	-0.52	5.37	-1.54	-0.15	4.79	6.15	5.69	0.57	-0.73	0.23	3.05	2.89	5.53	3.74
13.15	-0.0164857	0.041255	0.0554118	0.0415414	0.00259536	0.0698317	-0.0225778	0.0322599	0.0536364	0.0483409	0.00463772	0.0365482			13.15	-1.16	-1.98	-0.15	-2.76	-0.17	-0.66	0.74	-1.46	-0.18	-1.14	0.3	-0.75	-1.88	-2.31	-0.63	0.74	-2.68	-2.14	-1.64	0.05	0.48	0.37	1.46	2.85	2.79	4.15	6.69	1.57	-0.73	-0.77	3.05	3.89	-0.47	0.74
13.25	0.0794286	0.0422544	0.0859559	0.0334161	0.0127819	0.0541965	0.0336519	0.0476487	0.0199658	0.0505879	0.0704579	0.0289316			13.25	-3.16	-1.98	-0.15	-2.76	-0.17	-0.66	0.74	2.54	-1.18	-0.14	3.3	-0.75	1.12	3.69	1.37	0.74	-1.68	-0.14	-2.64	2.05	0.48	0.37	0.46	1.85	0.79	4.15	5.69	-0.43	3.27	-1.77	2.05	3.89	4.53	3.74
13.35	0.0614765	0.0447138	0.027174	0.0365918	0.0787948	0.065043	-0.0194259	0.0393295	0.0246479	0.046394	0.0681193	0.0428946			13.35	-4.16	-1.98	-0.15	-3.76	-0.17	-0.66	-0.26	0.54	1.82	-3.14	1.3	0.25	1.12	-0.31	2.37	1.74	-1.68	-1.14	2.36	0.05	1.48	2.37	-0.54	2.85	1.79	3.15	4.69	0.57	3.27	-0.77	4.05	2.89	5.53	2.74
13.45	-0.000683632	0.0433667	0.0834483	0.0399741	-0.028238	0.0567507	0.0562802	0.0305675	0.103927	0.0513427	0.0248508	0.0292974			13.45	-1.16	0.02	-0.15	-2.76	-0.17	-0.66	-1.26	-2.46	0.82	0.86	5.3	-0.75	1.12	-0.31	-0.63	-2.26	0.32	-1.14	-4.64	-1.95	-2.52	-1.63	0.46	-0.15	0.79	1.15	4.69	-0.43	2.27	0.23	0.05	4.89	-0.47	6.74
13.55	0.00370123	0.0474706	0.0603725	0.0402713	0.0518936	0.0581399	0.0217288	0.0364574	0.019964	0.0474276	0.0492584	0.0380068			13.55	-4.16	-1.98	-0.15	-2.76	-0.17	-0.66	-1.26	0.54	-0.18	-1.14	-3.7	0.25	0.12	0.69	2.37	-0.26	-1.68	-4.14	0.36	0.05	0.48	1.37	-1.54	0.85	1.79	1.15	6.69	2.57	1.27	-1.77	2.05	4.89	6.53	1.74
13.65	0.0213512	0.0430107	0.0439491	0.0354162	0.00189467	0.0663582	-0.0152733	0.0387052	0.159406	0.0539223	0.0444609	0.0347344			13.65	-4.16	-1.98	-0.15	-2.76	-0.17	-0.66	-1.26	-2.46	1.82	0.86	3.3	-0.75	1.12	-2.31	2.37	-2.26	1.32	-2.14	2.36	-0.95	0.48	-0.63	2.46	1.85	1.79	3.15	6.69	0.57	1.27	-0.77	3.05	1.89	-0.47	0.74
13.75	0.0375213	0.0512837	-0.0227426	0.0409367	0.041263	0.0605436	0.0526917	0.0303379	0.0819001	0.0474248	-0.0196033	0.0318257			13.75	-4.16	-1.98	-0.15	-4.76	-0.17	-0.66	-0.26	1.54	-0.18	-0.14	5.3	-0.75	2.12	2.69	0.37	0.74	0.32	-0.14	-2.64	0.05	0.48	-3.63	-0.54	0.85	4.79	-1.85	4.69	0.57	1.27	-1.77	3.05	3.89	5.53	2.74
13.85	0.057864	0.0466712	-0.00236158	0.0433716	0.0537981	0.0616734	0.0162125	0.0348064	-0.0239813	0.0494842	0.00442009	0.0266682			13.85	-4.16	-1.98	0.85	-0.76	-0.17	-0.66	1.74	-2.46	0.82	0.86	0.3	-0.75	-0.88	-1.31	-1.63	1.74	-0.68	-0.14	-0.64	1.05	0.48	1.37	-2.54	0.85	1.79	3.15	7.69	0.57	5.27	0.23	1.05	5.89	5.53	2.74
13.95	-0.0248239	0.0422879	0.00562566	0.0353328	0.037711	0.0666063	-0.00295499	0.0330187	-0.0156525	0.0466377	0.0262241	0.0375847			13.95	-4.16	-1.98	-0.15	-3.76	-0.17	0.34	-1.26	-0.46	-1.18	-2.14	-0.7	-0.75	1.12	-0.31	0.37	-0.26	-2.68	-1.14	1.36	-1.95	0.48	3.37	-0.54	-0.15	2.79	0.15	5.69	-0.43	4.27	0.23	2.05	2.89	3.53	-0.26
14.05	0.024956	0.0552236	0.0509276	0.030315	0.0196886	0.0676279	-0.081944	0.033918	0.0198132	0.0469326	0.0461886	0.0322743			14.05	-4.16	-1.98	-0.15	-0.76	-0.17	-0.66	-0.26	2.54	-2.18	3.86	-0.7	-0.75	-0.88	0.69	2.37	-0.26	-0.68	-0.14	0.36	1.05	-0.52	-1.63	0.46	-0.15	-1.21	3.15	3.69	-0.43	9.27	-1.77	3.05	2.89	3.53	8.74
14.15	-0.000504624	0.0423544	-0.0104209	0.0366828	0.0878695	0.0525841	0.0792986	0.0364332	0.0602848	0.0426967	-0.00103582	0.0214982			14.15	-3.16	-1.98	-0.15	-2.76	-0.17	-0.66	1.74	-1.46	-1.18	-1.14	-0.7	-0.75	0.12	-1.31	0.37	-0.26	-2.68	-2.14	-2.64	0.05	1.48	-0.63	0.46	-1.15	1.79	3.15	4.69	-0.43	1.27	-1.77	3.05	5.89	3.53	2.74
14.25	0.0516825	0.0471258	-0.0226651	0.024115	0.0425487	0.0673102	-0.0246843	0.0306966	0.0208026	0.048969	0.0261982	0.0359956			14.25	-4.16	-1.98	-0.15	-3.76	-0.17	-0.66	0.74	1.54	0.82	1.86	6.3	0.25	-0.88	1.69	0.37	1.74	0.32	-4.14	0.36	1.05	0.48	-1.63	-0.54	0.85	2.79	3.15	6.69	-0.43	0.27	0.23	3.05	1.89	1.53	4.74
14.35	0.0645816	0.0401987	0.0491587	0.0363868	0.032019	0.0633179	0.0290994	0.0354131	0.0285114	0.0468059	0.0854701	0.0293711			14.35	-3.16	-0.98	-0.15	-0.76	-0.17	-0.66	-1.26	0.54	-0.18	-3.14	1.3	-0.75	3.12	3.69	-0.63	3.74	0.32	-0.14	0.36	0.05	0.48	1.37	3.46	0.85	2.79	1.15	1.69	0.57	1.27	-1.77	3.05	2.89	2.53	1.74
14.45	-0.017894	0.0320182	0.0414447	0.0376179	0.0153389	0.0630094	-0.0519162	0.0314526	-0.0302013	0.0400981	0.007146	0.0286744			14.45	-3.16	0.02	-0.15	-1.76	-0.17	0.34	1.74	0.54	-0.18	-0.14	-0.7	-0.75	0.12	-0.31	-1.63	0.74	-1.68	-1.14	2.36	-0.95	0.48	1.37	-0.54	1.85	2.79	-2.85	4.69	-0.43	-0.73	-1.77	3.05	1.89	-1.47	0.74
14.55	0.00134833	0.0415922	0.0315532	0.0337609	0.00350367	0.0529775	0.0269271	0.0382669	0.0338156	0.0440298	0.0642999	0.0364743			14.55	-4.16	-1.98	-0.15	-1.76	-0.17	-0.66	1.74	-1.46	1.82	-2.14	-0.7	-0.75	0.12	-0.31	0.37	2.74	-2.68	-2.14	-0.64	0.05	1.48	-0.63	0.46	2.85	-1.21	1.15	3.69	-0.43	2.27	-0.77	1.05	1.89	4.53	-1.26
14.65	0.0462188	0.0418412	0.0741738	0.0393231	0.0392935	0.0630128	0.0374872	0.043193	0.0220192	0.0421576	0.00108996	0.0309993			14.65	-2.16	1.02	-0.15	-1.76	-0.17	-0.66	-1.26	0.54	0.82	-1.14	-1.7	-0.75	-0.88	1.69	-1.63	2.74	-0.68	-2.14	4.36	-0.95	1.48	1.37	0.46	-1.15	5.79	2.15	4.69	-0.43	0.27	-1.77	3.05	3.89	2.53	4.74
14.75	-0.0475042	0.0400265	0.130686	0.0424242	0.0503321	0.0603455	0.0728827	0.0384858	0.0652099	0.047741	0.0193474	0.0383726			14.75	-2.16	-1.98	-0.15	-4.76	-0.17	-0.66	-1.26	-1.46	-1.18	-0.14	2.3	-0.75	1.12	-1.31	-1.63	1.74	-1.68	-1.14	-0.64	0.05	1.48	-0.63	-1.54	-0.15	-0.21	0.15	5.69	0.57	3.27	-1.77	0.05	2.89	2.53	2.74
14.85	0.0399803	0.0363559	0.0742897	0.0473123	0.0197846	0.0546181	0.0120063	0.0381294	0.0177437	0.0454728	-0.0668889	0.032119			14.85	-3.16	-0.98	-0.15	0.24	-0.17	-0.66	1.74	0.54	0.82	1.86	-0.7	-0.75	-0.88	-0.31	-3.63	0.74	2.32	-3.14	0.36	-0.95	1.48	-0.63	0.46	-0.15	3.79	2.15	1.69	-0.43	-0.73	-0.77	2.05	2.89	3.53	2.74
14.95	0.0262106	0.0541081	0.0825256	0.0418906	-0.029439	0.0612012	0.00747506	0.0437447	0.0743512	0.0461933	0.0549214	0.0331775			14.95	-4.16	-1.98	-0.15	-4.76	-0.17	-0.66	0.74	4.54	0.82	-1.14	-1.7	0.25	-0.88	-1.31	-0.63	0.74	-1.68	-4.14	1.36	-1.95	-0.52	-3.63	1.46	-2.15	2.79	5.15	5.69	0.57	3.27	1.23	4.05	3.89	4.53	4.74
15.05	-0.0456951	0.0476803	0.0849474	0.0451202	-0.0228265	0.0563607	-0.00617387	0.0353615	0.0133972	0.0412814	0.016224	0.0377746			15.05	-4.16	-1.98	-0.15	-2.76	-0.17	-0.66	-3.26	-3.46	-1.18	0.86	-0.7	-0.75	1.12	-0.31	1.37	-1.26	-1.68	-3.14	-2.64	-0.95	-2.52	-1.63	-0.54	-1.15	1.79	-0.85	4.69	0.57	1.27	1.23	4.05	3.89	6.53	1.74
15.15	0.00561885	0.0429441	-0.0137984	0.0381179	-0.00177084	0.055901	0.0815552	0.0294147	0.0547733	0.0523762	-0.0052417	0.0436679			15.15	-3.16	-0.98	-0.15	-2.76	-0.17	-0.66	1.74	2.54	-1.18	-1.14	-0.7	1.25	1.12	-0.31	0.37	0.74	-1.68	-2.14	-3.64	-0.95	1.48	-2.63	-0.54	-1.15	3.79	2.15	5.69	0.57	1.27	-0.77	2.05	1.89	-2.47	3.74
15.25	0.0282365	0.0567113	0.126797	0.0376471	0.0909099	0.0640094	0.0912052	0.0420217	0.0785732	0.0409917	-0.000474294	0.0323009			15.25	-2.16	1.02	-0.15	-6.76	-0.17	-0.66	-1.26	-2.46	0.82	1.86	0.3	2.25	0.12	-0.31	1.37	-2.26	-2.68	1.86	2.36	2.05	-3.52	-2.63	-0.54	2.85	4.79	-2.85	5.69	1.57	-0.73	-0.77	5.05	3.89	4.53	4.74
15.35	0.0899355	0.0468544	0.00559681	0.0334066	-0.0188991	0.054212	0.0102607	0.0239998	0.0535895	0.0418933	-0.0221023	0.0380371			15.35	-3.16	-0.98	-0.15	-0.76	-0.17	-0.66	0.74	-0.46	4.82	-0.14	-1.7	0.25	2.12	-0.31	-3.63	0.74	3.32	-1.14	2.36	-0.95	2.48	-2.63	0.46	1.85	0.79	3.15	6.69	-0.43	6.27	-0.77	4.05	2.89	1.53	2.74
15.45	0.0235731	0.0484865	0.0499841	0.0336709	0.00140318	0.0542456	0.0222511	0.032485	-0.0215835	0.0397227	0.0343117	0.0311531			15.45	-1.16	-1.98	-0.15	-3.76	-0.17	-0.66	-0.26	3.54	-1.18	-3.14	6.3	0.25	0.12	0.69	1.37	-0.26	-2.68	-4.14	-1.64	0.05	-0.52	1.37	1.46	1.85	1.79	-0.85	5.69	0.57	-0.73	-1.77	0.05	6.89	1.53	1.74
15.55	0.0879552	0.0529834	0.0998563	0.0442831	0.0342125	0.0586895	0.00440181	0.0420775	0.0731825	0.042309	0.0314527	0.0390064			15.55	-3.16	-1.98	-0.15	-3.76	0.83	0.34	-1.26	-0.46	-0.18	2.86	0.3	3.25	1.12	1.69	5.37	-1.26	5.32	-0.14	1.36	3.05	2.48	-2.63	1.46	1.85	0.79	1.15	5.69	0.57	2.27	-0.77	0.05	1.89	5.53	3.74
15.65	-0.0230905	0.045715	-0.0195446	0.034458	-0.000738149	0.0619288	-0.00293541	0.0391637	0.0889539	0.0413358	-0.0109139	0.0327624			15.65	-4.16	-1.98	-0.15	-1.76	-0.17	-0.66	-0.26	0.54	0.82	-4.14	1.3	0.25	2.12	-0.31	0.37	-0.26	-1.68	-2.14	-3.64	-2.95	-1.52	0.37	-2.54	2.85	2.79	2.15	4.69	0.57	2.27	0.23	4.05	4.89	1.53	1.74
15.75	0.0400449	0.033044	0.0837115	0.0328702	-0.00259818	0.0543003	-0.0117338	0.0330433	-0.0151546	0.0531269	0.0295234	0.0319688			15.75	-3.16	-0.98	-0.15	-0.76	-0.17	0.34	-0.26	-0.46	0.82	-0.14	-1.7	0.25	0.12	-0.31	2.37	-3.26	2.32	1.86	-0.64	0.05	-1.52	1.37	0.46	1.85	2.79	3.15	2.69	-0.43	3.27	-1.77	1.05	1.89	0.53	2.74
15.85	0.0394863	0.0481249	0.0240253	0.0332136	0.0588383	0.0575424	-0.0486924	0.04064	0.0376902	0.0461309	0.0753815	0.035079			15.85	-3.16	-1.98	-0.15	0.24	2.83	-0.66	-0.26	0.54	-1.18	-1.14	1.3	2.25	1.12	0.69	3.37	-4.26	1.32	-3.14	1.36	3.05	-1.52	-0.63	-1.54	3.85	4.79	0.15	3.69	-0.43	2.27	-0.77	4.05	0.89	-0.47	1.74
15.95	0.0430937	0.0341878	0.0699743	0.0351174	0.00296976	0.0738952	0.0270798	0.0399324	0.0522898	0.045255	0.0749353	0.0358915			15.95	-2.16	-1.98	-0.15	0.24	0.83	-0.66	0.74	3.54	-1.18	-1.14	0.3	2.25	-0.88	-0.31	1.37	-0.26	0.32	2.86	2.36	0.05	2.48	0.37	-0.54	-0.15	1.79	-2.85	4.69	0.57	0.27	-1.77	2.05	1.89	-0.47	2.74
16.05	-0.0249041	0.0438622	0.00661805	0.039585	0.0503492	0.0571001	-0.0464026	0.0300385	0.109682	0.051269	0.0515656	0.0277824			16.05	-4.16	-1.98	-0.15	-0.76	-0.17	0.34	-0.26	-0.46	-0.18	3.86	-1.7	1.25	1.12	-0.31	2.37	-1.26	1.32	-5.14	-2.64	2.05	0.48	0.37	1.46	3.85	-1.21	-2.85	1.69	-0.43	2.27	-1.77	0.05	2.89	1.53	1.74
16.15	0.0293099	0.0400466	-0.00457559	0.0310506	0.00291884	0.0524274	0.0261096	0.0348968	0.0618452	0.0372799	0.0273064	0.0301122			16.15	-4.16	-1.98	-0.15	-1.76	-0.17	-0.66	0.74	-0.46	-0.18	-0.14	0.3	0.25	1.12	-2.31	0.37	-3.26	4.32	0.86	-1.64	1.05	0.48	-1.63	1.46	3.85	0.79	3.15	0.69	-0.43	2.27	-1.77	3.05	2.89	1.53	-0.26
16.25	0.0153885	0.0372979	0.0180983	0.0343324	0.00192143	0.048642	0.00424375	0.0266102	0.0706481	0.0421663	0.0543289	0.0317752			16.25	-3.16	-0.98	-0.15	0.24	-0.17	-0.66	0.74	-0.46	-2.18	-0.14	1.3	-0.75	-0.88	2.69	-0.63	-1.26	-1.68	-4.14	-1.64	1.05	1.48	1.37	0.46	0.85	2.79	-0.85	4.69	-0.43	0.27	-1.77	0.05	-0.11	3.53	2.74
16.35	0.0732589	0.0376509	0.0927874	0.0304465	0.0436688	0.0596765	-0.0334892	0.030737	0.0614471	0.0395426	0.00558819	0.0337355			16.35	-1.16	-0.98	-0.15	0.24	-0.17	-0.66	-1.26	3.54	0.82	0.86	0.3	-0.75	-0.88	0.69	0.37	-1.26	5.32	0.86	2.36	2.05	2.48	0.37	0.46	0.85	-1.21	2.15	2.69	0.57	3.27	-1.77	2.05	6.89	-0.47	-0.26
16.45	0.0252055	0.051056	0.0658466	0.0406827	0.0436108	0.0593063	0.0198804	0.0274322	0.0146134	0.04844	0.0089553	0.0215394			16.45	-4.16	-1.98	-0.15	-3.76	-0.17	-0.66	-0.26	-2.46	-2.18	-1.14	4.3	1.25	4.12	-0.31	-1.63	-1.26	-2.68	-0.14	0.36	-0.95	0.48	0.37	0.46	2.85	3.79	4.15	4.69	-0.43	-0.73	2.23	1.05	3.89	2.53	4.74
16.55	-0.00357353	0.0341328	0.118025	0.0359879	0.0674055	0.0533257	-0.00846425	0.0274888	0.00592744	0.0398155	-0.00489014	0.0347408			16.55	-2.16	0.02	-0.15	-1.76	-0.17	0.34	-0.26	2.54	0.82	0.86	-2.7	0.25	1.12	-1.31	0.37	-1.26	2.32	-2.14	-4.64	0.05	1.48	0.37	-1.54	-0.15	-2.21	1.15	3.69	0.57	3.27	-1.77	0.05	1.89	2.53	2.74
16.65	0.0227418	0.0484492	0.0198554	0.0418169	0.086143	0.0632691	0.0106384	0.0422219	0.0534185	0.0446453	-0.0178252	0.0340371			16.65	-4.16	-1.98	-0.15	0.24	2.83	0.34	-0.26	1.54	-0.18	-3.14	3.3	1.25	-1.88	1.69	-0.63	-1.26	-4.68	-1.14	0.36	1.05	-0.52	-2.63	-0.54	-2.15	2.79	5.15	5.69	-0.43	3.27	0.23	2.05	2.89	1.53	3.74
16.75	-0.0210562	0.0393235	0.000371004	0.0303065	0.107302	0.0581028	-0.102647	0.0325936	-0.0513216	0.0395495	0.0105586	0.0374249			16.75	-2.16	-1.98	-0.15	-0.76	-0.17	-0.66	-0.26	-1.46	-0.18	-1.14	1.3	-0.75	-1.88	-0.31	-2.63	0.74	-2.68	-0.14	1.36	-3.95	0.48	-0.63	1.46	-2.15	3.79	0.15	2.69	-0.43	1.27	-0.77	3.05	0.89	0.53	1.74
16.85	-0.00111702	0.0414342	-0.0157552	0.0327882	0.0575801	0.0574772	0.0126849	0.0377793	0.0770203	0.0414368	-0.0600144	0.0271714			16.85	-3.16	-0.98	-0.15	-2.76	-0.17	-0.66	-0.26	-0.46	-3.18	-0.14	1.3	-0.75	1.12	0.69	1.37	3.74	-1.68	-2.14	-3.64	-0.95	1.48	-1.63	-0.54	-1.15	1.79	1.15	4.69	0.57	-0.73	-0.77	2.05	4.89	2.53	4.74
16.95	-0.0686088	0.0443689	0.108535	0.0417563	-0.0443877	0.0575102	-0.00110392	0.0361207	-0.0147942	0.0440263	0.00418898	0.0349953			16.95	-4.16	-1.98	-0.15	-2.76	-0.17	-0.66	0.74	0.54	0.82	-2.14	0.3	-0.75	-1.88	-3.31	-4.63	-0.26	-1.68	-3.14	-0.64	0.05	-0.52	-0.63	1.46	-1.15	1.79	-0.85	3.69	-0.43	2.27	-0.77	0.05	4.89	-0.47	4.74
17.05	-0.0498419	0.0415108	0.054654	0.0392924	0.0568253	0.05426	-0.0353328	0.0335716	0.0573861	0.0448943	0.0536435	0.0333963			17.05	-4.16	-1.98	-0.15	-1.76	-0.17	-0.66	-0.26	0.54	-2.18	-0.14	-0.7	-0.75	1.12	-0.31	-1.63	0.74	-0.68	-2.14	2.36	-1.95	2.48	-2.63	-2.54	-2.15	-1.21	3.15	6.69	-0.43	2.27	-0.77	3.05	2.89	1.53	0.74
17.15	-0.0280355	0.0540132	0.0128696	0.0406928	0.0582942	0.0587903	0.00930851	0.0400964	0.0936676	0.0359446	-0.0291886	0.0227118			17.15	-4.16	-1.98	-0.15	-4.76	-0.17	-0.66	1.74	2.54	-2.18	-1.14	0.3	-0.75	-0.88	-1.31	-1.63	2.74	-4.68	-1.14	-2.64	-1.95	-1.52	-1.63	2.46	-1.15	-1.21	1.15	5.69	-0.43	4.27	-1.77	1.05	0.89	3.53	4.74
17.25	-0.117112	0.0438257	0.0309134	0.0344746	-0.0233085	0.0544019	-0.00297963	0.0293741	0.0422196	0.0373358	-0.0336358	0.035041			17.25	-3.16	-1.98	-0.15	-3.76	-0.17	-0.66	0.74	-0.46	-0.18	-3.14	-0.7	-0.75	0.12	-2.31	1.37	-0.26	-2.68	-3.14	1.36	0.05	-0.52	-0.63	-3.54	-1.15	4.79	3.15	0.69	-0.43	-2.73	-1.77	0.05	2.89	-0.47	-2.26
17.35	-0.0508625	0.0385722	-0.0325458	0.0376259	0.00323678	0.0574753	0.077704	0.036149	0.0182771	0.0359915	-0.0154299	0.0374661			17.35	-4.16	-1.98	-0.15	-0.76	-0.17	-0.66	-1.26	1.54	-1.18	-2.14	0.3	-0.75	0.12	0.69	-2.63	-1.26	-0.68	-1.14	0.36	-3.95	-1.52	-0.63	-0.54	-3.15	-2.21	3.15	2.69	-0.43	5.27	-1.77	3.05	2.89	1.53	2.74
17.45	-0.0649275	0.0459467	-0.00391054	0.0377802	0.00637731	0.0505836	-0.0623537	0.0352448	0.0170167	0.0318156	-0.0142457	0.0410389			17.45	-4.16	-1.98	-0.15	-3.76	-0.17	-0.66	0.74	0.54	-2.18	-4.14	1.3	-0.75	1.12	-1.31	-1.63	0.74	-3.68	-1.14	-1.64	1.05	0.48	-3.63	0.46	-0.15	-0.21	2.15	6.69	-0.43	5.27	-1.77	0.05	2.89	2.53	0.74
17.55	-0.031451	0.0445588	-0.0378687	0.0325483	0.0123322	0.0482891	-0.0433072	0.0311199	0.0823187	0.0353779	-0.00146813	0.0383353			17.55	-3.16	1.02	-0.15	-2.76	-0.17	-0.66	-1.26	0.54	0.82	-2.14	-2.7	-0.75	-1.88	0.69	-0.63	-0.26	-1.68	-3.14	-1.64	-2.95	-2.52	-3.63	-0.54	-2.15	2.79	3.15	2.69	-0.43	1.27	2.23	4.05	3.89	0.53	4.74
17.65	0.0394519	0.0473343	-0.00188008	0.0370368	0.00124057	0.0497204	0.116929	0.0484488	0.0136249	0.0338186	0.0198999	0.0302786			17.65	-2.16	-0.98	0.85	-4.76	-0.17	-0.66	0.74	0.54	0.82	5.86	-0.7	1.25	-2.88	-1.31	2.37	-1.26	-1.68	-0.14	1.36	2.05	0.48	-0.63	-1.54	0.85	3.79	2.15	5.69	0.57	0.27	-1.77	1.05	5.89	4.53	1.74
17.75	-0.126778	0.0374806	0.0930512	0.0317616	-0.0159263	0.0495688	-0.0504641	0.030912	-0.00312392	0.0333682	0.0945757	0.0359372			17.75	-3.16	0.02	-0.15	-4.76	-0.17	-0.66	-2.26	0.54	-0.18	-2.14	0.3	-0.75	0.12	-1.31	-0.63	-2.26	-3.68	-2.14	-1.64	-0.95	-3.52	-2.63	-1.54	0.85	-0.21	-0.85	5.69	-0.43	1.27	-0.77	0.05	0.89	0.53	0.74
17.85	0.015248	0.0418428	-0.0258376	0.0372589	0.0851076	0.0527339	-0.00241517	0.0413843	0.00382204	0.0323104	0.0423521	0.0358125			17.85	-4.16	-0.98	-0.15	-1.76	-0.17	-0.66	-0.26	-0.46	1.82	-0.14	2.3	1.25	3.12	-2.31	1.37	0.74	-2.68	-0.14	-2.64	2.05	0.48	-1.63	0.46	-0.15	2.79	-1.85	2.69	0.57	-0.73	0.23	1.05	1.89	2.53	-0.26
17.95	0.0459839	0.0576096	0.0832379	0.037671	0.00270441	0.0604588	0.0145525	0.0421946	0.0536416	0.0267266	0.0391839	0.0389808			17.95	-2.16	-0.98	-0.15	-2.76	-0.17	-0.66	-1.26	2.54	-0.18	-1.14	4.3	0.25	-2.88	3.69	1.37	-0.26	1.32	-2.14	0.36	-0.95	-2.52	-1.63	-1.54	0.85	3.79	3.15	5.69	-0.43	2.27	-0.77	5.05	6.89	0.53	8.74
18.05	-0.0291103	0.0438089	-0.0558199	0.0290504	0.0576708	0.052777	-0.0489033	0.0370323	0.0442522	0.0379386	-0.0576343	0.0301704			18.05	-3.16	-0.98	-0.15	-2.76	-0.17	-0.66	-1.26	-0.46	3.82	-4.14	2.3	1.25	0.12	-1.31	0.37	-2.26	1.32	-4.14	3.36	-0.95	-0.52	-0.63	-0.54	0.85	1.79	3.15	2.69	0.57	0.27	-1.77	2.05	0.89	3.53	1.74
18.15	0.0221223	0.0398613	-0.0595866	0.0360964	-0.0386371	0.0482538	0.0667674	0.0388038	0.0323693	0.0457272	0.0429411	0.0456528			18.15	-2.16	0.02	-0.15	-2.76	-0.17	-0.66	-0.26	-1.46	2.82	-1.14	1.3	0.25	3.12	-0.31	-0.63	2.74	0.32	-3.14	2.36	-0.95	0.48	-0.63	0.46	0.85	1.79	-2.85	3.69	-0.43	3.27	-0.77	2.05	4.89	2.53	2.74
18.25	0.0437033	0.0373793	0.0211121	0.0440499	0.0398204	0.0464126	-0.0535049	0.0380246	0.112279	0.0370042	0.0853815	0.037409			18.25	-3.16	-0.98	-0.15	-0.76	-0.17	0.34	-0.26	1.54	-3.18	1.86	-0.7	0.25	0.12	0.69	-2.63	-2.26	2.32	0.86	2.36	1.05	0.48	0.37	1.46	-0.15	0.79	1.15	3.69	-0.43	1.27	-0.77	2.05	2.89	2.53	5.74
18.35	-0.0272657	0.0405041	-0.00686376	0.0395255	0.032463	0.0574282	0.103676	0.0454999	0.0524006	0.040805	0.041129	0.0292872			18.35	-4.16	-0.98	-0.15	0.24	0.83	-0.66	-0.26	-1.46	-1.18	-4.14	1.3	0.25	-0.88	0.69	0.37	-0.26	0.32	-3.14	0.36	-1.95	-1.52	-1.63	-0.54	-1.15	5.79	1.15	4.69	-0.43	2.27	-0.77	0.05	-0.11	0.53	1.74
18.45	-0.0520323	0.0444739	-0.0360113	0.0336211	-0.102413	0.0545698	0.0351746	0.0309694	0.0651956	0.0383782	0.0169709	0.0280683			18.45	-3.16	-0.98	-0.15	-0.76	-0.17	-0.66	-4.26	0.54	-1.18	-2.14	2.3	0.25	1.12	-1.31	1.37	-2.26	-4.68	-3.14	0.36	1.05	-2.52	-1.63	-1.54	-1.15	0.79	2.15	4.69	1.57	3.27	-0.77	3.05	2.89	-1.47	2.74
18.55	-0.0179913	0.0491989	-0.00267498	0.0366567	0.0259888	0.0524887	0.0451861	0.0283914	0.0420954	0.0423982	-0.00183702	0.0370938			18.55	-3.16	-1.98	-0.15	-2.76	-0.17	-0.66	1.74	1.54	-2.18	-4.14	1.3	-0.75	0.12	-0.31	-1.63	-1.26	1.32	0.86	-3.64	-2.95	-0.52	-2.63	0.46	-0.15	0.79	2.15	4.69	-0.43	2.27	-0.77	1.05	5.89	5.53	5.74
18.65	-0.0533144	0.0414495	0.0839762	0.0412688	0.0746787	0.0532358	0.0168343	0.0280347	0.0617158	0.0333227	-0.0319954	0.0228728			18.65	-3.16	-1.98	-0.15	-2.76	-0.17	-0.66	-0.26	-0.46	-1.18	0.86	0.3	-0.75	-0.88	1.69	2.37	-0.26	0.32	-3.14	-4.64	-2.95	-0.52	-3.63	-0.54	-1.15	-1.21	0.15	3.69	0.57	3.27	0.23	3.05	4.89	2.53	0.74
18.75	-0.0369188	0.0458375	0.0290683	0.0429499	-0.0163521	0.053197	-0.0397178	0.0290673	0.0231697	0.0316961	-0.0319595	0.0269316			18.75	-3.16	-0.98	0.85	-0.76	-0.17	-0.66	-0.26	0.54	-1.18	-0.14	0.3	0.25	2.12	-3.31	2.37	-2.26	-4.68	-1.14	-3.64	3.05	-1.52	-3.63	-2.54	0.85	0.79	1.15	4.69	-0.43	1.27	-1.77	2.05	1.89	2.53	4.74
18.85	-0.0451547	0.043114	0.0767351	0.0361009	0.00753313	0.0505075	-0.0546238	0.0331942	-0.00272781	0.028711	0.0218559	0.0376367			18.85	-3.16	-0.98	-0.15	-3.76	-0.17	-0.66	0.74	-2.46	1.82	0.86	-1.7	-0.75	0.12	1.69	-2.63	-0.26	-0.68	-4.14	-2.64	0.05	0.48	-4.63	0.46	1.85	0.79	-1.85	4.69	0.57	1.27	-1.77	0.05	3.89	0.53	3.74
18.95	0.0246317	0.0430876	0.0873457	0.0423171	0.0108812	0.0510336	-0.0594957	0.0330909	0.0783225	0.0452188	-0.00516998	0.03557			18.95	-4.16	-1.98	-0.15	1.24	-0.17	0.34	1.74	0.54	1.82	-1.14	1.3	0.25	2.12	-0.31	2.37	-3.26	-0.68	-0.14	-4.64	1.05	-0.52	0.37	3.46	0.85	2.79	1.15	6.69	-0.43	0.27	-1.77	1.05	-0.11	1.53	0.74
19.05	0.0375351	0.0466451	0.0263454	0.0477608	0.0451072	0.0580143	0.0866105	0.0380217	0.010339	0.03776	0.0428732	0.0381524			19.05	-2.16	-1.98	-0.15	-1.76	-0.17	0.34	-1.26	0.54	4.82	3.86	-2.7	1.25	3.12	3.69	2.37	-2.26	-1.68	-4.14	-3.64	2.05	-1.52	-1.63	1.46	1.85	1.79	-0.85	1.69	-0.43	3.27	1.23	1.05	3.89	0.53	1.74
19.15	-0.0406256	0.0492982	0.0308559	0.0435411	0.0180012	0.0558811	-0.0267727	0.028536	0.0206828	0.0353731	0.0397181	0.0270544			19.15	-4.16	-0.98	-0.15	-4.76	-0.17	-0.66	-2.26	0.54	2.82	2.86	0.3	-0.75	1.12	-0.31	4.37	-2.26	-2.68	-3.14	-6.64	1.05	-0.52	-1.63	1.46	1.85	-1.21	-0.85	4.69	0.57	0.27	-1.77	2.05	2.89	-1.47	3.74
19.25	-0.00319271	0.0454759	0.0557979	0.0407649	0.0597589	0.0536682	-0.037643	0.0366571	0.078523	0.0349389	-0.0224598	0.0300734			19.25	-4.16	-0.98	-0.15	-3.76	0.83	-0.66	-0.26	1.54	-4.18	3.86	-0.7	2.25	3.12	-3.31	-0.63	-1.26	0.32	-0.14	0.36	-1.95	-0.52	-0.63	-0.54	1.85	2.79	2.15	4.69	0.57	1.27	-0.77	2.05	2.89	1.53	0.74
19.35	0.0364288	0.0501515	-0.0239356	0.0450936	0.0358681	0.0521854	-0.0354964	0.0242271	0.0265764	0.0378777	0.026111	0.028203			19.35	-4.16	-1.98	-0.15	-1.76	-0.17	-0.66	-1.26	-0.46	1.82	-2.14	1.3	0.25	3.12	2.69	4.37	-1.26	-0.68	-4.14	5.36	1.05	0.48	1.37	-1.54	1.85	-0.21	3.15	4.69	2.57	1.27	-0.77	1.05	4.89	4.53	0.74
19.45	0.00231727	0.0401555	0.0447733	0.0423181	0.06592	0.0467728	-0.0592846	0.0316362	0.0124828	0.0338328	0.0353921	0.0292391			19.45	-4.16	-1.98	-0.15	-2.76	-0.17	-0.66	-0.26	-0.46	1.82	0.86	3.3	1.25	-2.88	2.69	-1.63	0.74	-0.68	-2.14	0.36	3.05	-0.52	0.37	-0.54	1.85	-0.21	1.15	1.69	-0.43	2.27	-0.77	3.05	1.89	-0.47	4.74
19.55	0.020543	0.04823	0.0183713	0.0289676	0.0219923	0.0493472	-0.0133425	0.0339158	0.0125141	0.041843	-0.00087436	0.0266416			19.55	-4.16	-1.98	-0.15	-1.76	-0.17	-0.66	-0.26	0.54	1.82	-2.14	-2.7	0.25	2.12	0.69	6.37	-5.26	-0.68	-2.14	0.36	1.05	2.48	2.37	-1.54	1.85	2.79	1.15	1.69	0.57	0.27	-0.77	-1.95	3.89	0.53	1.74
19.65	-0.134215	0.0458648	0.0492635	0.039875	0.0560832	0.056402	-0.0302286	0.0326857	0.0460867	0.0388651	-0.013543	0.0357886			19.65	-3.16	0.02	-0.15	-5.76	-0.17	-0.66	-1.26	-2.46	-1.18	-2.14	-1.7	-0.75	-1.88	-2.31	0.37	-2.26	-3.68	-4.14	-0.64	0.05	-4.52	-1.63	-1.54	0.85	1.79	2.15	4.69	0.57	0.27	-1.77	2.05	1.89	0.53	2.74
19.75	0.027697	0.0376223	-0.0257423	0.046148	0.0414643	0.0508889	0.0235855	0.0298808	0.0780376	0.0450752	0.0649955	0.0288879			19.75	-4.16	0.02	-0.15	0.24	-0.17	-0.66	-2.26	1.54	-0.18	-4.14	1.3	1.25	3.12	-0.31	1.37	0.74	1.32	-1.14	2.36	0.05	1.48	-2.63	-0.54	-0.15	0.79	0.15	1.69	1.57	0.27	0.23	2.05	3.89	1.53	2.74
19.85	0.0187908	0.0377113	-0.0482831	0.0358479	0.089769	0.0499359	0.053224	0.0396674	-0.00169972	0.0318979	0.0661125	0.0289448			19.85	-3.16	0.02	-0.15	0.24	-0.17	0.34	0.74	1.54	-0.18	-3.14	-1.7	-0.75	1.12	1.69	1.37	2.74	-1.68	-3.14	-2.64	-0.95	0.48	-0.63	1.46	-1.15	-1.21	2.15	3.69	-0.43	5.27	-0.77	0.05	0.89	2.53	4.74
19.95	-0.0659072	0.0416729	-0.0738946	0.042251	0.0338571	0.0511424	-0.0225157	0.032895	0.107641	0.0368018	0.0857576	0.032927			19.95	-2.16	-1.98	-0.15	-4.76	-0.17	-0.66	3.74	2.54	-0.18	-2.14	0.3	-0.75	0.12	1.69	-1.63	-0.26	-1.68	-2.14	0.36	-1.95	-1.52	-4.63	-0.54	-0.15	-1.21	0.15	3.69	0.57	0.27	-0.77	1.05	1.89	0.53	-0.26
																ND1 mel high, baseline subtracted firing rates, means from 10 trials
															Bin Centre (S)	delta Spikes/s	delta Spikes/s	delta Spikes/s	delta Spikes/s	delta Spikes/s	delta Spikes/s	delta Spikes/s	delta Spikes/s	delta Spikes/s	delta Spikes/s	delta Spikes/s	delta Spikes/s	delta Spikes/s	delta Spikes/s	delta Spikes/s	delta Spikes/s	delta Spikes/s	delta Spikes/s	delta Spikes/s	delta Spikes/s	delta Spikes/s	delta Spikes/s	delta Spikes/s	delta Spikes/s	delta Spikes/s	delta Spikes/s	delta Spikes/s	delta Spikes/s	delta Spikes/s	delta Spikes/s	delta Spikes/s	delta Spikes/s	delta Spikes/s	delta Spikes/s
															-9.95	0.5	-1.1	-0.04	0.51	-0.09	0.04	-0.52	-1.4	0.12	1.26	0.66	0.33	-0.34	1.23	2.95	-1.43	1.51	0.89	-0.32	3.85	-3.49	-0.16	-0.87	-2.57	-8.88178e-17	3.55	-0.47	-0.34	1.34	2.48	-0.11	0.21	-0.87	2.18
															-9.85	-0.5	-1.1	-0.04	-3.49	-0.09	1.04	0.48	-1.4	-0.88	1.26	4.66	0.33	2.66	1.23	2.95	0.57	-4.49	0.89	0.68	-1.15	0.51	-3.16	0.13	-0.57	1	2.55	0.53	-0.34	1.34	0.48	0.89	2.21	2.13	1.18
															-9.75	2.5	-0.1	-0.04	1.51	-0.09	2.04	-0.52	0.6	1.12	0.26	0.66	-0.67	-1.34	0.23	-2.05	-1.43	1.51	-2.11	0.68	-0.15	-0.49	0.84	1.13	-0.57	-2	-0.45	0.53	-0.34	1.34	0.48	-1.11	-0.79	-1.87	0.18
															-9.65	2.5	-1.1	-0.04	0.51	-0.09	1.04	0.48	-1.4	3.12	-1.74	-1.34	0.33	0.66	0.23	4.95	-2.43	-0.49	-1.11	0.68	-1.15	-1.49	-0.16	-1.87	0.43	-1	1.55	-0.47	-0.34	-1.66	-0.52	-0.11	-1.79	-1.87	-0.82
															-9.55	-1.5	-1.1	-0.04	0.51	-0.09	-1.96	0.48	-2.4	0.12	3.26	-2.34	0.33	2.66	0.23	0.95	1.57	-2.49	0.89	0.68	-0.15	-0.49	-1.16	0.13	0.43	0	0.55	-1.47	-0.34	1.34	-0.52	-2.11	-1.79	0.13	-0.82
															-9.45	2.5	-0.1	-0.04	2.51	-0.09	-0.96	-0.52	0.6	-0.88	3.26	-0.34	-0.67	0.66	-1.77	0.95	-3.43	3.51	-1.11	-2.32	1.85	-0.49	0.84	-1.87	-0.57	-1	-2.45	0.53	-0.34	-0.66	-1.52	-1.11	1.21	-0.87	0.18
															-9.35	-1.5	2.9	-0.04	0.51	-0.09	-1.96	-0.52	-2.4	-0.88	0.26	-1.34	2.33	1.66	-1.77	3.95	-2.43	-0.49	-2.11	-1.32	-1.15	-0.49	-1.16	0.13	2.43	0	3.55	-0.47	-1.34	0.34	-0.52	0.89	1.21	1.13	-1.82
															-9.25	1.5	0.9	-0.04	1.51	-0.09	-0.96	0.48	-2.4	1.12	0.26	-3.34	-0.67	-1.34	0.23	-2.05	-0.43	0.51	1.89	1.68	0.85	-2.49	-1.16	1.13	-2.57	-1	-0.45	-0.47	-0.34	-0.66	-1.52	-1.11	-1.79	-1.87	-1.82
															-9.15	0.5	-0.1	-0.04	-2.49	-0.09	-1.96	-0.52	-1.4	2.12	-2.74	0.66	-0.67	-0.34	1.23	-0.05	1.57	-1.49	0.89	2.68	-3.15	3.51	-0.16	0.13	0.43	-2	-1.45	-1.47	0.66	-0.66	-0.52	-0.11	-2.79	0.13	1.18
															-9.05	-0.5	-1.1	-0.04	1.51	-0.09	-1.96	-1.52	-0.4	-0.88	1.26	0.66	0.33	-1.34	0.23	-0.05	0.57	-1.49	-1.11	-0.32	-1.15	-1.49	-0.16	-0.87	1.43	-1	-3.45	1.53	0.66	0.34	2.48	-0.11	0.21	-0.87	-0.82
															-8.95	3.5	1.9	-0.04	-0.49	-0.09	-0.96	0.48	-0.4	-2.88	-2.74	0.66	-0.67	-1.34	-0.77	-2.05	0.57	2.51	-1.11	-0.32	-0.15	0.51	1.84	1.13	0.43	3	-0.45	-0.47	1.66	-2.66	-0.52	-0.11	1.21	-1.87	2.18
															-8.85	-1.5	1.9	-0.04	2.51	-0.09	0.04	0.48	-0.4	0.12	-1.74	0.66	-0.67	-1.34	-1.77	-0.05	-1.43	-2.49	-1.11	-1.32	-1.15	-0.49	-2.16	-1.87	-0.57	-8.88178e-17	-1.45	-1.47	0.66	-2.66	-1.52	-1.11	-0.79	0.13	-1.82
															-8.75	0.5	-0.1	-0.04	-1.49	-0.09	1.04	-0.52	-1.4	0.12	-0.74	1.66	-0.67	-2.34	1.23	-2.05	2.57	-1.49	2.89	-0.32	-2.15	0.51	3.84	0.13	1.43	-1.77636e-16	-1.45	0.53	-1.34	2.34	-1.52	-0.11	-1.79	-0.87	-0.82
															-8.65	-2.5	-1.1	-0.04	0.51	-0.09	2.04	3.48	0.6	-0.88	-2.74	-0.34	-0.67	-1.34	0.23	-0.05	-0.43	0.51	-0.11	2.68	0.85	1.51	1.84	0.13	-2.57	-8.88178e-17	-0.45	2.53	-0.34	1.34	0.48	0.89	1.21	2.13	0.18
															-8.55	2.5	-1.1	-0.04	-0.49	-0.09	-0.96	-1.52	4.6	1.12	-1.74	-5.34	-0.67	-0.34	-0.77	-1.05	0.57	-1.49	-1.11	-3.32	-0.15	1.51	-0.16	-0.87	-0.57	1	-0.45	0.53	-0.34	1.34	-0.52	-0.11	1.21	2.13	0.18
															-8.45	-2.5	-0.1	-0.04	0.51	-0.09	-1.96	-0.52	-1.4	0.12	-0.74	1.66	0.33	1.66	-0.77	-0.05	1.57	-0.49	0.89	-3.32	-0.15	-0.49	-0.16	1.13	-1.57	-1	1.55	-1.47	0.66	-0.66	1.48	-0.11	-1.79	2.13	1.18
															-8.35	0.5	0.9	-0.04	-0.49	-0.09	0.04	1.48	0.6	-1.88	3.26	0.66	0.33	-0.34	1.23	4.95	-0.43	1.51	-0.11	1.68	-0.15	-0.49	-2.16	0.13	3.43	0	0.55	0.53	-0.34	2.34	0.48	0.89	0.21	2.13	0.18
															-8.25	3.5	0.9	-0.04	-1.49	-0.09	2.04	0.48	-0.4	-0.88	0.26	0.66	1.33	-0.34	0.23	-0.05	-0.43	-3.49	0.89	-3.32	-2.15	-1.49	2.84	0.13	-1.57	-1	6.55	0.53	0.66	1.34	0.48	-0.11	-0.79	0.13	-1.82
															-8.15	-1.5	-0.1	-0.04	-2.49	-0.09	-1.96	-0.52	-2.4	0.12	3.26	-0.34	0.33	-0.34	0.23	-0.05	-3.43	-1.49	-0.11	-1.32	0.85	-0.49	-1.16	0.13	3.43	0	0.55	1.53	-0.34	0.34	-1.52	0.89	2.21	-0.87	0.18
															-8.05	0.5	-0.1	-0.04	2.51	-0.09	-1.96	-0.52	-1.4	2.12	-3.74	0.66	0.33	0.66	0.23	-2.05	-0.43	0.51	0.89	1.68	-2.15	0.51	-0.16	-0.87	-0.57	-1	-2.45	0.53	-0.34	1.34	0.48	-0.11	-0.79	-0.87	-1.82
															-7.95	-0.5	-0.1	-0.04	-1.49	-0.09	-1.96	-0.52	-0.4	-0.88	-0.74	-1.34	0.33	0.66	1.23	0.95	-0.43	2.51	0.89	1.68	-1.15	-0.49	1.84	0.13	-0.57	-1	0.55	1.53	0.66	0.34	0.48	-1.11	-0.79	-1.87	-0.82
															-7.85	0.5	-0.1	1.96	-1.49	-0.09	-1.96	-2.52	0.6	1.12	2.26	-3.34	-0.67	-1.34	0.23	-0.05	0.57	3.51	0.89	0.68	2.85	0.51	-0.16	0.13	-0.57	-1	-2.45	-2.47	-0.34	0.34	-0.52	-0.11	-0.79	-1.87	-2.82
															-7.75	1.5	0.9	-0.04	0.51	-0.09	-1.96	2.48	-0.4	2.12	-1.74	1.66	0.33	1.66	-0.77	-0.05	0.57	0.51	0.89	-2.32	-2.15	1.51	-2.16	0.13	3.43	-1	1.55	-1.47	0.66	-0.66	-1.52	-0.11	-0.79	2.13	0.18
															-7.65	-1.5	-0.1	-0.04	-0.49	-0.09	-0.96	-0.52	0.6	1.12	-1.74	-4.34	-0.67	-1.34	0.23	-1.05	-1.43	-0.49	-2.11	-2.32	-0.15	-2.49	1.84	1.13	0.43	1	-0.45	-1.47	-0.34	0.34	-1.52	-0.11	0.21	-0.87	0.18
															-7.55	0.5	-0.1	-0.04	-1.49	-0.09	-1.96	1.48	-0.4	3.12	3.26	3.66	0.33	0.66	1.23	-0.05	1.57	-2.49	-0.11	3.68	1.85	-0.49	1.84	2.13	0.43	-8.88178e-17	1.55	0.53	2.66	0.34	2.48	1.89	2.21	1.13	3.18
															-7.45	0.5	0.9	-0.04	0.51	-0.09	1.04	-0.52	-0.4	-2.88	1.26	-5.34	0.33	-0.34	0.23	0.95	-0.43	2.51	0.89	2.68	-0.15	3.51	2.84	-1.87	3.43	1	-0.45	1.53	-1.34	3.34	5.48	5.89	1.21	2.13	-0.82
															-7.35	1.5	-1.1	-0.04	-1.49	-0.09	2.04	0.48	0.6	1.12	-1.74	0.66	-0.67	-1.34	-0.77	0.95	2.57	0.51	-2.11	1.68	2.85	0.51	1.84	0.13	-1.57	1	3.55	1.53	2.66	0.34	1.48	-1.11	2.21	-0.87	1.18
															-7.25	3.5	0.9	-0.04	-0.49	0.91	0.04	1.48	0.6	-0.88	-2.74	1.66	0.33	-1.34	2.23	-5.05	-0.43	0.51	-0.11	-1.32	-1.15	-0.49	2.84	1.13	0.43	-1	-0.45	0.53	0.66	2.34	1.48	1.89	2.21	2.13	0.18
															-7.15	-0.5	-1.1	-0.04	-3.49	-0.09	3.04	-2.52	2.6	-0.88	-0.74	1.66	-0.67	-2.34	-0.77	4.95	-0.43	1.51	-0.11	2.68	2.85	2.51	1.84	-1.87	-0.57	2	0.55	-0.47	-1.34	-0.66	-0.52	-1.11	0.21	0.13	2.18
															-7.05	0.5	-1.1	-0.04	2.51	-0.09	3.04	-0.52	1.6	2.12	1.26	2.66	-0.67	4.66	1.23	-1.05	0.57	-1.49	-1.11	-1.32	3.85	-0.49	-0.16	-1.87	-0.57	2	-1.45	-0.47	-1.34	-0.66	-0.52	-3.11	-0.79	-2.87	-0.82
															-6.95	2.5	-1.1	-0.04	0.51	-0.09	3.04	3.48	1.6	2.12	1.26	-1.34	0.33	-1.34	0.23	2.95	-3.43	-0.49	0.89	2.68	-0.15	-1.49	-0.16	-0.87	-0.57	-1	-1.45	-1.47	0.66	-0.66	-0.52	0.89	0.21	2.13	-0.82
															-6.85	-1.5	-0.1	-0.04	0.51	-0.09	0.04	-0.52	-0.4	-2.88	1.26	-1.34	0.33	-0.34	2.23	-1.05	0.57	0.51	-0.11	-2.32	1.85	-1.49	-0.16	-0.87	0.43	-1	0.55	-1.47	-0.34	1.34	0.48	-1.11	0.21	-0.87	-0.82
															-6.75	-1.5	-0.1	-0.04	-3.49	-0.09	0.04	-0.52	-0.4	1.12	-0.74	-1.34	1.33	0.66	0.23	0.95	1.57	-2.49	0.89	1.68	-2.15	-0.49	0.84	-0.87	-1.57	-1.77636e-16	-0.45	0.53	0.66	1.34	-1.52	-0.11	-2.79	-1.87	-0.82
															-6.65	-1.5	-1.1	-0.04	2.51	-0.09	0.04	-0.52	0.6	0.12	2.26	-1.34	-0.67	-0.34	0.23	-1.05	-1.43	4.51	-1.11	-0.32	0.85	1.51	1.84	0.13	0.43	-2	-2.45	-1.47	-0.34	-1.66	-1.52	-1.11	1.21	0.13	-1.82
															-6.55	-0.5	-0.1	-0.04	1.51	-0.09	0.04	-1.52	-0.4	0.12	0.26	0.66	0.33	5.66	-0.77	-1.05	-0.43	-1.49	1.89	-1.32	2.85	-0.49	-3.16	0.13	0.43	0	1.55	-0.47	0.66	-1.66	-1.52	-0.11	-0.79	-3.87	0.18
															-6.45	3.5	2.9	-0.04	0.51	-0.09	-1.96	-0.52	-2.4	-1.88	2.26	-1.34	0.33	-2.34	1.23	0.95	0.57	-2.49	-0.11	4.68	0.85	1.51	0.84	-0.87	0.43	1	-0.45	-2.47	-1.34	-1.66	-1.52	-0.11	-1.79	0.13	0.18
															-6.35	-1.5	-0.1	-0.04	-1.49	-0.09	1.04	1.48	1.6	-0.88	-1.74	-5.34	-0.67	3.66	0.23	-0.05	-0.43	0.51	-0.11	-2.32	-3.15	0.51	-3.16	0.13	-0.57	2	2.55	-0.47	-1.34	-0.66	-1.52	-0.11	1.21	-0.87	0.18
															-6.25	-0.5	2.9	-0.04	-1.49	-0.09	1.04	1.48	-0.4	-0.88	-2.74	2.66	-0.67	-0.34	0.23	-3.05	0.57	0.51	-0.11	-2.32	2.85	-1.49	1.84	0.13	-0.57	-2	-2.45	-1.47	0.66	-1.66	-1.52	-2.11	-0.79	-0.87	-2.82
															-6.15	0.5	-0.1	-0.04	0.51	-0.09	0.04	-0.52	-3.4	1.12	-1.74	-0.34	-0.67	0.66	0.23	3.95	1.57	-0.49	0.89	-1.32	-1.15	-2.49	0.84	-1.87	1.43	-1	-0.45	-0.47	-0.34	0.34	-0.52	-0.11	-0.79	0.13	-1.82
															-6.05	0.5	0.9	-0.04	0.51	-0.09	-0.96	-0.52	-0.4	-3.88	2.26	-0.34	-0.67	-0.34	-1.77	-2.05	-2.43	-0.49	-0.11	-2.32	-1.15	2.51	-3.16	2.13	-0.57	-1	-1.45	-0.47	0.66	0.34	0.48	0.89	-1.79	0.13	-0.82
															-5.95	-1.5	0.9	-0.04	2.51	-0.09	1.04	-0.52	0.6	1.12	-0.74	0.66	-0.67	0.66	1.23	1.95	-3.43	-0.49	-0.11	-3.32	-1.15	-1.49	-3.16	-0.87	-0.57	-1	-0.45	1.53	0.66	-0.66	-0.52	-3.11	-0.79	0.13	-1.82
															-5.85	-1.5	-0.1	-0.04	-0.49	-0.09	0.04	1.48	2.6	-3.88	-1.74	1.66	0.33	-1.34	-2.77	0.95	-0.43	2.51	-0.11	0.68	-0.15	-0.49	-1.16	3.13	-0.57	8.88178e-17	0.55	0.53	1.66	-3.66	2.48	1.89	-0.79	1.13	-0.82
															-5.75	0.5	0.9	-0.04	0.51	-0.09	1.04	0.48	3.6	1.12	1.26	1.66	-0.67	0.66	2.23	-0.05	0.57	1.51	-3.11	-3.32	-0.15	-2.49	-2.16	2.13	0.43	-1	1.55	0.53	-0.34	4.34	2.48	-0.11	3.21	2.13	2.18
															-5.65	2.5	-0.1	-0.04	-1.49	-0.09	-0.96	-1.52	-3.4	-1.88	-0.74	-0.34	-0.67	-0.34	0.23	-1.05	-1.43	-0.49	-3.11	2.68	-2.15	0.51	-1.16	-0.87	-0.57	-1	0.55	0.53	0.66	1.34	2.48	0.89	-0.79	3.13	1.18
															-5.55	-0.5	-0.1	-0.04	-2.49	-0.09	1.04	-0.52	0.6	0.12	-1.74	-2.34	-0.67	0.66	0.23	-0.05	1.57	-0.49	-0.11	0.68	-1.15	1.51	-0.16	-1.87	0.43	2	-1.45	2.53	0.66	-0.66	0.48	-1.11	2.21	-1.87	-0.82
															-5.45	-0.5	-1.1	-0.04	3.51	-0.09	1.04	0.48	-2.4	-1.88	-0.74	0.66	1.33	-0.34	-1.77	-3.05	0.57	0.51	1.89	0.68	1.85	0.51	-0.16	-1.87	2.43	1	1.55	0.53	-0.34	-1.66	0.48	0.89	0.21	1.13	1.18
															-5.35	-0.5	0.9	-0.04	-0.49	-0.09	0.04	-0.52	-2.4	0.12	-2.74	2.66	-0.67	1.66	2.23	3.95	-2.43	-5.49	-0.11	-0.32	-1.15	0.51	-0.16	2.13	-0.57	8.88178e-17	-2.45	1.53	-0.34	0.34	-1.52	-1.11	2.21	2.13	-0.82
															-5.25	0.5	-0.1	-0.04	0.51	-0.09	0.04	0.48	4.6	1.12	-0.74	-1.34	0.33	-0.34	-1.77	0.95	2.57	-2.49	0.89	-0.32	-0.15	-1.49	1.84	3.13	-0.57	8.88178e-17	-1.45	-0.47	-0.34	1.34	0.48	-0.11	-3.79	-1.87	-0.82
															-5.15	0.5	-1.1	-0.04	-2.49	-0.09	-1.96	0.48	3.6	-1.88	0.26	0.66	0.33	-1.34	-1.77	-0.05	-2.43	1.51	-1.11	-0.32	-3.15	-0.49	-1.16	2.13	0.43	2	2.55	-0.47	-1.34	-1.66	-1.52	-1.11	0.21	-0.87	0.18
															-5.05	-0.5	-1.1	-0.04	1.51	-0.09	-1.96	-0.52	-0.4	1.12	0.26	-0.34	0.33	0.66	1.23	-0.05	2.57	1.51	-1.11	4.68	2.85	0.51	0.84	1.13	1.43	1	-0.45	0.53	0.66	-0.66	-0.52	-1.11	1.21	-0.87	-1.82
															-4.95	-2.5	-0.1	-0.04	0.51	-0.09	-1.96	0.48	-0.4	0.12	-1.74	0.66	0.33	-1.34	-0.77	1.95	-0.43	0.51	1.89	-5.32	-1.15	-0.49	-0.16	1.13	-1.57	-1	-1.45	-0.47	-0.34	-0.66	1.48	0.89	2.21	-0.87	5.18
															-4.85	0.5	-1.1	-0.04	-2.49	-0.09	-1.96	-0.52	-1.4	-1.88	0.26	2.66	-0.67	-0.34	-0.77	-5.05	1.57	1.51	-2.11	2.68	-1.15	0.51	2.84	-0.87	0.43	8.88178e-17	2.55	1.53	-0.34	1.34	1.48	0.89	-0.79	-0.87	-1.82
															-4.75	-0.5	-1.1	-0.04	1.51	-0.09	-1.96	0.48	-1.4	1.12	-0.74	-2.34	-0.67	0.66	-0.77	-0.05	-0.43	0.51	0.89	-0.32	-0.15	1.51	-1.16	-0.87	-0.57	-1	-1.45	0.53	-0.34	0.34	0.48	0.89	2.21	7.13	0.18
															-4.65	-1.5	1.9	-0.04	-0.49	-0.09	0.04	3.48	0.6	1.12	-2.74	-0.34	-0.67	0.66	2.23	-4.05	4.57	-0.49	-1.11	0.68	-0.15	-1.49	0.84	1.13	-0.57	-1	-1.45	0.53	1.66	1.34	0.48	2.89	0.21	3.13	-0.82
															-4.55	0.5	-1.1	-0.04	-2.49	-0.09	0.04	-0.52	0.6	0.12	-0.74	-0.34	0.33	-0.34	-1.77	-4.05	3.57	-1.49	0.89	0.68	-3.15	0.51	1.84	0.13	-1.57	-8.88178e-17	1.55	-1.47	-1.34	0.34	1.48	-2.11	3.21	0.13	-1.82
															-4.45	-1.5	-0.1	-0.04	2.51	-0.09	0.04	0.48	-0.4	0.12	-1.74	1.66	-0.67	-0.34	1.23	0.95	1.57	0.51	-2.11	-2.32	-1.15	2.51	1.84	0.13	1.43	-1.77636e-16	-0.45	-0.47	-0.34	0.34	-1.52	-1.11	-2.79	-1.87	-1.82
															-4.35	0.5	0.9	-0.04	-0.49	-0.09	-0.96	-1.52	-3.4	-0.88	-2.74	-0.34	-0.67	-1.34	-0.77	-6.05	2.57	-0.49	-1.11	3.68	-2.15	-1.49	0.84	1.13	-1.57	-1	-3.45	-1.47	1.66	-1.66	-1.52	-1.11	-1.79	-1.87	-1.82
															-4.25	-0.5	1.9	-0.04	0.51	-0.09	4.04	1.48	-0.4	-0.88	-1.74	0.66	-0.67	-2.34	-0.77	-2.05	0.57	-1.49	-0.11	-0.32	1.85	2.51	-0.16	2.13	-1.57	2	-1.45	-1.47	-0.34	-0.66	-1.52	0.89	1.21	1.13	0.18
															-4.15	0.5	-1.1	-0.04	-1.49	-0.09	-0.96	-1.52	2.6	-2.88	-1.74	1.66	1.33	-0.34	1.23	-1.05	2.57	-1.49	0.89	1.68	-2.15	-0.49	0.84	-0.87	-2.57	1	-0.45	1.53	-1.34	-1.66	0.48	-2.11	0.21	-2.87	-1.82
															-4.05	-1.5	-1.1	-0.04	0.51	0.91	0.04	-2.52	-2.4	-1.88	1.26	-2.34	-0.67	1.66	-0.77	3.95	1.57	-2.49	-1.11	-0.32	0.85	-0.49	2.84	0.13	0.43	-2	-2.45	-0.47	0.66	0.34	0.48	0.89	2.21	0.13	0.18
															-3.95	0.5	-0.1	-0.04	-1.49	-0.09	0.04	-2.52	-1.4	0.12	2.26	-2.34	-0.67	-1.34	0.23	-0.05	0.57	-0.49	0.89	-2.32	0.85	1.51	0.84	0.13	0.43	0	-3.45	-0.47	-0.34	0.34	0.48	-1.11	-2.79	-0.87	-0.82
															-3.85	0.5	0.9	-0.04	0.51	-0.09	4.04	-1.52	-1.4	-2.88	0.26	1.66	-0.67	-3.34	-0.77	0.95	-2.43	2.51	-0.11	-0.32	-0.15	0.51	-2.16	1.13	-3.57	1	-0.45	-2.47	-1.34	1.34	-0.52	-1.11	1.21	-0.87	1.18
															-3.75	1.5	-0.1	-0.04	-1.49	-0.09	4.04	1.48	2.6	0.12	2.26	4.66	0.33	0.66	0.23	1.95	1.57	2.51	-0.11	4.68	0.85	1.51	-0.16	1.13	-0.57	3	1.55	-0.47	-1.34	-1.66	-0.52	1.89	0.21	0.13	0.18
															-3.65	0.5	-0.1	-0.04	0.51	-0.09	1.04	-0.52	-0.4	-0.88	5.26	0.66	0.33	1.66	0.23	1.95	-0.43	0.51	1.89	-2.32	-0.15	-0.49	0.84	-0.87	-0.57	1	0.55	2.53	1.66	-1.66	0.48	0.89	-0.79	3.13	1.18
															-3.55	-3.5	0.9	-0.04	0.51	-0.09	-0.96	0.48	0.6	2.12	3.26	-2.34	0.33	0.66	0.23	-0.05	-2.43	-0.49	2.89	-2.32	2.85	0.51	0.84	-0.87	0.43	0	1.55	1.53	-0.34	0.34	1.48	2.89	2.21	3.13	1.18
															-3.45	-0.5	-1.1	-0.04	0.51	-0.09	0.04	-0.52	-1.4	2.12	0.26	-1.34	-0.67	-0.34	-0.77	2.95	-1.43	-1.49	0.89	1.68	-0.15	-2.49	0.84	0.13	1.43	1	-0.45	-1.47	-0.34	-0.66	-1.52	0.89	-2.79	0.13	0.18
															-3.35	2.5	-0.1	-0.04	0.51	-0.09	0.04	0.48	0.6	-0.88	-0.74	3.66	1.33	-0.34	-1.77	1.95	-0.43	-2.49	-0.11	-0.32	0.85	-0.49	-0.16	-0.87	0.43	-1	1.55	1.53	0.66	-1.66	-0.52	-3.11	-1.79	0.13	3.18
															-3.25	-1.5	-0.1	-0.04	-0.49	-0.09	-0.96	1.48	-1.4	4.12	-0.74	1.66	1.33	1.66	1.23	-1.05	-0.43	-0.49	1.89	0.68	3.85	1.51	-0.16	0.13	3.43	-8.88178e-17	-0.45	0.53	-0.34	2.34	0.48	3.89	0.21	-1.87	0.18
															-3.15	-2.5	0.9	-0.04	1.51	-0.09	-0.96	-1.52	0.6	4.12	-0.74	-0.34	-0.67	1.66	2.23	2.95	-0.43	-3.49	0.89	2.68	0.85	-3.49	-0.16	-0.87	1.43	2	2.55	2.53	1.66	3.34	1.48	2.89	0.21	2.13	2.18
															-3.05	0.5	1.9	-0.04	-0.49	-0.09	-1.96	1.48	1.6	4.12	-1.74	-0.34	0.33	2.66	2.23	0.95	0.57	1.51	-1.11	1.68	2.85	-0.49	-1.16	0.13	0.43	1	1.55	2.53	2.66	-1.66	2.48	1.89	1.21	4.13	1.18
															-2.95	-1.5	-0.1	-0.04	-0.49	-0.09	-1.96	-0.52	-2.4	0.12	5.26	-0.34	0.33	-2.34	1.23	1.95	0.57	4.51	-1.11	-1.32	-0.15	1.51	-2.16	-0.87	1.43	3	0.55	-0.47	-0.34	2.34	-1.52	0.89	-0.79	-0.87	-0.82
															-2.85	-0.5	-1.1	-0.04	-0.49	-0.09	-0.96	-2.52	0.6	-2.88	1.26	-1.34	0.33	-0.34	-0.77	-2.05	1.57	-0.49	0.89	2.68	0.85	2.51	0.84	0.13	1.43	1	1.55	0.53	-0.34	2.34	-0.52	2.89	-0.79	-0.87	1.18
															-2.75	-2.5	-1.1	-0.04	0.51	-0.09	-0.96	0.48	1.6	2.12	-1.74	0.66	-0.67	0.66	-0.77	-1.05	-0.43	2.51	-0.11	0.68	0.85	-0.49	-2.16	-0.87	-2.57	-1	-0.45	0.53	-1.34	2.34	2.48	0.89	-0.79	-0.87	0.18
															-2.65	-0.5	-1.1	-0.04	2.51	2.91	1.04	0.48	-1.4	-0.88	0.26	-0.34	0.33	0.66	-0.77	-0.05	2.57	-0.49	0.89	-1.32	-2.15	-0.49	-0.16	1.13	0.43	-2	1.55	-1.47	0.66	-0.66	-0.52	-1.11	-0.79	-0.87	-1.82
															-2.55	-2.5	-0.1	-0.04	-2.49	-0.09	-0.96	-0.52	0.6	-0.88	2.26	3.66	-0.67	-1.34	-0.77	-2.05	0.57	0.51	-3.11	-1.32	-2.15	0.51	0.84	0.13	-0.57	0	0.55	-1.47	-0.34	-0.66	-0.52	0.89	1.21	0.13	-1.82
															-2.45	0.5	-0.1	-0.04	0.51	-0.09	2.04	-0.52	1.6	-0.88	0.26	-1.34	-0.67	0.66	0.23	-2.05	3.57	2.51	1.89	0.68	1.85	-0.49	-0.16	-1.87	2.43	-1	0.55	-1.47	0.66	-0.66	-1.52	-0.11	0.21	0.13	0.18
															-2.35	1.5	-0.1	-0.04	0.51	0.91	-1.96	1.48	-1.4	-0.88	-2.74	1.66	-0.67	0.66	1.23	-1.05	-0.43	2.51	-0.11	-1.32	0.85	1.51	0.84	1.13	-0.57	-2	-2.45	-0.47	-1.34	0.34	-0.52	0.89	-2.79	-1.87	-0.82
															-2.25	-1.5	-1.1	-0.04	2.51	-0.09	-1.96	-1.52	0.6	0.12	1.26	-2.34	-0.67	-0.34	-1.77	-0.05	-0.43	-2.49	-1.11	-0.32	-2.15	-0.49	-0.16	0.13	-1.57	1	-1.45	0.53	0.66	-2.66	-1.52	-3.11	1.21	-0.87	2.18
															-2.15	-0.5	-0.1	-0.04	-1.49	-0.09	1.04	0.48	-1.4	1.12	-0.74	0.66	-0.67	0.66	-1.77	-1.05	-0.43	1.51	-1.11	-1.32	-0.15	-0.49	-3.16	-0.87	-0.57	1	-0.45	-0.47	-0.34	-1.66	-1.52	-0.11	-0.79	2.13	0.18
															-2.05	-1.5	-1.1	-0.04	1.51	-0.09	-0.96	-2.52	1.6	-2.88	-1.74	4.66	-0.67	-3.34	-1.77	1.95	-1.43	-0.49	-0.11	-2.32	-0.15	1.51	-1.16	0.13	-2.57	2	0.55	0.53	-1.34	1.34	-0.52	-1.11	-0.79	-2.87	0.18
															-1.95	-0.5	-0.1	-0.04	0.51	-0.09	0.04	0.48	-0.4	-0.88	-0.74	-2.34	-0.67	-1.34	-0.77	-1.05	2.57	0.51	-0.11	-1.32	-0.15	0.51	1.84	0.13	-0.57	-2	-0.45	-0.47	0.66	0.34	0.48	0.89	-0.79	1.13	-0.82
															-1.85	1.5	-1.1	-0.04	-1.49	-0.09	0.04	-1.52	2.6	-1.88	2.26	-1.34	-0.67	4.66	-1.77	-0.05	0.57	1.51	0.89	1.68	-3.15	-1.49	-2.16	-0.87	-1.57	-1	3.55	0.53	0.66	-1.66	-0.52	-1.11	2.21	1.13	-0.82
															-1.75	-1.5	-1.1	-0.04	1.51	-0.09	0.04	-0.52	-0.4	1.12	-3.74	1.66	0.33	-1.34	2.23	-3.05	0.57	-0.49	-0.11	-0.32	-0.15	1.51	0.84	0.13	0.43	-8.88178e-17	-2.45	-0.47	-0.34	0.34	3.48	-0.11	-1.79	0.13	-0.82
															-1.65	0.5	-0.1	-0.04	0.51	-0.09	-0.96	0.48	1.6	-0.88	2.26	-2.34	-0.67	-0.34	-1.77	0.95	-0.43	0.51	0.89	-3.32	-1.15	-0.49	1.84	0.13	-1.57	0	1.55	1.53	0.66	-2.66	-0.52	-1.11	1.21	0.13	1.18
															-1.55	0.5	-1.1	-0.04	-0.49	-0.09	2.04	-0.52	1.6	2.12	-1.74	2.66	-0.67	-0.34	-1.77	0.95	-2.43	-1.49	-1.11	-0.32	-1.15	-0.49	-2.16	1.13	-0.57	-1.77636e-16	1.55	-1.47	1.66	2.34	-0.52	-1.11	0.21	2.13	-0.82
															-1.45	0.5	-1.1	-0.04	-0.49	-0.09	0.04	0.48	-0.4	1.12	2.26	-0.34	-0.67	2.66	0.23	-0.05	-0.43	-0.49	-0.11	-2.32	-0.15	1.51	-1.16	-1.87	-2.57	-8.88178e-17	-0.45	1.53	0.66	-1.66	-1.52	0.89	1.21	-3.87	0.18
															-1.35	-0.5	0.9	-0.04	0.51	-0.09	-1.96	0.48	1.6	-0.88	2.26	2.66	0.33	-3.34	-0.77	-0.05	0.57	-1.49	-3.11	-0.32	3.85	0.51	-0.16	1.13	-0.57	-1	1.55	-1.47	-0.34	0.34	-1.52	-0.11	-1.79	-0.87	0.18
															-1.25	2.5	-1.1	-0.04	1.51	-0.09	-1.96	1.48	-0.4	1.12	-0.74	3.66	0.33	-1.34	1.23	0.95	-0.43	1.51	2.89	1.68	1.85	1.51	-2.16	-0.87	1.43	-1.77636e-16	-1.45	-1.47	-0.34	0.34	-1.52	-0.11	0.21	3.13	4.18
															-1.15	-2.5	-0.1	1.96	-1.49	-0.09	-1.96	1.48	2.6	0.12	0.26	-2.34	-0.67	1.66	1.23	-1.05	-3.43	-1.49	-3.11	-2.32	0.85	-1.49	-3.16	0.13	-1.57	-1	-1.45	0.53	0.66	-0.66	-0.52	-0.11	-2.79	-3.87	-1.82
															-1.05	2.5	-0.1	-0.04	-1.49	-0.09	-1.96	0.48	-1.4	2.12	1.26	-5.34	0.33	2.66	2.23	0.95	-0.43	2.51	6.89	-0.32	-0.15	1.51	2.84	-0.87	1.43	-1	-0.45	-1.47	-1.34	2.34	1.48	-0.11	1.21	-0.87	0.18
															-0.95	-0.5	0.9	-0.04	-0.49	2.91	1.04	-0.52	0.6	-0.88	3.26	2.66	2.33	-0.34	-1.77	-2.05	0.57	2.51	-0.11	2.68	2.85	1.51	1.84	0.13	2.43	-1	-0.45	-1.47	-0.34	-0.66	-0.52	-1.11	-1.79	0.13	3.18
															-0.85	2.5	-0.1	-0.04	-1.49	-0.09	3.04	1.48	-1.4	2.12	-0.74	-1.34	-0.67	0.66	2.23	0.95	0.57	-1.49	-0.11	0.68	-1.15	0.51	-0.16	1.13	2.43	1	2.55	1.53	1.66	-0.66	3.48	1.89	1.21	4.13	2.18
															-0.75	0.5	0.9	-0.04	1.51	-0.09	-0.96	-1.52	2.6	1.12	3.26	-0.34	1.33	-0.34	-0.77	-1.05	-2.43	0.51	-0.11	0.68	1.85	-1.49	-3.16	0.13	3.43	2	-1.45	-0.47	-0.34	-2.66	0.48	-0.11	0.21	-0.87	-0.82
															-0.65	1.5	0.9	-0.04	0.51	-0.09	1.04	1.48	-1.4	-0.88	-2.74	0.66	3.33	-0.34	-1.77	-0.05	-0.43	-2.49	0.89	2.68	-0.15	1.51	0.84	-0.87	0.43	-1	-0.45	0.53	0.66	-0.66	1.48	1.89	2.21	1.13	-1.82
															-0.55	-3.5	-0.1	-0.04	-0.49	-0.09	-0.96	-2.52	3.6	1.12	4.26	1.66	0.33	0.66	1.23	1.95	-0.43	1.51	-2.11	-2.32	0.85	0.51	-1.16	-0.87	0.43	1	-1.45	1.53	-1.34	1.34	-1.52	-1.11	-0.79	0.13	-1.82
															-0.45	1.5	1.9	-0.04	1.51	-0.09	8.04	2.48	0.6	0.12	-1.74	-0.34	1.33	1.66	0.23	-0.05	0.57	-1.49	-0.11	-2.32	-1.15	-3.49	-1.16	-0.87	-0.57	8.88178e-17	-0.45	-0.47	0.66	0.34	-0.52	-0.11	3.21	-1.87	1.18
															-0.35	-3.5	-1.1	-0.04	0.51	-0.09	4.04	0.48	-2.4	0.12	1.26	-0.34	0.33	-3.34	0.23	-0.05	-2.43	2.51	0.89	2.68	-2.15	-2.49	-0.16	1.13	-0.57	2	0.55	2.53	-1.34	-1.66	0.48	-1.11	1.21	0.13	3.18
															-0.25	-1.5	2.9	-0.04	-1.49	-0.09	1.04	-0.52	2.6	-1.88	-0.74	4.66	0.33	0.66	-1.77	-3.05	-1.43	-0.49	-1.11	-0.32	-1.15	-1.49	0.84	0.13	0.43	-2	0.55	1.53	-1.34	1.34	0.48	-1.11	0.21	-0.87	0.18
															-0.15	2.5	-1.1	-0.04	1.51	-0.09	1.04	-0.52	-0.4	1.12	-1.74	-4.34	0.33	-0.34	-0.77	-1.05	1.57	0.51	0.89	1.68	-0.15	1.51	0.84	0.13	-0.57	2	0.55	-0.47	-0.34	-2.66	-1.52	1.89	-1.79	-1.87	2.18
															-0.05	0.5	0.9	-0.04	1.51	-0.09	0.04	2.48	0.6	-1.88	-1.74	-3.34	1.33	-2.34	0.23	-0.05	0.57	0.51	0.89	1.68	-0.15	0.51	0.84	-0.87	-0.57	8.88178e-17	-2.45	-1.47	-1.34	-1.66	-1.52	-3.11	0.21	-1.87	0.18
															0.05	-3.5	-1.1	-0.04	-7.49	-0.09	0.04	-3.52	-0.4	-11.88	-3.74	-2.34	0.33	-4.34	-6.77	-10.05	-5.43	-10.49	-8.11	-12.32	-6.15	-6.49	-3.16	-1.87	5.43	-2	-3.45	-1.47	-1.34	-3.66	3.48	-6.11	-1.79	-4.87	0.18
															0.15	-4.5	-0.1	-0.04	-10.49	-0.09	-0.96	-0.52	-3.4	-14.88	-3.74	-4.34	-0.67	-2.34	-10.77	-10.05	-4.43	-6.49	-9.11	-8.32	-9.15	-4.49	-7.16	-1.87	-4.57	-2	-5.45	-1.47	-1.34	-3.66	-1.52	-13.11	-8.79	-5.87	-3.82
															0.25	-4.5	-0.1	-0.04	-10.49	-0.09	-1.96	-10.52	-2.4	-17.88	-1.74	-0.34	-0.67	-1.34	-9.77	-7.05	-8.43	-12.49	-10.11	-13.32	-10.15	-7.49	-7.16	-0.87	-0.57	-2	-5.45	-2.47	-1.34	-3.66	-1.52	-11.11	-3.79	-8.87	-3.82
															0.35	-4.5	1.9	-0.04	-10.49	-0.09	-1.96	-8.52	-1.4	-17.88	-3.74	-6.34	0.33	-1.34	-10.77	-14.05	-8.43	-10.49	-7.11	0.68	-10.15	-5.49	-7.16	-1.87	3.43	-2	-4.45	-2.47	-0.34	-2.66	-1.52	-13.11	-3.79	-6.87	-3.82
															0.45	-4.5	-0.1	-0.04	-9.49	-0.09	-1.96	-6.52	-0.4	-14.88	-0.74	-1.34	1.33	-0.34	-10.77	-7.05	-8.43	-11.49	-8.11	-6.32	-8.15	-6.49	-4.16	-1.87	-0.57	-2	-4.45	-1.47	-1.34	-3.66	-1.52	-5.11	-5.79	-5.87	-3.82
															0.55	-4.5	0.9	-0.04	-10.49	-0.09	-1.96	-5.52	-2.4	-11.88	-0.74	-0.34	-0.67	1.66	-8.77	-7.05	-8.43	-9.49	-4.11	-6.32	-6.15	-5.49	-4.16	-1.87	-2.57	-2	-3.45	0.53	-0.34	-2.66	-1.52	-6.11	-3.79	-3.87	-2.82
															0.65	-4.5	-1.1	-0.04	-9.49	-0.09	-1.96	-9.52	-3.4	-11.88	-0.74	-2.34	-0.67	-2.34	-7.77	-7.05	-6.43	-7.49	-4.11	-5.32	-7.15	-6.49	-4.16	-1.87	0.43	-2	-3.45	-0.47	-1.34	-1.66	-0.52	-9.11	-3.79	-4.87	-2.82
															0.75	-3.5	-0.1	-0.04	-10.49	-0.09	-1.96	-3.52	-3.4	-13.88	-0.74	-4.34	-0.67	0.66	-9.77	-9.05	-7.43	-11.49	-6.11	-4.32	-8.15	-7.49	-5.16	-1.87	-3.57	-2	-5.45	-0.47	-1.34	-2.66	-1.52	-7.11	-2.79	-4.87	-1.82
															0.85	-4.5	-1.1	-0.04	-9.49	-0.09	-1.96	-4.52	-0.4	-12.88	-0.74	-3.34	-0.67	-2.34	-10.77	-6.05	-7.43	-10.49	-4.11	-5.32	-7.15	-6.49	-7.16	-1.87	-1.57	-1	-3.45	0.53	-1.34	-2.66	-1.52	-8.11	-2.79	3.13	-1.82
															0.95	-4.5	-1.1	0.96	-10.49	-0.09	-1.96	-9.52	-2.4	-18.88	-3.74	-1.34	-0.67	0.66	-9.77	-6.05	-8.43	-9.49	-7.11	-2.32	-9.15	-7.49	-6.16	-0.87	-2.57	-1	-3.45	3.53	-0.34	-0.66	-1.52	-8.11	-0.79	-3.87	0.18
															1.05	-3.5	-1.1	-0.04	-9.49	0.91	-1.96	-4.52	-3.4	-11.88	-0.74	-3.34	0.33	2.66	-8.77	-5.05	-5.43	-8.49	-8.11	-5.32	-7.15	-7.49	-7.16	0.13	-3.57	-2	-4.45	2.53	-1.34	-3.66	-1.52	-6.11	-0.79	-1.87	-2.82
															1.15	-2.5	-1.1	-0.04	-9.49	-0.09	-1.96	-6.52	-1.4	-12.88	-3.74	-1.34	0.33	1.66	-9.77	-4.05	-7.43	-10.49	-5.11	-2.32	-7.15	-3.49	-7.16	-1.87	-2.57	-1	-4.45	0.53	-1.34	-0.66	-0.52	-8.11	-1.79	-1.87	-2.82
															1.25	-4.5	-0.1	-0.04	-10.49	-0.09	-1.96	-4.52	-0.4	-12.88	-1.74	-3.34	-0.67	-0.34	-9.77	-5.05	-5.43	-9.49	-7.11	-3.32	-8.15	-7.49	-7.16	-1.87	-2.57	-1.77636e-16	-1.45	1.53	-0.34	-1.66	-1.52	-4.11	-1.79	2.13	-2.82
															1.35	-4.5	-1.1	-0.04	-8.49	-0.09	-1.96	-4.52	1.6	-14.88	-3.74	-3.34	-0.67	-0.34	-10.77	-5.05	-6.43	-9.49	-6.11	-3.32	-10.15	-7.49	-7.16	-1.87	-4.57	-1	-1.45	1.53	-0.34	-2.66	-1.52	-7.11	-0.79	-4.87	-3.82
															1.45	-4.5	2.9	-0.04	-9.49	-0.09	-1.96	-8.52	-1.4	-15.88	-5.74	0.66	-0.67	-3.34	-10.77	-6.05	-5.43	-11.49	-8.11	-5.32	-10.15	-5.49	-7.16	-1.87	-4.57	-2	-3.45	2.53	-0.34	-3.66	-1.52	-3.11	-1.79	-0.87	-3.82
															1.55	-4.5	-1.1	-0.04	-10.49	-0.09	-1.96	-0.52	-0.4	-14.88	-2.74	-4.34	-0.67	-1.34	-10.77	-5.05	-5.43	-9.49	-7.11	-4.32	-8.15	-7.49	-7.16	-1.87	-4.57	-2	-3.45	3.53	-0.34	-1.66	-1.52	-7.11	-2.79	-2.87	-2.82
															1.65	-4.5	-0.1	-0.04	-10.49	-0.09	-1.96	-7.52	0.6	-10.88	-4.74	0.66	-0.67	-0.34	-9.77	-0.05	-7.43	-7.49	-6.11	-4.32	-8.15	-5.49	-7.16	-1.87	-3.57	-1	-2.45	3.53	-1.34	-1.66	-1.52	-6.11	-2.79	0.13	-2.82
															1.75	-4.5	-0.1	-0.04	-10.49	-0.09	-1.96	-5.52	-2.4	-12.88	-1.74	1.66	-0.67	0.66	-10.77	-3.05	-4.43	-9.49	-4.11	-5.32	-8.15	-5.49	-7.16	-1.87	-4.57	-1	-3.45	3.53	-1.34	-0.66	-1.52	-6.11	-2.79	0.13	-1.82
															1.85	-4.5	0.9	-0.04	-10.49	-0.09	-1.96	-6.52	-1.4	-9.88	-3.74	-1.34	-0.67	-2.34	-7.77	-0.05	-4.43	-9.49	-8.11	-4.32	-8.15	-6.49	-7.16	-0.87	-2.57	1	-2.45	5.53	-1.34	-2.66	0.48	-3.11	1.21	0.13	-2.82
															1.95	-3.5	-1.1	-0.04	-10.49	-0.09	-1.96	-3.52	-0.4	-11.88	-0.74	-3.34	-0.67	-1.34	-8.77	1.95	-4.43	-6.49	-7.11	-3.32	-10.15	-5.49	-7.16	0.13	-2.57	0	-2.45	3.53	-0.34	-0.66	1.48	-4.11	3.21	0.13	1.18
															2.05	-3.5	1.9	-0.04	-10.49	-0.09	-1.96	-3.52	-0.4	-9.88	-2.74	1.66	-0.67	-1.34	-10.77	-4.05	-2.43	-7.49	-4.11	-0.32	-8.15	-4.49	-7.16	0.13	-4.57	-2	-2.45	5.53	0.66	3.34	0.48	-4.11	0.21	2.13	-1.82
															2.15	-4.5	-1.1	-0.04	-10.49	-0.09	-0.96	-4.52	0.6	-8.88	-2.74	-0.34	-0.67	3.66	-6.77	-0.05	-4.43	-5.49	-5.11	-5.32	-7.15	-5.49	-7.16	1.13	-1.57	-2	-4.45	5.53	-0.34	-0.66	-1.52	-1.11	-2.79	-1.87	-2.82
															2.25	-3.5	-1.1	-0.04	-10.49	-0.09	-1.96	-3.52	-1.4	-9.88	-1.74	-0.34	-0.67	1.66	-9.77	-1.05	-4.43	-9.49	-7.11	-4.32	-8.15	-6.49	-6.16	-1.87	-3.57	-1	-1.45	5.53	0.66	-2.66	-0.52	-5.11	-0.79	-0.87	-1.82
															2.35	-3.5	0.9	-0.04	-9.49	-0.09	-1.96	-1.52	-2.4	-14.88	-2.74	-0.34	-0.67	-0.34	-9.77	-4.05	-4.43	-8.49	-7.11	-8.32	-10.15	-4.49	-7.16	0.13	-1.57	-1	-1.45	5.53	-1.34	0.34	-1.52	-3.11	2.21	-0.87	-2.82
															2.45	-2.5	-0.1	0.96	-9.49	-0.09	-1.96	-3.52	-0.4	-11.88	-1.74	-0.34	-0.67	-3.34	-8.77	-0.05	-5.43	-9.49	-6.11	0.68	-7.15	-4.49	-7.16	-0.87	-2.57	0	-1.45	5.53	-0.34	2.34	-1.52	-1.11	2.21	1.13	-0.82
															2.55	-3.5	-0.1	-0.04	-9.49	-0.09	-1.96	-5.52	0.6	-9.88	0.26	-0.34	-0.67	0.66	-9.77	-2.05	-4.43	-9.49	-6.11	-6.32	-10.15	-4.49	-7.16	-1.87	-2.57	0	3.55	5.53	-0.34	-1.66	-0.52	-1.11	0.21	5.13	-1.82
															2.65	-3.5	-1.1	-0.04	-9.49	-0.09	-1.96	-1.52	-1.4	-11.88	-1.74	1.66	-0.67	-0.34	-9.77	1.95	-3.43	-7.49	-5.11	-5.32	-9.15	-4.49	-7.16	-1.87	-0.57	-8.88178e-17	-2.45	4.53	-1.34	-0.66	-1.52	-2.11	3.21	-0.87	-1.82
															2.75	-4.5	-0.1	-0.04	-8.49	-0.09	-0.96	-2.52	-2.4	-6.88	-3.74	-3.34	-0.67	0.66	-8.77	-2.05	-4.43	-5.49	-6.11	-3.32	-7.15	-3.49	-5.16	-0.87	0.43	-8.88178e-17	2.55	4.53	-1.34	-0.66	0.48	-2.11	1.21	1.13	0.18
															2.85	-1.5	-0.1	-0.04	-10.49	-0.09	-1.96	-6.52	0.6	-10.88	-2.74	-2.34	-0.67	0.66	-7.77	-4.05	-4.43	-10.49	-8.11	0.68	-10.15	-4.49	-7.16	-0.87	-2.57	8.88178e-17	-2.45	4.53	-1.34	0.34	-0.52	-2.11	-0.79	0.13	0.18
															2.95	-4.5	1.9	-0.04	-9.49	-0.09	-1.96	-3.52	-1.4	-9.88	-3.74	0.66	-0.67	-1.34	-8.77	1.95	-5.43	-8.49	-4.11	-2.32	-9.15	-6.49	-6.16	0.13	-1.57	-2	-2.45	4.53	0.66	-0.66	-1.52	-3.11	0.21	1.13	0.18
															3.05	-1.5	-0.1	-0.04	-8.49	-0.09	-1.96	-3.52	-0.4	-7.88	-2.74	-2.34	-0.67	0.66	-8.77	-2.05	-2.43	-6.49	-5.11	-4.32	-6.15	-2.49	-5.16	1.13	-1.57	-1	-2.45	5.53	-1.34	-1.66	-1.52	-4.11	1.21	0.13	-0.82
															3.15	-3.5	-1.1	-0.04	-10.49	-0.09	-1.96	-1.52	-1.4	-9.88	-2.74	-0.34	-0.67	2.66	-6.77	0.95	-2.43	-5.49	-5.11	-5.32	-8.15	-5.49	-7.16	1.13	-0.57	0	-1.45	3.53	-0.34	-0.66	-0.52	-2.11	5.21	1.13	-0.82
															3.25	-4.5	-0.1	-0.04	-9.49	-0.09	-1.96	-4.52	-2.4	-1.88	-1.74	-2.34	0.33	0.66	-5.77	-1.05	-4.43	-6.49	-6.11	-1.32	-6.15	-3.49	-7.16	0.13	0.43	8.88178e-17	-2.45	3.53	-1.34	-1.66	-1.52	-2.11	2.21	-0.87	-0.82
															3.35	-3.5	-0.1	-0.04	-9.49	-0.09	-1.96	-4.52	0.6	-7.88	-3.74	-1.34	0.33	3.66	-4.77	-0.05	-5.43	-7.49	-4.11	-5.32	-8.15	-4.49	-6.16	0.13	-1.57	8.88178e-17	-2.45	7.53	-0.34	0.34	-0.52	-1.11	3.21	4.13	1.18
															3.45	-2.5	-0.1	-0.04	-10.49	-0.09	0.04	-4.52	-0.4	-6.88	-0.74	-0.34	-0.67	0.66	-6.77	1.95	-5.43	-3.49	-4.11	-2.32	-4.15	-4.49	-7.16	-0.87	-0.57	1	-0.45	5.53	-0.34	-2.66	-1.52	-1.11	1.21	2.13	3.18
															3.55	-3.5	0.9	-0.04	-10.49	-0.09	-1.96	-2.52	-0.4	-7.88	1.26	0.66	0.33	-1.34	-6.77	-0.05	-5.43	-8.49	-4.11	-5.32	-5.15	-4.49	-2.16	-0.87	-1.57	0	-0.45	4.53	0.66	0.34	-1.52	-1.11	5.21	0.13	0.18
															3.65	-2.5	-1.1	-0.04	-10.49	-0.09	-1.96	-4.52	0.6	-8.88	-1.74	0.66	1.33	4.66	-6.77	-0.05	-4.43	-8.49	-5.11	-2.32	-6.15	-3.49	-6.16	-0.87	-2.57	-2	-1.45	4.53	0.66	-0.66	-1.52	2.89	2.21	1.13	-0.82
															3.75	-3.5	-0.1	-0.04	-9.49	-0.09	-1.96	-2.52	-0.4	-5.88	-0.74	-2.34	0.33	2.66	-5.77	-2.05	-1.43	-5.49	-7.11	-1.32	-8.15	-3.49	-7.16	0.13	-1.57	1	-1.45	6.53	0.66	-0.66	-0.52	-1.11	3.21	1.13	0.18
															3.85	-3.5	1.9	-0.04	-10.49	-0.09	-1.96	-1.52	2.6	-6.88	-0.74	-4.34	0.33	-0.34	-6.77	-0.05	-4.43	-7.49	-2.11	-2.32	-5.15	-4.49	-6.16	-0.87	-3.57	2	-2.45	6.53	-0.34	-1.66	-1.52	-1.11	3.21	1.13	0.18
															3.95	-4.5	-0.1	-0.04	-9.49	-0.09	-1.96	0.48	0.6	-7.88	-1.74	-2.34	-0.67	4.66	-4.77	1.95	-1.43	-5.49	-5.11	-0.32	-8.15	-4.49	-6.16	-1.87	-3.57	1	-0.45	6.53	-0.34	1.34	-0.52	-0.11	3.21	3.13	1.18
															4.05	-4.5	-0.1	-0.04	-10.49	-0.09	-1.96	-2.52	1.6	-6.88	-3.74	1.66	-0.67	1.66	-5.77	-0.05	-3.43	-9.49	-1.11	-0.32	-8.15	-2.49	-7.16	0.13	-0.57	-2	-2.45	7.53	2.66	-0.66	-0.52	0.89	5.21	4.13	-0.82
															4.15	-4.5	-0.1	0.96	-6.49	-0.09	-0.96	-4.52	-2.4	-6.88	2.26	4.66	0.33	-2.34	-3.77	-0.05	-3.43	-6.49	-7.11	-4.32	-3.15	-4.49	-6.16	0.13	0.43	1	2.55	5.53	1.66	-1.66	-0.52	-1.11	2.21	1.13	-0.82
															4.25	-4.5	-0.1	-0.04	-10.49	-0.09	-1.96	-0.52	1.6	-2.88	-1.74	-0.34	0.33	3.66	-7.77	-2.05	0.57	-6.49	-3.11	-4.32	-8.15	-5.49	-7.16	1.13	0.43	-8.88178e-17	-0.45	5.53	-0.34	1.34	-1.52	0.89	4.21	1.13	-0.82
															4.35	-3.5	0.9	-0.04	-6.49	-0.09	-1.96	-1.52	-2.4	-7.88	-2.74	-1.34	0.33	-1.34	-4.77	0.95	-4.43	-7.49	-4.11	-2.32	-6.15	-4.49	-6.16	0.13	-1.57	2	-1.45	5.53	-1.34	-0.66	-0.52	-0.11	3.21	0.13	3.18
															4.45	-1.5	-0.1	-0.04	-9.49	-0.09	-1.96	-3.52	-1.4	-5.88	-0.74	0.66	1.33	0.66	-4.77	-1.05	-2.43	-6.49	-2.11	0.68	-5.15	-1.49	-6.16	-1.87	-1.57	0	-1.45	6.53	0.66	0.34	-1.52	0.89	5.21	5.13	-1.82
															4.55	-2.5	0.9	-0.04	-8.49	-0.09	-0.96	-3.52	1.6	-4.88	-3.74	2.66	0.33	4.66	-2.77	-3.05	-4.43	-6.49	-1.11	-4.32	-6.15	-3.49	-6.16	-0.87	0.43	1	-2.45	7.53	-0.34	2.34	-1.52	-1.11	4.21	3.13	0.18
															4.65	-4.5	-0.1	-0.04	-9.49	-0.09	-1.96	-1.52	-1.4	-4.88	-2.74	0.66	0.33	-1.34	-5.77	3.95	-3.43	-7.49	-6.11	-6.32	-5.15	-4.49	-5.16	-1.87	1.43	8.88178e-17	-0.45	2.53	0.66	2.34	-1.52	2.89	3.21	7.13	2.18
															4.75	-1.5	0.9	-0.04	-8.49	-0.09	-1.96	-1.52	0.6	-5.88	0.26	0.66	1.33	2.66	-2.77	-1.05	-1.43	-4.49	-2.11	-1.32	-5.15	0.51	-5.16	1.13	-0.57	3	-3.45	8.53	1.66	1.34	-0.52	1.89	4.21	-0.87	4.18
															4.85	-4.5	-1.1	-0.04	-8.49	-0.09	-1.96	-0.52	-0.4	-6.88	-0.74	-1.34	-0.67	3.66	-3.77	-3.05	-3.43	-5.49	-1.11	-4.32	-8.15	-4.49	-7.16	1.13	-3.57	-1.77636e-16	1.55	6.53	-0.34	1.34	0.48	0.89	4.21	3.13	1.18
															4.95	-4.5	0.9	-0.04	-7.49	-0.09	-1.96	-1.52	-1.4	-8.88	-3.74	-2.34	-0.67	-1.34	-6.77	-2.05	-1.43	-6.49	-2.11	-4.32	-5.15	-1.49	-6.16	0.13	-0.57	-1	-1.45	9.53	0.66	0.34	0.48	0.89	4.21	3.13	1.18
															5.05	-3.5	-1.1	-0.04	-9.49	-0.09	-1.96	-2.52	-0.4	-4.88	-2.74	-2.34	-0.67	-0.34	-4.77	-2.05	-3.43	-4.49	-2.11	-3.32	-7.15	-2.49	-5.16	-0.87	-1.57	2	0.55	7.53	0.66	-1.66	-1.52	3.89	3.21	2.13	3.18
															5.15	-3.5	-1.1	-0.04	-8.49	-0.09	-1.96	-0.52	-0.4	-8.88	-1.74	-0.34	-0.67	-4.34	-7.77	-1.05	-5.43	-6.49	-2.11	-5.32	-7.15	-6.49	-7.16	-1.87	-2.57	-1.77636e-16	3.55	6.53	-0.34	3.34	-1.52	0.89	3.21	4.13	2.18
															5.25	-4.5	0.9	-0.04	-7.49	-0.09	-0.96	-2.52	0.6	-8.88	0.26	-2.34	-0.67	3.66	-3.77	-0.05	-3.43	-7.49	-3.11	-2.32	-8.15	-2.49	-5.16	0.13	-1.57	-1	-2.45	7.53	2.66	2.34	-1.52	0.89	7.21	4.13	-0.82
															5.35	-4.5	1.9	-0.04	-5.49	-0.09	-1.96	-3.52	-1.4	-5.88	-1.74	2.66	-0.67	-0.34	-2.77	-0.05	-2.43	-6.49	-3.11	-4.32	-5.15	-1.49	-6.16	-1.87	-1.57	-1.77636e-16	0.55	6.53	-0.34	2.34	-0.52	1.89	5.21	1.13	2.18
															5.45	-3.5	-0.1	-0.04	-6.49	-0.09	-0.96	-0.52	-0.4	-3.88	-3.74	-0.34	-0.67	2.66	-5.77	3.95	-5.43	-6.49	-4.11	-4.32	-5.15	-4.49	-5.16	0.13	-2.57	0	0.55	7.53	-1.34	3.34	-1.52	0.89	6.21	3.13	0.18
															5.55	-4.5	-0.1	-0.04	-4.49	2.91	-1.96	-1.52	0.6	-5.88	0.26	-5.34	-0.67	1.66	-4.77	-1.05	-3.43	-4.49	-3.11	-5.32	-4.15	-3.49	-6.16	-0.87	-2.57	2	-1.45	8.53	-0.34	0.34	-0.52	1.89	4.21	5.13	6.18
															5.65	-4.5	-1.1	-0.04	-6.49	-0.09	-0.96	-0.52	-0.4	-4.88	2.26	-1.34	2.33	2.66	-3.77	-1.05	-2.43	-5.49	-3.11	-5.32	-4.15	-1.49	-7.16	0.13	1.43	2	0.55	8.53	-0.34	2.34	-1.52	1.89	4.21	2.13	0.18
															5.75	-4.5	-0.1	-0.04	-5.49	-0.09	-1.96	-2.52	-0.4	-4.88	1.26	4.66	-0.67	2.66	-5.77	-1.05	-5.43	-5.49	-3.11	-0.32	-5.15	-3.49	-7.16	-0.87	-0.57	0	2.55	9.53	2.66	0.34	-0.52	1.89	5.21	5.13	5.18
															5.85	-4.5	-1.1	1.96	-3.49	-0.09	-1.96	-1.52	2.6	-2.88	-2.74	-2.34	-0.67	1.66	-0.77	2.95	-3.43	-7.49	-5.11	-4.32	-3.15	-3.49	-5.16	-1.87	-1.57	-1	-3.45	7.53	1.66	2.34	0.48	2.89	4.21	0.13	0.18
															5.95	-3.5	0.9	-0.04	-6.49	-0.09	-1.96	0.48	-0.4	-7.88	-0.74	2.66	0.33	-3.34	-7.77	-3.05	-3.43	-5.49	-3.11	-1.32	-7.15	-1.49	-7.16	1.13	-0.57	1	1.55	7.53	-0.34	0.34	-1.52	2.89	5.21	4.13	3.18
															6.05	-3.5	-0.1	-0.04	-6.49	-0.09	-1.96	0.48	-2.4	-2.88	-1.74	-1.34	-0.67	0.66	-2.77	3.95	-5.43	-4.49	-4.11	-0.32	-4.15	-2.49	-5.16	-1.87	-2.57	8.88178e-17	3.55	6.53	-1.34	4.34	-1.52	2.89	4.21	3.13	3.18
															6.15	-3.5	2.9	-0.04	-7.49	-0.09	-1.96	-3.52	-0.4	-3.88	0.26	-2.34	-0.67	4.66	-4.77	2.95	-4.43	-2.49	-2.11	-2.32	-5.15	-3.49	-7.16	1.13	0.43	4	2.55	10.53	0.66	-3.66	0.48	1.89	8.21	3.13	2.18
															6.25	-3.5	-0.1	0.96	-7.49	-0.09	-1.96	-1.52	-1.4	-5.88	1.26	2.66	0.33	0.66	-3.77	-0.05	-2.43	0.51	-1.11	-3.32	-0.15	-0.49	-5.16	1.13	2.43	4	-0.45	9.53	-1.34	1.34	-1.52	4.89	4.21	4.13	4.18
															6.35	-1.5	0.9	-0.04	-8.49	-0.09	-1.96	-3.52	2.6	-0.88	-0.74	-0.34	-0.67	4.66	-4.77	0.95	-0.43	-5.49	-1.11	0.68	-7.15	-6.49	-5.16	0.13	-0.57	3	-0.45	7.53	-1.34	3.34	-1.52	3.89	7.21	1.13	1.18
															6.45	-4.5	-0.1	-0.04	-7.49	-0.09	-1.96	0.48	0.6	-5.88	-0.74	-1.34	-0.67	2.66	-3.77	-1.05	-3.43	-3.49	-4.11	-8.32	-6.15	-0.49	-6.16	0.13	-3.57	1	1.55	8.53	-0.34	1.34	-0.52	1.89	3.21	4.13	1.18
															6.55	-4.5	-0.1	-0.04	-7.49	-0.09	-1.96	0.48	3.6	-3.88	1.26	-0.34	1.33	-0.34	-2.77	-1.05	-2.43	-3.49	-2.11	1.68	-4.15	-4.49	-3.16	-0.87	-0.57	2	-1.45	6.53	0.66	-0.66	0.48	1.89	8.21	6.13	2.18
															6.65	-2.5	2.9	-0.04	-10.49	-0.09	-1.96	-3.52	-1.4	-7.88	-1.74	-1.34	0.33	0.66	-4.77	-1.05	-2.43	-6.49	-2.11	-3.32	-6.15	-2.49	-7.16	-0.87	-1.57	3	4.55	9.53	0.66	1.34	-1.52	4.89	6.21	6.13	4.18
															6.75	-2.5	-1.1	-0.04	-6.49	-0.09	-1.96	-3.52	-1.4	-6.88	1.26	-1.34	0.33	-0.34	-4.77	1.95	-1.43	-7.49	-0.11	-2.32	-6.15	-2.49	-5.16	-1.87	-0.57	1	0.55	7.53	1.66	-0.66	-0.52	0.89	4.21	0.13	6.18
															6.85	-4.5	-0.1	-0.04	-8.49	-0.09	-1.96	0.48	0.6	-1.88	-2.74	0.66	-0.67	2.66	-3.77	-1.05	0.57	-5.49	-4.11	-3.32	-5.15	-0.49	-7.16	1.13	-2.57	1	-0.45	6.53	-1.34	0.34	-0.52	0.89	2.21	3.13	2.18
															6.95	-4.5	-1.1	-0.04	-9.49	-0.09	-1.96	-4.52	-0.4	-8.88	1.26	1.66	-0.67	0.66	-5.77	-2.05	-2.43	-7.49	-5.11	-3.32	-6.15	-4.49	-7.16	-1.87	-0.57	2	-1.45	8.53	-0.34	2.34	-1.52	1.89	6.21	3.13	4.18
															7.05	-3.5	-0.1	-0.04	-8.49	-0.09	-0.96	-2.52	-2.4	-4.88	-2.74	-2.34	-0.67	-0.34	-2.77	1.95	-4.43	-7.49	-3.11	-4.32	-6.15	-2.49	-7.16	0.13	-2.57	1	-2.45	6.53	2.66	0.34	-1.52	2.89	3.21	1.13	3.18
															7.15	-3.5	-0.1	-0.04	-8.49	-0.09	-1.96	1.48	-0.4	-7.88	-2.74	4.66	-0.67	-0.34	-5.77	4.95	-2.43	-6.49	-0.11	-4.32	-4.15	-2.49	-7.16	-0.87	-1.57	2	-1.45	6.53	-0.34	0.34	1.48	1.89	4.21	3.13	2.18
															7.25	-4.5	-1.1	-0.04	-6.49	-0.09	-1.96	-0.52	-0.4	-4.88	-2.74	-1.34	-0.67	2.66	-2.77	4.95	0.57	-2.49	-3.11	-2.32	-4.15	-4.49	-7.16	-0.87	-1.57	2	1.55	4.53	1.66	1.34	-1.52	4.89	5.21	1.13	2.18
															7.35	-3.5	0.9	-0.04	-10.49	-0.09	-1.96	-1.52	2.6	0.12	-1.74	-2.34	0.33	3.66	-0.77	1.95	-3.43	-3.49	-4.11	-3.32	-4.15	-1.49	-6.16	-0.87	1.43	1	1.55	7.53	-0.34	1.34	-1.52	0.89	3.21	3.13	2.18
															7.45	-4.5	0.9	-0.04	-6.49	-0.09	-1.96	0.48	-2.4	-4.88	-1.74	-0.34	-0.67	-0.34	-3.77	-1.05	-3.43	-5.49	-1.11	-3.32	-5.15	-1.49	-6.16	1.13	0.43	2	4.55	6.53	2.66	-0.66	-0.52	2.89	3.21	2.13	2.18
															7.55	-3.5	-0.1	-0.04	-7.49	-0.09	0.04	-0.52	3.6	-4.88	-0.74	-0.34	-0.67	2.66	-2.77	1.95	-2.43	-6.49	-3.11	-3.32	-7.15	-4.49	-7.16	-0.87	-0.57	3	-0.45	6.53	1.66	2.34	-1.52	5.89	6.21	3.13	3.18
															7.65	-4.5	-1.1	-0.04	-7.49	-0.09	-1.96	3.48	-3.4	-3.88	1.26	-2.34	-0.67	0.66	-3.77	2.95	-2.43	-5.49	-3.11	-1.32	-4.15	-2.49	-5.16	-1.87	0.43	-1	0.55	5.53	2.66	1.34	-1.52	1.89	4.21	2.13	-0.82
															7.75	-4.5	-1.1	-0.04	-9.49	-0.09	-1.96	0.48	0.6	-3.88	1.26	-0.34	0.33	0.66	-2.77	1.95	-3.43	-4.49	-4.11	-1.32	-1.15	-1.49	-4.16	-1.87	-1.57	-1.77636e-16	-0.45	6.53	0.66	1.34	-1.52	3.89	3.21	3.13	3.18
															7.85	-4.5	-0.1	0.96	-7.49	-0.09	-1.96	-1.52	0.6	-4.88	-0.74	1.66	-0.67	7.66	-1.77	2.95	-0.43	-7.49	-3.11	-7.32	-7.15	-3.49	-5.16	0.13	-0.57	4	1.55	8.53	0.66	-0.66	-1.52	2.89	4.21	3.13	5.18
															7.95	-4.5	-0.1	-0.04	-6.49	-0.09	-1.96	-0.52	2.6	-1.88	-0.74	0.66	-0.67	-0.34	-1.77	0.95	-3.43	-6.49	-0.11	-3.32	-3.15	-3.49	-7.16	0.13	1.43	-1	0.55	10.53	4.66	0.34	-0.52	1.89	6.21	3.13	2.18
															8.05	-3.5	-0.1	-0.04	-7.49	-0.09	-1.96	0.48	-1.4	-5.88	1.26	3.66	1.33	2.66	-2.77	3.95	-4.43	-1.49	-4.11	-0.32	-3.15	-3.49	-7.16	1.13	3.43	-1	-2.45	6.53	0.66	1.34	-1.52	3.89	8.21	7.13	4.18
															8.15	-2.5	0.9	-0.04	-7.49	-0.09	-1.96	-1.52	0.6	1.12	-3.74	-1.34	1.33	4.66	-1.77	2.95	-2.43	-0.49	-1.11	-0.32	-3.15	-2.49	-4.16	0.13	3.43	2	-0.45	8.53	-0.34	2.34	0.48	2.89	2.21	1.13	2.18
															8.25	-4.5	-0.1	-0.04	-6.49	-0.09	-0.96	-0.52	-2.4	-3.88	-0.74	1.66	-0.67	4.66	-3.77	-2.05	2.57	-5.49	-3.11	-4.32	-3.15	-0.49	-4.16	1.13	1.43	-1	-1.45	6.53	2.66	2.34	-1.52	1.89	5.21	4.13	7.18
															8.35	-3.5	-1.1	-0.04	-4.49	-0.09	-1.96	0.48	0.6	-1.88	3.26	-0.34	0.33	0.66	-1.77	2.95	-2.43	-3.49	-1.11	-7.32	-4.15	-0.49	-7.16	2.13	2.43	8.88178e-17	-1.45	7.53	1.66	0.34	-0.52	3.89	8.21	6.13	3.18
															8.45	-4.5	1.9	-0.04	-7.49	-0.09	-1.96	1.48	1.6	-2.88	0.26	2.66	0.33	1.66	-1.77	3.95	-1.43	-6.49	-2.11	-4.32	-4.15	-3.49	-6.16	-0.87	-0.57	1	-1.45	7.53	2.66	2.34	-1.52	1.89	5.21	3.13	4.18
															8.55	-4.5	-1.1	-0.04	-4.49	-0.09	-1.96	0.48	2.6	-0.88	-4.74	0.66	-0.67	2.66	-2.77	-1.05	-4.43	-7.49	-0.11	-2.32	-5.15	-2.49	-6.16	2.13	-2.57	-1	0.55	8.53	-1.34	3.34	-0.52	2.89	5.21	2.13	1.18
															8.65	-4.5	-1.1	-0.04	-7.49	-0.09	-1.96	-1.52	-0.4	-4.88	2.26	-1.34	0.33	0.66	-0.77	0.95	-0.43	-3.49	1.89	0.68	-4.15	2.51	-7.16	-0.87	5.43	2	-2.45	8.53	0.66	4.34	-0.52	3.89	4.21	6.13	4.18
															8.75	-3.5	0.9	-0.04	-6.49	-0.09	-1.96	1.48	-0.4	-3.88	1.26	0.66	-0.67	0.66	-2.77	1.95	-0.43	-3.49	-2.11	-1.32	-6.15	-3.49	-6.16	2.13	-3.57	1	1.55	8.53	2.66	4.34	-0.52	3.89	7.21	6.13	7.18
															8.85	-3.5	0.9	-0.04	-3.49	-0.09	-1.96	-1.52	-0.4	-1.88	-3.74	2.66	-0.67	1.66	-4.77	-2.05	-3.43	-2.49	-1.11	-0.32	-5.15	-0.49	-5.16	-0.87	-0.57	8.88178e-17	2.55	9.53	-0.34	1.34	-1.52	-0.11	2.21	6.13	-1.82
															8.95	-0.5	-0.1	-0.04	-7.49	-0.09	-1.96	-1.52	-0.4	-3.88	-0.74	0.66	0.33	3.66	-1.77	1.95	0.57	-3.49	-5.11	-5.32	-3.15	-2.49	-6.16	-0.87	-2.57	-8.88178e-17	1.55	9.53	1.66	4.34	0.48	4.89	7.21	4.13	6.18
															9.05	-4.5	-0.1	-0.04	-6.49	-0.09	-1.96	-0.52	-0.4	-7.88	0.26	-0.34	-0.67	0.66	-5.77	-2.05	-5.43	-5.49	-4.11	-2.32	-5.15	-2.49	-7.16	-0.87	-2.57	2	1.55	12.53	-0.34	0.34	0.48	2.89	5.21	9.13	3.18
															9.15	-4.5	-0.1	-0.04	-6.49	-0.09	-1.96	1.48	6.6	-6.88	1.26	-0.34	-0.67	-0.34	-2.77	-1.05	-3.43	-4.49	-2.11	-5.32	-3.15	-4.49	-7.16	1.13	-1.57	2	2.55	10.53	1.66	-1.66	-0.52	3.89	5.21	1.13	3.18
															9.25	-3.5	-1.1	-0.04	-3.49	0.91	-0.96	1.48	0.6	-2.88	-2.74	0.66	-0.67	1.66	-2.77	1.95	-0.43	-5.49	-1.11	-1.32	-9.15	-0.49	-7.16	-0.87	-0.57	1	5.55	7.53	-0.34	3.34	-1.52	3.89	5.21	3.13	3.18
															9.35	-4.5	-1.1	-0.04	-5.49	-0.09	-1.96	-2.52	-1.4	-5.88	-2.74	0.66	-0.67	3.66	-3.77	2.95	0.57	-3.49	-2.11	-1.32	-4.15	-3.49	-4.16	1.13	0.43	2	-3.45	6.53	0.66	0.34	-1.52	2.89	5.21	2.13	3.18
															9.45	-4.5	0.9	-0.04	-3.49	2.91	-1.96	2.48	1.6	-3.88	-0.74	-3.34	-0.67	0.66	-6.77	-2.05	-3.43	-6.49	-3.11	-2.32	-7.15	-3.49	-7.16	-0.87	-1.57	-2	2.55	7.53	1.66	3.34	-0.52	3.89	5.21	2.13	3.18
															9.55	-4.5	-1.1	-0.04	-2.49	-0.09	-1.96	-4.52	0.6	-3.88	3.26	-1.34	0.33	0.66	-1.77	-1.05	0.57	-2.49	-1.11	-2.32	-6.15	-0.49	-6.16	0.13	-1.57	1	0.55	9.53	-0.34	3.34	-0.52	0.89	5.21	2.13	2.18
															9.65	-4.5	0.9	-0.04	-6.49	0.91	-1.96	2.48	0.6	-4.88	-1.74	2.66	0.33	0.66	-2.77	0.95	-0.43	-7.49	-2.11	0.68	-4.15	-1.49	-7.16	-0.87	0.43	1	-0.45	8.53	0.66	2.34	-1.52	4.89	6.21	3.13	2.18
															9.75	-4.5	-1.1	-0.04	-3.49	-0.09	-1.96	0.48	-2.4	-4.88	0.26	-0.34	-0.67	2.66	-5.77	-0.05	-2.43	-6.49	-2.11	-3.32	-6.15	-4.49	-7.16	-0.87	-1.57	2	2.55	6.53	1.66	1.34	-1.52	1.89	6.21	2.13	2.18
															9.85	-4.5	-1.1	-0.04	-8.49	-0.09	-1.96	2.48	-0.4	-1.88	-2.74	1.66	-0.67	1.66	0.23	-2.05	-1.43	-3.49	-4.11	-5.32	-7.15	-1.49	-7.16	0.13	0.43	-8.88178e-17	1.55	8.53	-0.34	5.34	-1.52	3.89	5.21	3.13	2.18
															9.95	-4.5	-0.1	-0.04	-5.49	0.91	-1.96	-1.52	2.6	-8.88	0.26	0.66	0.33	1.66	-1.77	1.95	-0.43	-3.49	-1.11	-1.32	-5.15	-2.49	-7.16	-0.87	-1.57	2	3.55	2.53	-1.34	0.34	-1.52	-0.11	5.21	2.13	3.18
															10.05	-3.5	-0.1	-0.04	2.51	3.91	-1.96	-1.52	2.6	5.12	4.26	0.66	-0.67	5.66	3.23	0.95	4.57	2.51	-0.11	2.68	3.85	0.51	-5.16	4.13	-0.57	1	3.55	10.53	-0.34	9.34	-1.52	3.89	5.21	3.13	5.18
															10.15	0.5	4.9	-0.04	-3.49	-0.09	-1.96	3.48	6.6	7.12	2.26	5.66	1.33	-0.34	3.23	1.95	1.57	1.51	0.89	8.68	2.85	2.51	-5.16	-1.87	-3.57	5	2.55	4.53	0.66	8.34	-0.52	9.89	6.21	6.13	7.18
															10.25	-3.5	-0.1	-0.04	3.51	1.91	-1.96	2.48	0.6	1.12	2.26	4.66	0.33	1.66	2.23	-0.05	0.57	3.51	0.89	0.68	5.85	2.51	-3.16	0.13	0.43	5	4.55	10.53	-0.34	7.34	-1.52	5.89	8.21	6.13	5.18
															10.35	-3.5	-0.1	-0.04	-2.49	0.91	-0.96	-0.52	0.6	2.12	0.26	0.66	-0.67	0.66	3.23	3.95	-2.43	-1.49	-5.11	1.68	2.85	1.51	-5.16	3.13	7.43	2	-0.45	4.53	4.66	4.34	-0.52	6.89	5.21	8.13	4.18
															10.45	-3.5	1.9	3.96	-0.49	-0.09	-1.96	0.48	1.6	2.12	3.26	5.66	1.33	3.66	4.23	0.95	0.57	4.51	-2.11	-1.32	2.85	2.51	-3.16	1.13	6.43	2	5.55	8.53	0.66	7.34	2.48	4.89	6.21	4.13	5.18
															10.55	-3.5	-0.1	-0.04	-4.49	-0.09	-1.96	1.48	3.6	-0.88	-1.74	0.66	2.33	1.66	3.23	-0.05	-0.43	4.51	-0.11	4.68	2.85	-1.49	-5.16	-0.87	7.43	5	1.55	9.53	-0.34	4.34	0.48	6.89	4.21	8.13	3.18
															10.65	-4.5	-1.1	-0.04	-2.49	-0.09	-1.96	0.48	2.6	2.12	-3.74	2.66	2.33	1.66	2.23	-0.05	2.57	2.51	-4.11	-0.32	3.85	2.51	-3.16	2.13	3.43	5	-3.45	7.53	0.66	4.34	3.48	5.89	5.21	2.13	4.18
															10.75	-3.5	-1.1	-0.04	0.51	-0.09	-1.96	-0.52	-0.4	3.12	-2.74	1.66	1.33	3.66	2.23	2.95	-0.43	0.51	-0.11	0.68	2.85	2.51	-1.16	2.13	4.43	4	3.55	8.53	1.66	5.34	0.48	4.89	5.21	5.13	5.18
															10.85	-3.5	-0.1	-0.04	-2.49	-0.09	-1.96	1.48	2.6	2.12	0.26	-0.34	-0.67	1.66	1.23	-1.05	-0.43	0.51	-2.11	-2.32	4.85	3.51	-4.16	3.13	3.43	2	1.55	8.53	-0.34	6.34	0.48	8.89	5.21	4.13	2.18
															10.95	-4.5	-1.1	-0.04	-2.49	-0.09	-1.96	-0.52	-0.4	1.12	-0.74	-1.34	1.33	1.66	5.23	2.95	-2.43	0.51	-3.11	-3.32	1.85	0.51	-4.16	0.13	2.43	2	5.55	10.53	1.66	6.34	1.48	2.89	6.21	5.13	2.18
															11.05	-3.5	-1.1	-0.04	-2.49	-0.09	-1.96	0.48	1.6	-2.88	1.26	-1.34	-0.67	0.66	0.23	1.95	0.57	0.51	0.89	-2.32	-2.15	2.51	-2.16	0.13	3.43	1	0.55	4.53	2.66	5.34	-0.52	5.89	7.21	6.13	5.18
															11.15	-4.5	-0.1	-0.04	-2.49	-0.09	-1.96	3.48	-0.4	-0.88	0.26	1.66	0.33	-0.34	1.23	-2.05	0.57	1.51	-0.11	3.68	0.85	1.51	-5.16	-1.87	0.43	3	1.55	7.53	2.66	2.34	-1.52	4.89	1.21	7.13	4.18
															11.25	-3.5	-0.1	0.96	-1.49	3.91	-1.96	-1.52	0.6	2.12	-0.74	-1.34	-0.67	3.66	1.23	-1.05	2.57	2.51	-3.11	3.68	-1.15	0.51	-6.16	0.13	-0.57	-1	0.55	5.53	2.66	4.34	-0.52	3.89	6.21	1.13	3.18
															11.35	-4.5	-1.1	-0.04	-4.49	-0.09	-1.96	-0.52	-0.4	1.12	4.26	0.66	-0.67	0.66	0.23	-2.05	0.57	-1.49	-3.11	-2.32	1.85	1.51	-4.16	1.13	3.43	1	-0.45	3.53	-0.34	7.34	-1.52	6.89	4.21	6.13	6.18
															11.45	-4.5	-1.1	-0.04	-2.49	-0.09	-1.96	-0.52	0.6	1.12	1.26	-0.34	-0.67	1.66	3.23	-1.05	1.57	0.51	-1.11	1.68	-0.15	-0.49	-2.16	-0.87	0.43	2	-0.45	6.53	1.66	4.34	-1.52	3.89	7.21	3.13	2.18
															11.55	-4.5	-1.1	-0.04	-2.49	0.91	-1.96	0.48	3.6	0.12	-1.74	-0.34	-0.67	-2.34	3.23	-4.05	3.57	0.51	-2.11	0.68	-1.15	0.51	-7.16	1.13	0.43	3	2.55	7.53	0.66	5.34	-1.52	4.89	5.21	5.13	3.18
															11.65	-3.5	-1.1	-0.04	-4.49	-0.09	-1.96	-0.52	0.6	0.12	-0.74	2.66	-0.67	2.66	1.23	-0.05	-0.43	2.51	-5.11	-0.32	-0.15	1.51	-4.16	1.13	0.43	0	0.55	4.53	0.66	3.34	-1.52	2.89	5.21	3.13	1.18
															11.75	-4.5	-1.1	-0.04	-6.49	-0.09	-1.96	-1.52	-0.4	0.12	1.26	4.66	0.33	0.66	0.23	0.95	2.57	-3.49	-3.11	-0.32	0.85	0.51	-5.16	0.13	2.43	1	4.55	4.53	0.66	6.34	-1.52	3.89	5.21	2.13	2.18
															11.85	-3.5	-0.1	-0.04	-4.49	-0.09	-1.96	0.48	-0.4	2.12	1.26	-0.34	-0.67	0.66	1.23	-2.05	0.57	-0.49	-5.11	1.68	0.85	-0.49	-5.16	1.13	-0.57	4	-2.45	6.53	-1.34	6.34	-1.52	5.89	4.21	5.13	-0.82
															11.95	-4.5	0.9	-0.04	-4.49	-0.09	-1.96	5.48	-0.4	-0.88	3.26	2.66	-0.67	1.66	1.23	1.95	2.57	-0.49	-4.11	-1.32	0.85	0.51	-5.16	-1.87	-0.57	8.88178e-17	-3.45	6.53	0.66	5.34	-1.52	3.89	4.21	3.13	2.18
															12.05	-4.5	-0.1	-0.04	-4.49	-0.09	-1.96	0.48	1.6	1.12	1.26	0.66	-0.67	1.66	3.23	-0.05	2.57	-1.49	-2.11	1.68	-1.15	-0.49	-6.16	-0.87	-0.57	3	2.55	5.53	-0.34	3.34	-1.52	4.89	7.21	6.13	2.18
															12.15	-3.5	-1.1	-0.04	-5.49	-0.09	-1.96	-2.52	-0.4	2.12	0.26	-2.34	-0.67	4.66	4.23	3.95	2.57	-0.49	-4.11	1.68	1.85	0.51	-7.16	0.13	1.43	1	-0.45	7.53	1.66	4.34	-1.52	5.89	2.21	1.13	2.18
															12.25	-2.5	-1.1	-0.04	-4.49	-0.09	-1.96	-1.52	1.6	0.12	-0.74	-2.34	0.33	1.66	1.23	-4.05	-2.43	-2.49	-6.11	-2.32	-1.15	-0.49	-6.16	1.13	-2.57	4	4.55	5.53	1.66	1.34	-1.52	2.89	4.21	8.13	5.18
															12.35	-4.5	-1.1	-0.04	-5.49	-0.09	-1.96	-0.52	2.6	1.12	1.26	5.66	-0.67	-0.34	2.23	2.95	-4.43	0.51	-5.11	-1.32	-0.15	-3.49	-4.16	0.13	-0.57	2	4.55	5.53	0.66	6.34	-1.52	4.89	3.21	5.13	3.18
															12.45	-4.5	-1.1	-0.04	-3.49	-0.09	-1.96	-0.52	1.6	2.12	0.26	-0.34	-0.67	0.66	3.23	-0.05	-1.43	-1.49	-4.11	-3.32	2.85	0.51	-7.16	1.13	1.43	1	1.55	9.53	4.66	1.34	-0.52	4.89	6.21	5.13	6.18
															12.55	-4.5	0.9	-0.04	-4.49	-0.09	-1.96	-0.52	0.6	2.12	0.26	2.66	2.33	5.66	2.23	4.95	-4.43	0.51	-2.11	0.68	1.85	0.51	-7.16	0.13	7.43	-3.55271e-16	5.55	6.53	-1.34	10.34	-1.52	4.89	5.21	5.13	3.18
															12.65	-2.5	-1.1	-0.04	-3.49	-0.09	-1.96	-0.52	-1.4	4.12	-1.74	3.66	-0.67	3.66	4.23	0.95	-1.43	-5.49	-3.11	-2.32	-1.15	-2.49	-6.16	-1.87	-0.57	1	-0.45	8.53	3.66	2.34	1.48	3.89	6.21	5.13	1.18
															12.75	-3.5	-0.1	-0.04	-5.49	-0.09	-1.96	-0.52	-2.4	3.12	0.26	1.66	-0.67	2.66	5.23	-3.05	-5.43	1.51	-4.11	-3.32	2.85	0.51	-7.16	-1.87	1.43	1	3.55	8.53	0.66	8.34	-0.52	7.89	5.21	7.13	2.18
															12.85	-4.5	1.9	1.96	-1.49	-0.09	0.04	1.48	0.6	0.12	2.26	0.66	0.33	4.66	2.23	-1.05	-1.43	-0.49	-2.11	4.68	0.85	4.51	-6.16	3.13	3.43	2	-0.45	7.53	-0.34	4.34	0.48	2.89	7.21	5.13	1.18
															12.95	-2.5	-0.1	-0.04	-3.49	-0.09	-1.96	3.48	0.6	3.12	-1.74	2.66	-0.67	2.66	3.23	3.95	-0.43	2.51	-3.11	0.68	-0.15	-1.49	-4.16	2.13	2.43	-2	1.55	5.53	1.66	7.34	-0.52	1.89	3.21	4.13	3.18
															13.05	-2.5	0.9	1.96	-5.49	-0.09	-1.96	-4.52	1.6	2.12	1.26	0.66	-0.67	2.66	1.23	-0.05	-0.43	-0.49	-6.11	-4.32	1.85	-1.49	-7.16	-0.87	2.43	3	0.55	3.53	-0.34	4.34	-0.52	3.89	2.21	-0.87	2.18
															13.15	-4.5	-1.1	-0.04	-7.49	-0.09	-1.96	-1.52	2.6	-1.88	-0.74	0.66	0.33	0.66	0.23	-1.05	-3.43	-1.49	-2.11	-1.32	-2.15	0.51	-6.16	1.13	2.43	5	7.55	6.53	-0.34	4.34	0.48	5.89	6.21	5.13	4.18
															13.25	-4.5	-1.1	-0.04	-2.49	-0.09	-1.96	2.48	-3.4	0.12	0.26	0.66	-0.67	4.66	1.23	4.95	-1.43	-1.49	-5.11	0.68	1.85	1.51	-6.16	0.13	-0.57	1	2.55	4.53	1.66	2.34	0.48	1.89	3.21	2.13	1.18
															13.35	-2.5	-1.1	-0.04	-3.49	-0.09	-1.96	-3.52	1.6	2.12	0.26	2.66	0.33	3.66	7.23	2.95	0.57	-3.49	-5.11	2.68	0.85	-0.49	-4.16	2.13	0.43	3	-0.45	4.53	-0.34	5.34	-0.52	3.89	4.21	2.13	7.18
															13.45	-3.5	-1.1	-0.04	-3.49	-0.09	-1.96	1.48	0.6	-0.88	-0.74	1.66	-0.67	-0.34	0.23	-2.05	-3.43	-0.49	-3.11	-2.32	-0.15	-1.49	-6.16	-1.87	-0.57	4	1.55	6.53	0.66	-0.66	-0.52	5.89	7.21	5.13	3.18
															13.55	-4.5	-0.1	0.96	-2.49	-0.09	-1.96	-0.52	1.6	5.12	-1.74	2.66	0.33	1.66	1.23	2.95	-0.43	-1.49	-3.11	-0.32	1.85	0.51	-7.16	-0.87	2.43	0	4.55	5.53	0.66	4.34	-0.52	2.89	6.21	5.13	0.18
															13.65	-3.5	-1.1	-0.04	-4.49	-0.09	-1.96	2.48	-0.4	3.12	-3.74	1.66	0.33	0.66	0.23	0.95	-2.43	-4.49	-4.11	-0.32	-2.15	-0.49	-7.16	0.13	0.43	1	9.55	3.53	1.66	7.34	0.48	5.89	3.21	4.13	1.18
															13.75	-4.5	-0.1	-0.04	-1.49	-0.09	-1.96	-3.52	-1.4	2.12	3.26	2.66	0.33	2.66	4.23	1.95	-1.43	3.51	-6.11	0.68	0.85	-0.49	-5.16	0.13	-0.57	-1	-0.45	5.53	2.66	6.34	-0.52	4.89	3.21	4.13	4.18
															13.85	-2.5	-1.1	-0.04	-4.49	0.91	-1.96	0.48	1.6	5.12	1.26	0.66	1.33	6.66	2.23	1.95	1.57	-3.49	-4.11	-0.32	0.85	-0.49	-7.16	1.13	0.43	3	1.55	7.53	-0.34	1.34	-0.52	3.89	3.21	3.13	1.18
															13.95	-3.5	0.9	-0.04	-2.49	-0.09	-1.96	0.48	1.6	0.12	-1.74	0.66	-0.67	-1.34	3.23	-3.05	-0.43	1.51	-7.11	0.68	0.85	-0.49	-7.16	-1.87	2.43	2	4.55	7.53	-0.34	7.34	0.48	3.89	8.21	4.13	6.18
															14.05	-3.5	-0.1	-0.04	-3.49	-0.09	-1.96	-0.52	-1.4	0.12	1.26	3.66	-0.67	4.66	2.23	1.95	-1.43	-5.49	-4.11	2.68	0.85	-2.49	-7.16	2.13	0.43	3	2.55	7.53	-0.34	7.34	-1.52	6.89	4.21	5.13	-0.82
															14.15	-2.5	-1.1	-0.04	-0.49	-0.09	-1.96	0.48	0.6	3.12	1.26	2.66	-0.67	2.66	4.23	-0.05	1.57	-0.49	-3.11	-0.32	0.85	0.51	-6.16	1.13	3.43	-1.77636e-16	1.55	7.53	0.66	3.34	-0.52	3.89	6.21	5.13	4.18
															14.25	-3.5	0.9	-0.04	-6.49	-0.09	0.04	-3.52	-0.4	1.12	-0.74	1.66	-0.67	1.66	2.23	0.95	0.57	-0.49	-4.11	0.68	-1.15	1.51	-6.16	1.13	2.43	6	4.55	6.53	4.66	0.34	-1.52	5.89	6.21	3.13	1.18
															14.35	-2.5	-0.1	-0.04	-1.49	-0.09	-1.96	0.48	2.6	2.12	-2.74	0.66	0.33	3.66	1.23	-3.05	-1.43	-0.49	-4.11	-0.32	-3.15	-2.49	-6.16	0.13	-1.57	-8.88178e-17	6.55	7.53	-0.34	5.34	-1.52	5.89	2.21	3.13	8.18
															14.45	-3.5	-1.1	-0.04	-4.49	-0.09	-1.96	0.48	-0.4	0.12	-0.74	-0.34	0.33	1.66	4.23	4.95	2.57	1.51	-7.11	-0.32	2.85	1.51	-7.16	1.13	0.43	4	3.55	2.53	-0.34	2.34	-0.52	2.89	4.21	5.13	-0.82
															14.55	-4.5	-0.1	-0.04	1.51	-0.09	-1.96	-1.52	-1.4	1.12	0.26	2.66	-0.67	1.66	-1.77	-1.05	-1.43	-4.49	-1.11	0.68	-0.15	0.51	-4.16	-1.87	1.43	2	4.55	6.53	-0.34	5.34	-1.52	3.89	6.21	0.13	4.18
															14.65	-3.5	1.9	-0.04	-3.49	-0.09	-1.96	-0.52	0.6	0.12	2.26	0.66	-0.67	2.66	5.23	0.95	-2.43	-1.49	-5.11	-4.32	1.85	0.51	-6.16	3.13	0.43	-1	-1.45	5.53	1.66	4.34	-1.52	6.89	5.21	5.13	3.18
															14.75	-3.5	-1.1	-0.04	-5.49	-0.09	-1.96	-0.52	0.6	1.12	3.26	1.66	-0.67	-1.34	1.23	1.95	-0.43	1.51	-4.11	-1.32	-0.15	-0.49	-6.16	-0.87	0.43	1	0.55	6.53	3.66	5.34	0.48	5.89	4.21	7.13	3.18
															14.85	-4.5	-0.1	-0.04	0.51	-0.09	-1.96	-0.52	-0.4	1.12	-1.74	-1.34	0.33	-0.34	-0.77	-2.05	0.57	2.51	-3.11	2.68	-0.15	-1.49	-6.16	3.13	-1.57	-1	2.55	6.53	-0.34	8.34	0.48	4.89	4.21	0.13	3.18
															14.95	-2.5	-0.1	-0.04	-3.49	0.91	-0.96	-2.52	1.6	3.12	0.26	1.66	-0.67	0.66	5.23	0.95	-2.43	-4.49	-8.11	-1.32	1.85	-0.49	-6.16	0.13	0.43	3	1.55	3.53	-0.34	2.34	-1.52	2.89	6.21	3.13	-0.82
															15.05	-3.5	-0.1	-0.04	-2.49	-0.09	-1.96	-0.52	-1.4	1.12	-1.74	2.66	0.33	-0.34	0.23	-1.05	-3.43	0.51	-3.11	0.68	-0.15	-1.49	-7.16	-0.87	3.43	2	-1.45	6.53	-1.34	5.34	-1.52	2.89	2.21	2.13	7.18
															15.15	-4.5	-1.1	-0.04	-2.49	0.91	-1.96	-1.52	-1.4	2.12	-2.74	-0.34	0.33	-0.34	2.23	-3.05	0.57	-1.49	-3.11	-1.32	0.85	2.51	-7.16	0.13	-0.57	2	0.55	7.53	1.66	2.34	0.48	6.89	4.21	2.13	2.18
															15.25	-4.5	0.9	-0.04	-2.49	-0.09	-1.96	2.48	4.6	2.12	0.26	2.66	-0.67	3.66	2.23	0.95	-0.43	0.51	-7.11	0.68	-1.15	-0.49	-7.16	1.13	1.43	2	1.55	3.53	0.66	6.34	-0.52	3.89	6.21	4.13	3.18
															15.35	-4.5	-0.1	-0.04	-1.49	-0.09	-1.96	-1.52	3.6	2.12	0.26	-1.34	-0.67	-3.34	2.23	0.95	-2.43	-1.49	-3.11	-0.32	0.85	-2.49	-6.16	1.13	1.43	1	2.55	5.53	0.66	4.34	-0.52	3.89	2.21	5.13	3.18
															15.45	-3.5	-1.1	-0.04	-0.49	-0.09	-1.96	-1.52	-2.4	2.12	1.26	2.66	-0.67	3.66	2.23	0.95	-1.43	-1.49	-6.11	-0.32	-0.15	-0.49	-6.16	-0.87	-0.57	1	6.55	3.53	0.66	5.34	-1.52	2.89	3.21	2.13	3.18
															15.55	-3.5	-1.1	-0.04	-4.49	-0.09	-1.96	-1.52	0.6	-1.88	-0.74	2.66	-0.67	0.66	2.23	0.95	-2.43	0.51	-2.11	0.68	-2.15	1.51	-6.16	0.13	-0.57	1	1.55	9.53	2.66	4.34	1.48	6.89	6.21	3.13	1.18
															15.65	-3.5	-1.1	-0.04	-5.49	0.91	-1.96	-1.52	1.6	0.12	2.26	-2.34	0.33	1.66	2.23	1.95	-1.43	1.51	-4.11	-0.32	0.85	-0.49	-6.16	0.13	0.43	8.88178e-17	0.55	7.53	-0.34	6.34	-1.52	3.89	6.21	4.13	5.18
															15.75	-2.5	-0.1	-0.04	-4.49	-0.09	-1.96	1.48	-0.4	3.12	-0.74	-1.34	-0.67	0.66	0.23	-2.05	0.57	-2.49	-5.11	-1.32	-2.15	0.51	-5.16	1.13	0.43	2	2.55	3.53	0.66	5.34	-1.52	5.89	3.21	4.13	5.18
															15.85	-3.5	-0.1	-0.04	-0.49	-0.09	0.04	0.48	-2.4	-3.88	3.26	1.66	-0.67	0.66	4.23	4.95	-0.43	1.51	-2.11	0.68	0.85	0.51	-7.16	3.13	0.43	2	0.55	6.53	-0.34	5.34	0.48	3.89	3.21	1.13	-0.82
															15.95	-4.5	-1.1	-0.04	-5.49	-0.09	-1.96	-2.52	2.6	2.12	1.26	3.66	-0.67	2.66	2.23	-1.05	-2.43	-1.49	-5.11	-2.32	-1.15	-1.49	-6.16	-1.87	-1.57	6	5.55	4.53	-0.34	0.34	0.48	8.89	6.21	5.13	7.18
															16.05	-4.5	-0.1	-0.04	-4.49	-0.09	-1.96	2.48	-0.4	3.12	3.26	2.66	0.33	-0.34	1.23	0.95	-1.43	2.51	-2.11	0.68	0.85	0.51	-7.16	-0.87	1.43	5	1.55	6.53	0.66	1.34	-0.52	4.89	3.21	2.13	3.18
															16.15	-4.5	-0.1	-0.04	-1.49	0.91	-1.96	0.48	0.6	-0.88	3.26	0.66	0.33	-0.34	2.23	-1.05	-3.43	-1.49	-1.11	-3.32	-2.15	0.51	-6.16	3.13	2.43	2	1.55	3.53	0.66	5.34	-1.52	1.89	5.21	0.13	2.18
															16.25	-2.5	0.9	-0.04	-4.49	-0.09	-1.96	-0.52	-1.4	3.12	1.26	0.66	-0.67	0.66	1.23	0.95	-4.43	1.51	-3.11	1.68	3.85	-1.49	-5.16	-0.87	0.43	-1.77636e-16	-0.45	7.53	1.66	3.34	-0.52	4.89	0.21	2.13	2.18
															16.35	-4.5	-1.1	-0.04	-1.49	-0.09	-1.96	-1.52	2.6	1.12	1.26	1.66	1.33	3.66	1.23	0.95	-1.43	-1.49	-7.11	1.68	2.85	-1.49	-5.16	-0.87	5.43	2	2.55	4.53	0.66	3.34	0.48	6.89	7.21	2.13	3.18
															16.45	-4.5	-0.1	-0.04	-4.49	-0.09	-1.96	0.48	4.6	4.12	2.26	2.66	-0.67	0.66	4.23	1.95	-1.43	1.51	-3.11	0.68	0.85	-2.49	-6.16	3.13	3.43	3	-0.45	2.53	0.66	1.34	-1.52	0.89	3.21	4.13	2.18
															16.55	-1.5	-0.1	-0.04	-5.49	-0.09	-1.96	1.48	3.6	2.12	5.26	-1.34	2.33	0.66	1.23	0.95	-1.43	0.51	0.89	2.68	1.85	-0.49	-5.16	0.13	2.43	-8.88178e-17	2.55	3.53	-0.34	7.34	-1.52	3.89	1.21	5.13	3.18
															16.65	-2.5	1.9	-0.04	-2.49	-0.09	-1.96	-1.52	-0.4	1.12	5.26	-3.34	1.33	2.66	6.23	1.95	-2.43	-0.49	-4.11	1.68	3.85	1.51	-5.16	-0.87	2.43	8	3.55	6.53	-1.34	-0.66	0.48	5.89	4.21	2.13	4.18
															16.75	-3.5	0.9	-0.04	-3.49	-0.09	-0.96	-1.52	-1.4	2.12	1.26	0.66	2.33	4.66	0.23	-0.05	-1.43	-0.49	-3.11	-1.32	0.85	0.51	-5.16	1.13	5.43	4	-0.45	8.53	1.66	3.34	2.48	4.89	6.21	2.13	6.18
															16.85	-3.5	0.9	-0.04	-0.49	-0.09	-1.96	2.48	4.6	1.12	-3.74	1.66	1.33	2.66	5.23	-1.05	-1.43	1.51	-3.11	3.68	0.85	1.51	-7.16	-0.87	0.43	2	2.55	3.53	-1.34	3.34	-1.52	3.89	2.21	3.13	5.18
															16.95	-4.5	-0.1	-0.04	-5.49	-0.09	-1.96	1.48	-0.4	1.12	0.26	-0.34	0.33	0.66	1.23	1.95	-1.43	-1.49	-5.11	-2.32	0.85	-0.49	-6.16	-0.87	-0.57	7	0.55	5.53	-0.34	-1.66	-1.52	5.89	3.21	0.13	1.18
															17.05	-3.5	-1.1	-0.04	-1.49	-0.09	-1.96	-2.52	-0.4	3.12	1.26	2.66	0.33	1.66	2.23	3.95	-1.43	-0.49	-6.11	3.68	0.85	0.51	-5.16	1.13	0.43	4	1.55	2.53	2.66	1.34	-1.52	4.89	4.21	4.13	3.18
															17.15	-4.5	0.9	0.96	-4.49	-0.09	-1.96	1.48	-1.4	2.12	0.26	0.66	0.33	5.66	4.23	-2.05	3.57	2.51	-0.11	0.68	2.85	2.51	-6.16	-1.87	2.43	-1.77636e-16	0.55	4.53	0.66	2.34	-1.52	3.89	2.21	4.13	4.18
															17.25	-1.5	-1.1	-0.04	-2.49	0.91	-0.96	-2.52	2.6	-1.88	1.26	-2.34	-0.67	-1.34	2.23	2.95	-1.43	-2.49	-7.11	-0.32	-3.15	-1.49	-6.16	1.13	0.43	2	2.55	3.53	1.66	3.34	-1.52	4.89	4.21	3.13	0.18
															17.35	-3.5	0.9	-0.04	-0.49	-0.09	-1.96	2.48	-2.4	1.12	-2.74	1.66	-0.67	-3.34	0.23	-4.05	-0.43	-0.49	-3.11	-0.32	-0.15	1.51	-7.16	-1.87	1.43	2	4.55	5.53	0.66	1.34	-0.52	2.89	2.21	7.13	5.18
															17.45	-4.5	-1.1	-0.04	-1.49	0.91	-0.96	-0.52	3.6	1.12	-0.74	-3.34	-0.67	2.66	0.23	-0.05	0.57	-0.49	-3.11	-1.32	1.85	0.51	-6.16	1.13	1.43	6	0.55	6.53	0.66	1.34	-0.52	1.89	3.21	0.13	2.18
															17.55	-2.5	-0.1	-0.04	-2.49	-0.09	-1.96	-1.52	-0.4	0.12	1.26	-0.34	-0.67	-0.34	2.23	-1.05	-0.43	1.51	-3.11	-0.32	-0.15	1.51	-4.16	-1.87	-0.57	0	5.55	5.53	0.66	5.34	-0.52	4.89	4.21	4.13	3.18
															17.65	-1.5	-1.1	-0.04	-3.49	-0.09	-1.96	2.48	0.6	-0.88	1.26	1.66	-0.67	-1.34	1.23	-0.05	1.57	-1.49	-2.11	2.68	-0.15	-1.49	-6.16	1.13	-1.57	4	1.55	3.53	-1.34	2.34	-1.52	4.89	2.21	0.13	4.18
															17.75	-4.5	0.9	-0.04	-3.49	-0.09	-1.96	-2.52	0.6	1.12	-0.74	-0.34	-0.67	1.66	1.23	-0.05	-0.43	1.51	-6.11	0.68	-0.15	2.51	-4.16	-0.87	-0.57	1	1.55	3.53	0.66	4.34	-0.52	4.89	0.21	4.13	3.18
															17.85	-2.5	-1.1	-0.04	-0.49	-0.09	-1.96	1.48	3.6	3.12	4.26	3.66	-0.67	0.66	2.23	-0.05	1.57	-0.49	-1.11	1.68	0.85	-1.49	-6.16	1.13	0.43	4	4.55	6.53	-0.34	4.34	-1.52	2.89	5.21	4.13	0.18
															17.95	-2.5	-1.1	-0.04	-3.49	-0.09	-0.96	-2.52	-2.4	-0.88	3.26	0.66	-0.67	-0.34	2.23	-4.05	-0.43	-3.49	-0.11	-2.32	2.85	1.51	-6.16	-0.87	-2.57	-1	4.55	6.53	2.66	3.34	1.48	3.89	5.21	3.13	3.18
															18.05	-3.5	-1.1	-0.04	-1.49	-0.09	-1.96	-0.52	2.6	3.12	2.26	0.66	0.33	2.66	1.23	1.95	1.57	1.51	-2.11	0.68	-2.15	-0.49	-6.16	-1.87	2.43	3	2.55	5.53	2.66	3.34	-1.52	4.89	2.21	4.13	4.18
															18.15	-3.5	-1.1	-0.04	-1.49	-0.09	-0.96	-1.52	-2.4	1.12	-0.74	0.66	0.33	-1.34	1.23	-1.05	0.57	-1.49	-2.11	-1.32	-2.15	0.51	-7.16	-0.87	0.43	1	1.55	4.53	0.66	3.34	-0.52	6.89	4.21	1.13	1.18
															18.25	-2.5	-0.1	-0.04	-0.49	-0.09	-0.96	0.48	-1.4	3.12	0.26	-0.34	-0.67	1.66	1.23	-0.05	0.57	-1.49	-5.11	1.68	-0.15	-0.49	-5.16	2.13	0.43	1	1.55	5.53	1.66	2.34	0.48	1.89	5.21	5.13	1.18
															18.35	-3.5	-0.1	-0.04	-3.49	-0.09	-1.96	0.48	2.6	0.12	-0.74	0.66	-0.67	-0.34	3.23	-0.05	0.57	0.51	-4.11	-5.32	-2.15	1.51	-7.16	1.13	-1.57	4	3.55	5.53	0.66	2.34	-0.52	3.89	6.21	1.13	3.18
															18.45	-3.5	-1.1	-0.04	-3.49	-0.09	-1.96	-1.52	0.6	0.12	-1.74	0.66	-0.67	-2.34	-0.77	-5.05	-1.43	-1.49	-3.11	-0.32	0.85	-2.49	-7.16	-0.87	0.43	3	-0.45	4.53	2.66	-1.66	0.48	3.89	2.21	5.13	2.18
															18.55	-0.5	-1.1	-0.04	-4.49	-0.09	-1.96	-0.52	1.6	1.12	-0.74	-1.34	-0.67	0.66	3.23	1.95	-1.43	-2.49	-2.11	3.68	-0.15	1.51	-5.16	1.13	1.43	0	2.55	5.53	0.66	4.34	-1.52	2.89	7.21	3.13	3.18
															18.65	-3.5	-1.1	-0.04	0.51	-0.09	-1.96	0.48	0.6	2.12	3.26	0.66	0.33	4.66	1.23	-1.05	0.57	2.51	-4.11	-2.32	3.85	-1.49	-5.16	-0.87	-0.57	3	4.55	5.53	0.66	3.34	-1.52	6.89	2.21	0.13	3.18
															18.75	-1.5	-1.1	-0.04	-3.49	-0.09	-1.96	-0.52	-1.4	1.12	2.26	-2.34	-0.67	0.66	3.23	1.95	1.57	-1.49	-4.11	-3.32	-0.15	-0.49	-7.16	0.13	-1.57	1	1.55	4.53	1.66	5.34	-1.52	3.89	5.21	3.13	1.18
															18.85	-1.5	-0.1	-0.04	-2.49	-0.09	-0.96	-1.52	4.6	0.12	1.26	0.66	-0.67	-1.34	0.23	-0.05	-1.43	3.51	-2.11	-1.32	-3.15	-1.49	-6.16	1.13	-1.57	0	0.55	5.53	1.66	3.34	-1.52	4.89	6.21	2.13	2.18
															18.95	-4.5	-0.1	-0.04	-0.49	-0.09	-1.96	-0.52	-2.4	2.12	3.26	-0.34	-0.67	1.66	1.23	-0.05	-4.43	-3.49	-4.11	-1.32	1.85	-0.49	-4.16	0.13	2.43	4	4.55	5.53	0.66	2.34	-0.52	3.89	2.21	2.13	5.18
															19.05	-3.5	-0.1	-0.04	-4.49	0.91	-1.96	-0.52	3.6	-0.88	0.26	0.66	-0.67	0.66	3.23	1.95	0.57	2.51	-4.11	3.68	2.85	1.51	-7.16	-0.87	3.43	4	0.55	2.53	0.66	5.34	-1.52	2.89	4.21	4.13	1.18
															19.15	-3.5	-1.1	-0.04	-1.49	-0.09	-1.96	0.48	-1.4	1.12	0.26	2.66	0.33	1.66	0.23	1.95	-3.43	-1.49	-4.11	-5.32	2.85	-1.49	-7.16	3.13	0.43	3	0.55	5.53	2.66	-0.66	0.48	2.89	2.21	5.13	4.18
															19.25	-2.5	-0.1	1.96	-1.49	0.91	-1.96	-0.52	-1.4	-0.88	-1.74	4.66	0.33	-0.34	4.23	-1.05	-1.43	4.51	-3.11	-1.32	-0.15	0.51	-4.16	0.13	0.43	2	-0.45	5.53	1.66	5.34	1.48	7.89	4.21	2.13	1.18
															19.35	-4.5	-1.1	-0.04	-1.49	-0.09	-1.96	-0.52	2.6	5.12	-0.74	-0.34	-0.67	3.66	2.23	1.95	0.57	-2.49	-3.11	-2.32	0.85	0.51	-4.16	1.13	1.43	0	1.55	5.53	0.66	6.34	-1.52	2.89	3.21	3.13	3.18
															19.45	-0.5	-1.1	-0.04	-0.49	-0.09	-0.96	-0.52	-1.4	3.12	0.26	1.66	1.33	2.66	3.23	-0.05	-3.43	-1.49	-3.11	-2.32	-0.15	-0.49	-4.16	-0.87	2.43	2	1.55	4.53	1.66	4.34	-1.52	5.89	5.21	3.13	3.18
															19.55	-3.5	-1.1	-0.04	-2.49	-0.09	-0.96	0.48	-0.4	0.12	4.26	0.66	0.33	2.66	0.23	-0.05	1.57	0.51	-3.11	1.68	-1.15	-1.49	-7.16	1.13	0.43	1	-0.45	4.53	1.66	4.34	-0.52	2.89	4.21	1.13	4.18
															19.65	-2.5	0.9	-0.04	-0.49	-0.09	-1.96	-2.52	2.6	1.12	1.26	1.66	0.33	2.66	1.23	0.95	-0.43	-1.49	-3.11	2.68	2.85	2.51	-6.16	-1.87	1.43	8.88178e-17	2.55	6.53	-1.34	8.34	-0.52	3.89	3.21	5.13	5.18
															19.75	-4.5	-1.1	-0.04	-2.49	-0.09	-0.96	1.48	0.6	3.12	4.26	0.66	0.33	-0.34	1.23	-0.05	-4.43	0.51	-2.11	-2.32	-0.15	1.51	-4.16	-0.87	0.43	1	-1.45	5.53	1.66	4.34	2.48	5.89	4.21	2.13	2.18
															19.85	-3.5	-1.1	-0.04	-0.49	-0.09	-1.96	0.48	1.6	1.12	3.26	0.66	-0.67	2.66	2.23	0.95	0.57	0.51	1.89	-1.32	2.85	2.51	-6.16	-0.87	0.43	1	3.55	7.53	-0.34	5.34	-1.52	1.89	5.21	5.13	2.18
															19.95	-3.5	0.9	-0.04	-3.49	-0.09	-1.96	-1.52	0.6	0.12	2.26	0.66	-0.67	0.66	0.23	1.95	-0.43	0.51	-2.11	0.68	1.85	-0.49	-5.16	2.13	2.43	-1	3.55	5.53	0.66	5.34	-1.52	6.89	4.21	4.13	0.18
																ND2 mel high, baseline subtracted firing rates, means from 10 trials
															Bin Centre (S)	delta Spikes/s	delta Spikes/s	delta Spikes/s	delta Spikes/s	delta Spikes/s	delta Spikes/s	delta Spikes/s	delta Spikes/s	delta Spikes/s	delta Spikes/s	delta Spikes/s	delta Spikes/s	delta Spikes/s	delta Spikes/s	delta Spikes/s	delta Spikes/s	delta Spikes/s	delta Spikes/s	delta Spikes/s	delta Spikes/s	delta Spikes/s	delta Spikes/s	delta Spikes/s	delta Spikes/s	delta Spikes/s	delta Spikes/s	delta Spikes/s	delta Spikes/s	delta Spikes/s	delta Spikes/s	delta Spikes/s	delta Spikes/s	delta Spikes/s	delta Spikes/s
															-9.95	-0.23	0.66	-0.02	-1.98	-0.02	-0.96	2.65	3.09	-3.05	0.02	-1.27	-0.57	0.49	0.62	-1.74	1.22	2.84	0.23	-2.96	-0.55	0.8	4.55	0.66	-0.9	-0.63	-2.74	-0.05	3.1	-2.22	-0.67	1.57	-2.41	-0.04	-0.78
															-9.85	0.77	0.66	-0.02	-0.98	-0.02	0.04	-0.35	2.09	1.95	0.02	-3.27	-0.57	-1.51	-1.38	-1.74	-0.78	0.84	0.23	-1.96	0.45	-2.2	-2.45	-0.34	0.1	-0.63	1.26	-0.05	3.1	2.78	1.33	3.57	1.59	0.96	0.22
															-9.75	-1.23	-0.34	-0.02	2.02	-0.02	0.04	-1.35	1.09	-0.05	-1.98	-3.27	0.43	-1.51	-0.38	-1.74	0.22	3.84	2.23	1.04	0.45	0.8	3.55	2.66	1.1	-0.63	-2.74	0.95	-1.9	0.78	-0.67	-0.43	1.59	-1.04	1.22
															-9.65	-0.23	-0.34	-0.02	-2.98	-0.02	2.04	-1.35	-0.91	1.95	-1.98	0.73	-0.57	-2.51	2.62	0.26	-0.78	0.84	-0.77	2.04	-0.55	-1.2	1.55	-0.34	-2.9	1.37	-2.74	0.95	2.1	-1.22	-0.67	-0.43	-0.41	-2.04	1.22
															-9.55	-1.23	-0.34	-0.02	-0.98	-0.02	1.04	0.65	-1.91	0.95	0.02	-1.27	0.43	0.49	-3.38	-1.74	-0.78	2.84	-1.77	0.04	-2.55	1.8	-1.45	0.66	-0.9	-0.63	2.26	-0.05	-0.9	0.78	-0.67	-1.43	-1.41	0.96	1.22
															-9.45	-1.23	0.66	-0.02	0.02	-0.02	-0.96	0.65	-1.91	-1.05	-0.98	1.73	-0.57	1.49	2.62	1.26	-0.78	2.84	3.23	3.04	1.45	0.8	-1.45	0.66	-1.9	1.37	-0.74	-1.05	-0.9	-0.22	1.33	0.57	0.59	-2.04	-0.78
															-9.35	-1.23	0.66	-0.02	-0.98	-0.02	0.04	2.65	1.09	-0.05	-0.98	2.73	1.43	-0.51	-1.38	-2.74	0.22	0.84	-1.77	0.04	0.45	-1.2	-0.45	-0.34	1.1	0.37	2.26	0.95	-1.9	-0.22	0.33	1.57	2.59	0.96	0.22
															-9.25	-1.23	0.66	-0.02	3.02	-0.02	1.04	-0.35	-0.91	-0.05	-0.98	-1.27	0.43	1.49	-1.38	2.26	-2.78	-4.16	0.23	-0.96	-0.55	0.8	-1.45	-0.34	-0.9	0.37	0.26	-0.05	1.1	-1.22	-0.67	1.57	-0.41	-0.04	0.22
															-9.15	-0.23	-0.34	-0.02	-1.98	-0.02	-0.96	0.65	-1.91	2.95	-0.98	0.73	-0.57	2.49	0.62	-2.74	-1.78	3.84	-4.77	2.04	-1.55	0.8	-1.45	1.66	1.1	0.37	5.26	-1.05	1.1	-1.22	0.33	-0.43	-0.41	0.96	-0.78
															-9.05	-0.23	-0.34	-0.02	-0.98	-0.02	2.04	0.65	2.09	-1.05	-0.98	0.73	-0.57	-0.51	0.62	-0.74	0.22	-3.16	0.23	-0.96	-0.55	-0.2	-1.45	-0.34	0.1	-0.63	-3.74	0.95	-0.9	0.78	0.33	0.57	-1.41	-1.04	0.22
															-8.95	-0.23	-0.34	-0.02	2.02	-0.02	3.04	-1.35	-2.91	1.95	-1.98	1.73	-0.57	1.49	-1.38	4.26	2.22	2.84	-2.77	0.04	2.45	-0.2	-2.45	-0.34	-0.9	-0.63	-0.74	-1.05	0.1	-1.22	-0.67	2.57	1.59	-0.04	-0.78
															-8.85	0.77	-0.34	-0.02	-1.98	-0.02	-0.96	1.65	3.09	-0.05	-1.98	-1.27	0.43	-0.51	-0.38	2.26	-0.78	-1.16	0.23	0.04	2.45	0.8	0.55	-0.34	-0.9	0.37	-0.74	-1.05	2.1	-2.22	0.33	-2.43	0.59	-0.04	0.22
															-8.75	1.77	0.66	-0.02	1.02	-0.02	-0.96	1.65	-0.91	-0.05	-1.98	-0.27	-0.57	-0.51	0.62	4.26	0.22	0.84	-1.77	3.04	-2.55	-0.2	-1.45	-0.34	2.1	-0.63	-1.74	0.95	-0.9	0.78	0.33	1.57	0.59	-3.04	-0.78
															-8.65	0.77	-0.34	-0.02	-0.98	-0.02	-0.96	0.65	1.09	0.95	-1.98	-4.27	-0.57	-2.51	-1.38	-1.74	-1.78	-3.16	1.23	-1.96	0.45	-1.2	-3.45	-0.34	-1.9	-0.63	-0.74	-0.05	-0.9	3.78	-0.67	-1.43	0.59	0.96	-0.78
															-8.55	-1.23	-0.34	-0.02	-0.98	-0.02	-0.96	-0.35	-1.91	1.95	2.02	1.73	2.43	1.49	1.62	0.26	0.22	-0.16	2.23	0.04	-0.55	-4.2	-2.45	-0.34	4.1	0.37	0.26	3.95	0.1	-2.22	-0.67	0.57	-2.41	1.96	-0.78
															-8.45	0.77	0.66	-0.02	-0.98	-0.02	-0.96	-1.35	-1.91	-1.05	-1.98	0.73	0.43	0.49	-0.38	-0.74	0.22	-4.16	0.23	2.04	-1.55	0.8	-0.45	-0.34	0.1	0.37	1.26	0.95	-1.9	1.78	1.33	1.57	0.59	-3.04	-0.78
															-8.35	-0.23	-0.34	-0.02	-0.98	-0.02	0.04	0.65	3.09	-1.05	-0.98	0.73	0.43	-0.51	-1.38	-2.74	0.22	2.84	-2.77	0.04	1.45	0.8	-0.45	-0.34	2.1	0.37	2.26	0.95	0.1	2.78	-0.67	0.57	-0.41	1.96	-0.78
															-8.25	-1.23	-0.34	-0.02	1.02	-0.02	-0.96	-1.35	-1.91	0.95	-2.98	2.73	-0.57	-0.51	-1.38	-0.74	0.22	1.84	1.23	-1.96	-2.55	0.8	-1.45	-0.34	-1.9	0.37	-0.74	0.95	-2.9	0.78	-0.67	0.57	-0.41	-3.04	0.22
															-8.15	1.77	-0.34	-0.02	0.02	-0.02	-0.96	1.65	5.09	-0.05	2.02	-0.27	-0.57	-1.51	-1.38	1.26	1.22	1.84	1.23	0.04	-0.55	0.8	-1.45	0.66	0.1	0.37	0.26	0.95	-0.9	-0.22	-0.67	-1.43	-0.41	-2.04	0.22
															-8.05	-0.23	-0.34	-0.02	1.02	-0.02	-0.96	1.65	-0.91	-1.05	-0.98	-2.27	-0.57	1.49	-1.38	-0.74	2.22	0.84	-0.77	1.04	-0.55	-0.2	2.55	0.66	0.1	0.37	2.26	-2.05	0.1	0.78	-0.67	-0.43	-1.41	0.96	0.22
[truncated: 280 more rows]
[truncated: 117 more columns]

## Sheet: Fig S1D
							ANOVA table	SS	DF	MS	F (DFn, DFd)	P value
[truncated: 12 more rows]
[truncated: 3 more columns]

[truncated: 48 more sheets: Fig S1E, Fig S1F, Fig S1G, Fig S1H, Fig S2A, Fig S2B, Fig S2C, Fig S2D, Fig S2E, Fig S2F, Fig S3B, Fig S4A, Fig S4B, Fig S4C, Fig S4D, Fig S4E, Fig S4F, Fig S4G, Fig S4H, Fig S4I …]
